# Supplementary material for: Radiation-induced pulmonary gene expression changes are attenuated by the CTGF antibody Pamrevlumab
Source: Respir Res. 2018 Jan 18;19:14. doi: 10.1186/s12931-018-0720-4 (PMC5774112; doi:10.1186/s12931-018-0720-4)
Supplement: Supplementary file 1 — Array Files used to Assemble a Human Cell-Type Expression Atlas and Normailzed CTGF Expression. (XLSX 20 kb) [file 12931_2018_720_MOESM1_ESM.xlsx]

## Sheet: Table S1
Table S1: Array Files used to Assemble a Human Cell-Type Expression Atlas and Normailzed CTGF Expression
HG_U133A CEL files were downloaded from the NCBI Gene Expression Omnibus (GEO, http://www.ncbi.nlm.nih.gov/geo/), the EMBL-EBI ArrayExpress database (http://www.ebi.ac.uk/arrayexpress/), or the Garvan Institute of Medical Research web-site (GIMR, http://linkage.garvan.unsw.edu.au/public/microarrays/Arthritis_Inflammation/index.html). Cell-types of interest were intended to be broadly representati…
File ID	Series	Author	Sample ID	Tissue Origin	Cell Type	Cell Origin	Pathology	CTGF
E-MEXP-66-raw-cel-325609537	E-MEXP-66	Hsei-Wei Wang	LEC 2	skin	lymphatic endothelial cell	endothelial	normal	794.919
E-MEXP-66-raw-cel-325609769	E-MEXP-66	Hsei-Wei Wang	BEC P6	skin	vascular endothelial cell	endothelial	normal	580.047
E-MEXP-66-raw-cel-325610001	E-MEXP-66	Hsei-Wei Wang	HUVEC	umbilical vein	vascular endothelial cell	endothelial	normal	523.735
E-MEXP-66-raw-cel-325609885	E-MEXP-66	Hsei-Wei Wang	BEC 2	skin	vascular endothelial cell	endothelial	normal	500.162
E-MEXP-66-raw-cel-325609595	E-MEXP-66	Hsei-Wei Wang	LEC	skin	lymphatic endothelial cell	endothelial	normal	450.452
E-MEXP-382-raw-cel-494754847	E-MEXP-382	Marzia Dolcino	endothelial cells	umbilical vein	vascular endothelial cell	endothelial	normal	288.644
GSM133559	GSE5720	Uma T Shankavaram	OVCAR-3	ovary	epithelium	epithelial	cancer	148.536
GSM491646	GSE19699	Phillip L Ballard	Adult lung type II cells d0, lung #2	lung	lung type II cells	epithelial	normal	71.6913
GSM231527	GSE9166	Michael J Liguori	HepG2	liver	hepatocyte	epithelial	cancer	61.6122
GSM491643	GSE19699	Phillip L Ballard	Adult lung type II cells d0, lung #1	lung	lung type II cells	epithelial	normal	51.5534
GSM133609	GSE5720	Uma T Shankavaram	SK-OV-3	ovary	epithelium	epithelial	cancer	45.7108
GSM133638	GSE5720	Uma T Shankavaram	UO-31	kidney	epithelium	epithelial	cancer	32.5878
GSM231329	GSE9166	Michael J Liguori	hepatocyte vehicle donorB prep1	liver	hepatocyte	epithelial	normal	23.1001
GSM133657	GSE5720	Uma T Shankavaram	CAKI-1	kidney	epithelium	epithelial	cancer	18.9888
GSMxxxxx1	GSExxxxx	Mark D Sternlicht	Hep3B_DMSO 0H	liver	hepatocyte	epithelial	cancer	10.1335
GSM133557	GSE5720	Uma T Shankavaram	NCI-H460	lung	epithelium	epithelial	cancer	10.0504
GSM217619	GSE8760	Kazuyo Kaneko	Keratinocytes_1	skin	keratinocyte	epithelial	normal	7.99923
GSM210362	GSE8481	Akihiro Umezawa	Normal bronchial epithelial cell, primary	lung	bronchial epithelial cell	epithelial	normal	7.93997
GSM133661	GSE5720	Uma T Shankavaram	PC-3	prostate	epithelium	epithelial	cancer	6.9993
GSM217627	GSE8760	Kazuyo Kaneko	Keratinocytes_2	skin	keratinocyte	epithelial	normal	6.62718
E-TABM-145-raw-cel-1556188189	E-TABM-145	Nicholas Luscombe	bronchial epithelial cell 2	lung	bronchial epithelial cell	epithelial	normal	5.94258
E-MEXP-101-raw-cel-319983768	E-MEXP-101	Ramaswamy Narayanan	RKO 10h control	colon	epithelium	epithelial	cancer	5.37362
E-TABM-145-raw-cel-1556188181	E-TABM-145	Nicholas Luscombe	bronchial epithelial cell	lung	bronchial epithelial cell	epithelial	normal	3.49605
GSM133598	GSE5720	Uma T Shankavaram	DU-145	prostate	epithelium	epithelial	cancer	3.28056
E-MEXP-170-raw-cel-354960185	E-MEXP-170	Maria Traka	Caco-2 Ctrl	colon	epithelium	epithelial	cancer	2.22418
GSM133568	GSE5720	Uma T Shankavaram	A549	lung	epithelium	epithelial	cancer	1.96153
E-MEXP-1121-raw-cel-1426421380	E-MEXP-1121	Christian Pilarsky	CAPAN1	pancreas	epithelium	epithelial	cancer	1.32106
E-TABM-244-raw-cel-1363598956	E-TABM-244	Paul T Spellman	MCF7_2D	breast	epithelium	epithelial	cancer (luminal)	0.706685
E-MEXP-1121-raw-cel-1426422146	E-MEXP-1121	Christian Pilarsky	PancTUI	pancreas	epithelium	epithelial	cancer	0.637191
E-TABM-157-raw-cel-1229967896	E-TABM-157	Richard Neve	BT20	breast	epithelium	epithelial	cancer (basal A)	0.59177
E-TABM-244-raw-cel-1363595760	E-TABM-244	Paul T Spellman	HCC1500_2D	breast	epithelium	epithelial	cancer (basal B)	0.561587
GSM133637	GSE5720	Uma T Shankavaram	HCC-2998	colon	epithelium	epithelial	cancer	0.487536
E-TABM-145-raw-cel-1556188453	E-TABM-145	Nicholas Luscombe	CD34+_BM	bone marrow	CD34+ stem cell	hematopoietic	normal	2.05066
GSM15429	GSE976, GSE982	Ken Ross	poly3	blood	neutrophil	hematopoietic	normal	1.094
A_TS_MSNeutroLPS_U133A	GIMR	Garvan Institute of Medical Research	PMN_TS+LPS	blood	neutrophil	hematopoietic	normal	1.00211
GSM154438	GSE6691	Norma Carmen Gutierrez	normal plasma cells (NPC 625)	blood	B cell	hematopoietic	normal	0.99789
E-TABM-145-raw-cel-1556188253	E-TABM-145	Nicholas Luscombe	BDCA4+ dentritic cell 2	blood	plasmacytoid dendritic cell	hematopoietic	normal	0.984393
GSM249371	GSE9874	Daniel Hägg	macrophages B	blood	macrophage	hematopoietic	normal	0.969639
A_TS_RN_CD19+_U133A_130104	GIMR	Garvan Institute of Medical Research	CD19+ B-cell	blood	B cell	hematopoietic	normal	0.853888
A_MF_2hrEosinophils	GIMR	Garvan Institute of Medical Research	Eos_MF+PMA	blood	eosinophil	hematopoietic	normal	0.804351
GSM565379	GSE22886	Alex Abbas	Neutrophil-Resting-2	blood	neutrophil	hematopoietic	normal	0.766397
GSM565316	GSE22886	Alex Abbas	Bcell-Memory_IgG_IgA-2	blood	B cell	hematopoietic	normal	0.716424
A_MF_neutrophils_U133A	GIMR	Garvan Institute of Medical Research	PMN_MF	blood	neutrophil	hematopoietic	normal	0.704561
GSM249423	GSE9874	Daniel Hägg	macrophages P	blood	macrophage	hematopoietic	normal	0.673017
GSM565324	GSE22886	Alex Abbas	PlasmaCell-FromPBMC-2	blood	B cell	hematopoietic	normal	0.665688
E-TABM-145-raw-cel-1556188389	E-TABM-145	Nicholas Luscombe	CD71+ early erythroid	bone marrow	CD71+ early erythroid	hematopoietic	normal	0.64727
E-TABM-145-raw-cel-1556188485	E-TABM-145	Nicholas Luscombe	CD14+ monocyte	blood	monocyte	hematopoietic	normal	0.639726
E-TABM-145-raw-cel-1556188565	E-TABM-145	Nicholas Luscombe	CD14+ monocyte 2	blood	monocyte	hematopoietic	normal	0.635421
GSM565320	GSE22886	Alex Abbas	Bcell-Memory_IgM-2	blood	B cell	hematopoietic	normal	0.625869
E-TABM-145-raw-cel-1556188309	E-TABM-145	Nicholas Luscombe	CD33+ myeloid 2	bone marrow	CD33+ myeloid	hematopoietic	normal	0.618038
GSM565378	GSE22886	Alex Abbas	Neutrophil-Resting-1	blood	neutrophil	hematopoietic	normal	0.617052
A_LW_neutrophil_U133A	GIMR	Garvan Institute of Medical Research	PMN_LW	blood	neutrophil	hematopoietic	normal	0.612843
GSM15431	GSE976, GSE982	Ken Ross	mono2	blood	monocyte	hematopoietic	normal	0.59635
A_MF_ControlEosinophil	GIMR	Garvan Institute of Medical Research	Eos_MF	blood	eosinophil	hematopoietic	normal	0.59635
E-TABM-145-raw-cel-1556188853	E-TABM-145	Nicholas Luscombe	CD56+ NK cells 2	blood	NK cell	hematopoietic	normal	0.586663
E-TABM-145-raw-cel-1556188749	E-TABM-145	Nicholas Luscombe	CD8+ T cell 2	blood	CD8+ T cell	hematopoietic	normal	0.585059
GSM565312	GSE22886	Alex Abbas	Bcell-naïve-5	blood	B cell	hematopoietic	normal	0.585032
GSM15428	GSE976, GSE982	Ken Ross	poly2	blood	neutrophil	hematopoietic	normal	0.581414
A_LW_CD57+_U133A_121102	GIMR	Garvan Institute of Medical Research	A_LW_CD57+_U133A_121102	blood	CD57+ T cell	hematopoietic	normal	0.574217
E-TABM-145-raw-cel-1556188237	E-TABM-145	Nicholas Luscombe	CD19+ B cells (neg. sel.)	blood	B cell	hematopoietic	normal	0.565302
GSM309033	GSE12259	Ning-Sun Yang	iDC_no_0hr_rep2	blood	dendritic cell	hematopoietic	normal	0.562934
GSM249375	GSE9874	Daniel Hägg	macrophages C	blood	macrophage	hematopoietic	normal	0.557516
A_MF_IgEMASTCELL_U133A	GIMR	Garvan Institute of Medical Research	MC_MF+IgE	Mast cells, activated	mast cell	hematopoietic	normal	0.552074
GSM154429	GSE6691	Norma Carmen Gutierrez	normal B lymphocytes (NBL 533)	blood	B cell	hematopoietic	normal	0.536628
GSM249367	GSE9874	Daniel Hägg	macrophages A	blood	macrophage	hematopoietic	normal	0.50492
A_MF_TH1human_U133A_290502	GIMR	Garvan Institute of Medical Research	A_MF_TH1human_U133A_290502	blood	Th1 T cell	hematopoietic	normal	0.496514
A_SZ_mac2LPS_U133A_240603	GIMR	Garvan Institute of Medical Research	macrophages activated with 100ng/ml LPS for 4h	blood	macrophage	hematopoietic	normal	0.487947
GSM565333	GSE22886	Alex Abbas	Monocyte-Day0-4	blood	monocyte	hematopoietic	normal	0.487269
A_LW_mastcellctrl_U133A	GIMR	Garvan Institute of Medical Research	MC_LW	Plain mature mast cells	mast cell	hematopoietic	normal	0.48718
A_MF_ControlMASTCELL_U133A	GIMR	Garvan Institute of Medical Research	MC_MF	Plain mature mast cells	mast cell	hematopoietic	normal	0.481347
A_LW_mastcellIgE_U133A	GIMR	Garvan Institute of Medical Research	MC_LW+IgE	Mast cells, activated	mast cell	hematopoietic	normal	0.474978
E-TABM-145-raw-cel-1556188293	E-TABM-145	Nicholas Luscombe	CD33+ myeloid	bone marrow	CD33+ myeloid	hematopoietic	normal	0.470792
A_SZ_mac2cont_U133A_240603	GIMR	Garvan Institute of Medical Research	macrophage SZ ctrl	blood	macrophage	hematopoietic	normal	0.468692
GSM565283	GSE22886	Alex Abbas	CD4Tcell-Th2-restimulated12hour-3	blood	Th2 T cell	hematopoietic	normal	0.466559
GSM565274	GSE22886	Alex Abbas	CD4Tcell-N0-2	blood	CD4+ T cell	hematopoietic	normal	0.464478
E-TABM-145-raw-cel-1556187717	E-TABM-145	Nicholas Luscombe	CD4+ T cell	blood	CD4+ T cell	hematopoietic	normal	0.463715
GSM565296	GSE22886	Alex Abbas	NKcell-control-4	blood	NK cell	hematopoietic	normal	0.46325
GSM565369	GSE22886	Alex Abbas	DendriticCell-Control-4	blood	dendritic cell	hematopoietic	normal	0.462258
E-TABM-145-raw-cel-1556187749	E-TABM-145	Nicholas Luscombe	BDCA4+ dendritic cell	blood	plasmacytoid dendritic cell	hematopoietic	normal	0.459168
E-TABM-145-raw-cel-1556188269	E-TABM-145	Nicholas Luscombe	CD56+ NK cells	blood	NK cell	hematopoietic	normal	0.457997
GSM565349	GSE22886	Alex Abbas	Monocyte-Day1-8	blood	monocyte	hematopoietic	normal	0.45783
A_LW_macroctrl_U133A_130503	GIMR	Garvan Institute of Medical Research	macrophage LW ctrl	blood	macrophage	hematopoietic	normal	0.449141
A_LW_macro_LPS_HC_U133A	GIMR	Garvan Institute of Medical Research	macrophages activated with 100ng/ml LPS + 10mM hydrocortisone for 4h	blood	macrophage	hematopoietic	normal	0.44824
GSM565376	GSE22886	Alex Abbas	DendriticCell-LPSstimulated-5	blood	dendritic cell	hematopoietic	normal	0.446444
GSM565276	GSE22886	Alex Abbas	CD4Tcell-Th1-restimulated12hour-1	blood	Th1 T cell	hematopoietic	normal	0.444574
GSM565358	GSE22886	Alex Abbas	Monocyte-Day7-5 (7d in Mac differentiation med)	blood	macrophage	hematopoietic	normal	0.439172
A_TS_TC_Th2_U133A_141003	GIMR	Garvan Institute of Medical Research	A_TS_TC_Th2_U133A_141003	blood	Th2 T cell	hematopoietic	normal	0.437811
A_LW_imDC_U133A_200503	GIMR	Garvan Institute of Medical Research	Immature DCs	blood	dendritic cell	hematopoietic	normal	0.434706
GSM565294	GSE22886	Alex Abbas	NKcell-control-2	blood	NK cell	hematopoietic	normal	0.417143
GSM565270	GSE22886	Alex Abbas	CD8Tcell-N0-2	blood	CD8+ T cell	hematopoietic	normal	0.410769
E-MEXP-214-raw-cel-371161209	E-MEXP-214	Katrine B Fronsdal	MSC autologous serum	bone marrow	mesenchymal stem cell	mesenchymal	normal	877.742
GSM88289	GSE3860	Sangeeta English	GM00038C 1 of 3	skin	fibroblast	mesenchymal	normal	724.821
GSM28488	GSE1657	Garrett Frampton	mes adipocyte 2	adipose, mesentery	adipocyte	mesenchymal	normal	558.66
GSM86682	GSE3780	Ontario Genomics Innovation Centre	FM95-14 0hr 11A	muscle	myoblast, undifferentiated	mesenchymal	embryonic	514.886
GSM359137	GSE14359	Raphaela Fritsche	HOBc_1	Primary osteoblasts	osteoblast	mesenchymal	normal	501.635
GSM28479	GSE1657	Garrett Frampton	mes preadip 2	mesenteric adipose	Pre-adipocyte	mesenchymal	normal	461.151
GSM359138	GSE14359	Raphaela Fritsche	HOBc_2	Primary osteoblasts	osteoblast	mesenchymal	normal	449.119
GSM75877	GSE3356	Bernhard R. Brehm	control replicate 2	coronary artery	vascular smooth muscle cell	mesenchymal	normal	442.115
E-MEXP-66-raw-cel-325610581	E-MEXP-66	Hsei-Wei Wang	MSC 2	bone marrow	CD34- mesenchymal stem cell	mesenchymal	normal	394.028
E-MEXP-569-raw-cel-890732372	E-MEXP-569	Susan B Connolly	Control A	aorta	vascular smooth muscle cell	mesenchymal	normal	389.621
E-MEXP-184-raw-cel-363894111	E-MEXP-184	Edward J Oakeley	CCL-153	lung, embryonic	fibroblast	mesenchymal	normal	385.423
GSMxxxxx5	GSExxxxx	Mark D Sternlicht	HSC#2p5	liver	stellate	mesenchymal	normal	374.357
E-MEXP-215-raw-cel-371164455	E-MEXP-215	Siv H Tunheim	MSC autolS P10	bone marrow	mesenchymal stem cell	mesenchymal	normal	365.882
E-MEXP-66-raw-cel-325610175	E-MEXP-66	Hsei-Wei Wang	AoSMC	aorta	vascular smooth muscle cell	mesenchymal	normal	358.292
GSM86678	GSE3780	Ontario Genomics Innovation Centre	FM95-14 0hr 0A	muscle	myoblast, undifferentiated	mesenchymal	embryonic	357.247
GSM28492	GSE1657	Garrett Frampton	oment adipocyte 3	adipose, omentum	adipocyte	mesenchymal	normal	284.065
GSM28476	GSE1657	Garrett Frampton	sc preadipocyte 2	subcutaneous adipose	Pre-adipocyte	mesenchymal	normal	283.398
GSMxxxxx4	GSExxxxx	Mark D Sternlicht	HSC#1p1	liver	stellate	mesenchymal	normal	257.478
E-MEXP-66-raw-cel-325610117	E-MEXP-66	Hsei-Wei Wang	UtSMC	uterine tube	uterine smooth muscle cell	mesenchymal	normal	255.628
GSM28486	GSE1657	Garrett Frampton	sc adipocyte 3	adipose, sc	adipocyte	mesenchymal	normal	249.203
GSM28482	GSE1657	Garrett Frampton	oment preadip 2	omental adipose	Pre-adipocyte	mesenchymal	normal	218.665
GSM176734	GSE7322	Tiziano Barberi	OP9_hESC_MPC	ES cells	mesenchymal precursor cell	mesenchymal	normal	215.221
GSM38628	GSE2248	Tiziano Barberi	H1 clone 2	ES cells	mesenchymal precursor cell	mesenchymal	normal	156.198
GSMxxxxx6	GSExxxxx	Mark D Sternlicht	HBV-SMC_2Jun08	brain	vascular smooth muscle cell	mesenchymal	normal	105.102
GSM161913	GSE7015	Kenro Kusumi	UCB-MSC_0_hr	cord blood	mesenchymal stem cell	mesenchymal	normal	87.6023
GSMxxxxx7	GSExxxxx	Mark D Sternlicht	HUV-SMC	umbilical vein	vascular smooth muscle cell	mesenchymal	normal	52.6983
GSMxxxxx2	GSExxxxx	Mark D Sternlicht	HFF (validation chip A 3-27-02)	foreskin	fibroblast	mesenchymal	normal	24.922
GSM253286	GSE10024	Thomas Häupl	NDSF stimulated chondrocytes rep 2	cartilage	chondrocyte	mesenchymal	normal	10.9028
GSMxxxxx3	GSExxxxx	Mark D Sternlicht	HBV-Peri	brain	pericyte	mesenchymal	normal	8.59496
GSM253288	GSE10024	Thomas Häupl	unstimulated chondrocytes rep 2	cartilage	chondrocyte	mesenchymal	normal	7.65959
