# Supplementary material for: Radiation-induced pulmonary gene expression changes are attenuated by the CTGF antibody Pamrevlumab
Source: Respir Res. 2018 Jan 18;19:14. doi: 10.1186/s12931-018-0720-4 (PMC5774112; doi:10.1186/s12931-018-0720-4)
Supplement: Supplementary file 2 — Cell-Type Distinguishing Gene Lists. (XLSX 59 kb) [file 12931_2018_720_MOESM2_ESM.xlsx]

## Sheet: Table S2
Table S2: Cell-Type Distinguishing Gene Lists
	Lists of cell-type distinguishing marker genes were derived from the 182-array Novartis Research Foundation (GNF) mouse GeneAtlas (GSE10246) or a 120-sample human array dataset (Table S1). Array data were processed in GeneSpring by GCRMA and rescaled using median per-gene normalization. After confirming that arrays for specific cell-types clustered independently, lists of genes with average expre…
	Macrophage distinguishing genes				Mast cell distinguishing genes				Dendritic cell distinguishing genes				Mesenchymal cell distinguishing genes (up >64x in 14 mesenchymal cell arrays vs 168 remaining GNF arrays, p<0.001) altered by RT / FG-3019				B-cell distinguishing genes				T-cell distinguishing genes				Endothelial cell distinguishing genes				Neutrophil distinguishing genes				Lung epithelial cell distinguishing genes				Retinal cell distinguishing genes
	Probe sets elevated >64x in 20 macrophage arrays vs 162 remaining GNF arrays (nonparametric p<0.001)				Probe sets elevated >64x in 8 mast cell arrays vs 174 remaining GNF arrays (nonparametric p<0.001)				Probe sets elevated >64x in 6 dendritic cell arrays vs 176 remaining GNF arrays (nonparametric p<0.001)				Probe sets elevated >64x in 14 mesenchymal cell arrays vs 168 remaining GNF arrays (p<0.001)				Probe sets elevated >64x in 4 B-cell arrays vs 178 remaining GNF arrays (nonparametric p<0.001)				Probe sets elevated >64x in 12 T-cell arrays vs 170 remaining GNF arrays (nonparametric p<0.001)				Probe sets elevated >64x in 6 endothelial cell arrays vs 114 remaining HG_U133A arrays (p<0.001)				Probe sets elevated >64x in 7 neutrophil arrays vs 113 remaining HG_U133A arrays (p<0.001)				Probe sets elevated >8x in 7 lung epithelial arrays vs 94 non-epithelial HG_U133A arrays (p<0.001)				Probe sets elevated >64x in 4 retinal epithelial cell arrays vs 178 remaining GNF arrays (p<0.001)
	Gene ID	Affymetrix ID	Agilent ID		Gene ID	Affymetrix ID	Agilent ID		Gene ID	Affymetrix ID	Agilent ID		Gene ID	Affymetrix ID	Agilent ID		Gene ID	Affymetrix ID	Agilent ID		Gene ID	Affymetrix ID	Agilent ID		Gene ID	Affymetrix ID	Agilent ID		Gene ID	Affymetrix ID	Agilent ID						Gene ID	Affymetrix ID	Agilent ID
	5430435G22Rik	1424987_at	A_52_P244682		---	1458194_at			Apol7c	1434152_at	A_52_P407171		Bgn	1448323_a_at	A_52_P162486		---	1442646_at			---	1436398_at			Angpt2	205572_at	A_51_P201982		Aif1	213095_x_at	A_52_P2754		---	212444_at			---	1425637_at
	Adam8	1416871_at	A_51_P319917		---	1459091_at				1429272_a_at	A_51_P239177			1416405_at	A_52_P19711		---	1458978_at			1700097N02Rik	1436419_a_at				211148_s_at				209901_x_at	A_51_P400543		Agr2	209173_at	A_51_P209122		2810037O22Rik	1428866_at
	AF251705	1428018_a_at	A_51_P484027		---	1441425_at			BC035044	1434929_at				1437889_x_at			2010001M09Rik	1428947_at	A_51_P452153		A130082M07Rik	1426168_a_at	A_51_P349459		Bmp6	206176_at	A_52_P468441		Clec7a	221698_s_at	A_51_P246653		Anxa3	209369_at	A_51_P430240		6430547I21Rik	1455537_at
			A_51_P484020		1810011H11Rik	1429604_at	A_52_P308413		Cd209a	1426172_a_at	A_51_P133884		Col1a1	1423669_at	A_51_P377094		2010309G21Rik	1428719_at	A_51_P235015		A430107P09Rik	1439595_at					A_52_P413646		Csf3r	203591_s_at	A_51_P515639				A_51_P451032			1455460_at
	AI607873	1457035_at	A_51_P325281				A_51_P241535		Cd209e	1420582_at	A_51_P495311				A_52_P658611		4930426D05Rik	1430143_at	A_51_P472393		A430107P09Rik / Tcra	1452405_x_at			Bmx	206464_at	A_52_P424359		Cxcr1	207094_at	A_51_P193808		ANXA8 / ANXA8L1 / ANXA8L2	203074_at			A930036K24Rik	1431174_at
	Anpep	1421424_a_at	A_51_P231184		5830405N20Rik	1428959_at	A_51_P377171		Ccl5	1418126_at	A_52_P638459				A_52_P525107		4930523C07Rik	1456446_at	A_52_P644479			1426113_x_at			Cdh5	204677_at	A_52_P248604		Cxcr2	207008_at	A_52_P559975		Ap1m2	218261_at	A_52_P161845		Abca4	1449588_at	A_51_P413614
	Atf3	1449363_at	A_52_P452689				A_52_P290122				A_51_P485312		Col1a2	1423110_at	A_51_P182303				A_52_P598732		AI661384	1435710_at					A_51_P309056				A_51_P148602		Ap1m2		A_52_P638605		AI852064	1440838_at
	Atp6v0d2	1444176_at	A_52_P71686				A_52_P620564		Cxcl9	1418652_at	A_51_P461665			1450857_a_at	A_52_P424253				A_52_P346901		Bcl11b	1435227_at	A_52_P925277		Col4a1	211981_at	A_51_P124254		Cyp4f13	206515_at	A_51_P210603		Areg	205239_at	A_52_P482897		Aipl1	1427952_at	A_52_P649568
	Bcl2a1a / Bcl2a1b / Bcl2a1d	1419004_s_at			Adora3	1430482_at	A_51_P362981		Dnase1l3	1421057_at	A_52_P165657		Col3a1	1427883_a_at	A_52_P684242				A_52_P153147			1452966_at	A_51_P171772				A_52_P518827		Fam65b	206707_x_at	A_52_P370534		5730559C18Rik / C1orf106	219010_at	A_52_P422841				A_52_P450214
	C1qb	1417063_at	A_51_P351860				A_51_P382789		Ffar2	1425216_at	A_51_P176086			1427884_at	A_51_P515605				A_52_P13783			1450339_a_at			Col4a2	211966_at	A_52_P496142				A_52_P244639		AA986860 / C1orf116	219476_at	A_51_P340829				A_52_P130639
	C3ar1	1442082_at	A_52_P81345				A_52_P31697		Fgr	1442804_at	A_52_P456640				A_52_P8643		9630023C09Rik	1441977_at	A_52_P440885		C230085N15Rik	1457656_s_at					A_51_P491350				A_52_P244637			219856_at					A_51_P484698
		1419483_at	A_51_P282557		Ahnak2	1436520_at			Flt3	1419538_at	A_51_P203916		Col5a1	1416740_at	A_51_P414637		A530030E21Rik	1442023_at				1438125_at			Edn1	218995_s_at	A_51_P115005				A_51_P122217		Cdh1	201131_s_at	A_51_P137336		BC027072	1425306_at	A_51_P485870
	C5ar1	1422190_at	A_51_P279542		Ahrr	1420796_at	A_51_P254425		Gm6377	1441887_x_at	A_51_P158686				A_52_P237371		A630043P06	1440162_x_at	A_52_P643674		Ccr7	1423466_at	A_51_P420229		Efemp1	201843_s_at	A_51_P337412		Fcnb	205237_at	A_52_P676359		Cdh3	203256_at	A_51_P433237		C730048C13Rik	1458418_at	A_52_P595463
		1439902_at			AI593442	1444026_at	A_51_P490747		Gpr18	1439141_at	A_52_P216613		Col5a2	1422437_at	A_51_P247883				A_52_P480852		Cd2	1418770_at	A_51_P126067		Eltd1	219134_at	A_51_P480328		Ffar2	221345_at	A_51_P176086		Cds1	205709_s_at	A_51_P479696		Cabp5	1451826_at	A_51_P354289
	Capg	1450355_a_at	A_51_P273921				A_52_P380205		Gpr183	1457691_at	A_51_P358683			1450625_at			B3gnt5	1420994_at	A_52_P555664		Cd247	1426396_at	A_52_P75298		Emcn	219436_s_at	A_51_P153124		Fgl2	204834_at	A_52_P266132				A_52_P327402		Cnga1	1451763_at	A_51_P253502
	Ccl3	1419561_at	A_51_P140710				A_52_P581420		Gpr35	1449976_a_at	A_52_P290799		Col6a3	1424131_at	A_52_P573586				A_51_P389156				A_52_P198698		Erg	213541_s_at	A_52_P499821				A_51_P327511		CEACAM6	203757_s_at			Cntnap2	1422798_at	A_52_P215750
	Ccl4	1421578_at	A_51_P509573		Akr1c12	1422000_at	A_51_P242859				A_51_P520191				A_52_P675592		Bank1	1456328_at	A_52_P303769				A_52_P173555				A_51_P418519		Fpr1	205119_s_at	A_51_P312485		CKMT1A / CKMT1B	202712_s_at					A_52_P168559
	Ccl9	1448898_at	A_51_P185660			1450455_s_at	A_52_P346037		Gzma	1417898_a_at	A_51_P162794		Col8a1	1455627_at	A_52_P292792				A_52_P277104				A_51_P431364		Fabp4	203980_at	A_51_P336833		Fpr2	210773_s_at	A_52_P109378		Cldn1	218182_s_at	A_51_P481958				A_51_P260850
		1417936_at			Akr1c13	1418672_at			H2-Aa	1443783_x_at	A_51_P119760				A_52_P282058				A_51_P492165		Cd28	1417597_at	A_52_P271511				A_51_P336830			210772_at	A_51_P288138				A_52_P48681		Cplx3	1424606_at	A_52_P138774
	Cd14	1417268_at	A_51_P172853		Alox5	1441962_at	A_52_P214134			1438858_x_at	A_52_P343306		Cxcl5	1419728_at	A_52_P295432		Bcl11a	1456632_at	A_52_P82704			1437025_at	A_52_P162967				A_52_P564544		Hal	206643_at	A_51_P172155		Cldn7	202790_at	A_51_P165185				A_51_P470851
	Cd200r1	1422191_at	A_51_P407841				A_52_P214126			1452431_s_at			Cyp1b1	1416613_at	A_51_P255456			1457072_at	A_51_P263004			1443703_at			Gng11	204115_at	A_51_P136355		Il18rap	207072_at	A_52_P517098		Cxadr	203917_at	A_51_P212308		Cplx4	1451590_at	A_52_P385809
			A_52_P463518				A_51_P247249		H2-Ab1	1451721_a_at	A_51_P215237				A_52_P297822				A_51_P262998		Cd3d	1422828_at	A_51_P285206		Gpr116	212950_at	A_51_P156218				A_52_P255577				A_52_P244736		Crb1	1441330_at	A_52_P675599
	Cd300ld	1424832_at	A_51_P179789		Alox5ap	1452016_at	A_51_P235687			1450648_s_at	A_52_P683598		Dlk1	1449939_s_at	A_51_P135618		Blk	1422775_at	A_52_P15405		Cd3e	1422105_at	A_52_P86404		Icam2	213620_s_at	A_51_P267754		Il1r2	211372_s_at	A_52_P417890				A_52_P82722				A_52_P346428
	Cd36	1450883_a_at	A_51_P375138		Angpt1	1439066_at	A_52_P160328			1425477_x_at	A_51_P215242				A_52_P177324		Ccr6	1450357_a_at	A_51_P388281				A_51_P455681		Lama4	202202_s_at	A_52_P78714			205403_at	A_51_P470079		Dsg2	217901_at	A_51_P249848				A_52_P325020
		1423166_at	A_51_P375146				A_52_P574140				A_52_P570717		Fbln2	1423407_a_at	A_52_P590535		Cd19	1450570_a_at	A_51_P318966		Cd3g	1419178_at	A_51_P260889				A_52_P7554		Il6ra	205945_at	A_51_P415863				A_52_P559779				A_51_P478458
	Cd5l	1449193_at	A_51_P205779		Aqp9	1424011_at	A_51_P168133		H2-DMa	1422527_at	A_51_P473734		Fgf7	1422243_at	A_51_P465331		Cd22	1419768_at	A_51_P448140		Cd5	1418353_at	A_51_P167263				A_51_P212427				A_51_P415855				A_52_P601757		Crx	1418705_at	A_52_P656628
	Cd68	1449164_at	A_51_P120470				A_52_P136092			1459872_x_at				1438405_at					A_52_P466268			1451910_a_at	A_51_P313320				A_51_P212420		Kcnj15	210119_at	A_52_P101303				A_52_P88091		Cxxc4	1437351_at	A_52_P65506
	Cd84	1422875_at	A_51_P369550				A_52_P80440		H2-Eb1	1417025_at	A_51_P393226		Fkbp10	1415951_at	A_51_P216965		Cd37	1425736_at	A_52_P463373				A_52_P294977		Ldb2	206481_s_at	A_51_P388517				A_51_P159225				A_52_P96159				A_51_P429152
	Clec4d	1420804_s_at	A_51_P383032		Avil	1419148_at	A_51_P166339		H2-Oa	1419297_at	A_51_P449325			1449632_s_at					A_51_P350752		Cd8b1	1426170_a_at			Mcam	210869_s_at	A_52_P268206		Krt23	218963_s_at	A_51_P287198		Dst	204455_at	A_51_P300434		Drd4	1422830_s_at	A_52_P196278
	Clec4e	1420330_at	A_52_P161488		Calca	1427355_at	A_51_P290826				A_51_P449329		Fn1	1426642_at	A_52_P299974		Cd79a	1418830_at	A_52_P651316		Cd96	1419226_at	A_52_P279425				A_51_P268439		Lst1	211582_x_at	A_51_P205008				A_51_P489996			1422829_at	A_51_P283499
		1420331_at					A_52_P154101		Irf8	1416714_at	A_51_P187253				A_51_P100856		Cd79b	1417640_at	A_51_P342652		Cytip	1451206_s_at	A_52_P398989		Mgp	202291_s_at	A_51_P426270			214574_x_at	A_51_P205000				A_52_P1076613		E130218I03Rik	1435318_at
	Clec5a	1421366_at	A_52_P218058		Car8	1427482_a_at	A_51_P392005			1448452_at	A_52_P354823				A_52_P11817		Clec2g	1442074_at	A_52_P232859				A_52_P318653		Mmrn1	205612_at	A_52_P126132			210629_x_at					A_52_P184304		Elovl4	1424306_at	A_51_P234881
			A_51_P398376				A_52_P625118		Itgax	1419128_at	A_51_P303424		Fstl1	1416221_at	A_51_P215106				A_51_P243418				A_51_P377342				A_51_P423290			214181_x_at					A_52_P445253		Epb4.1l5	1439284_at	A_52_P180518
			A_52_P142888		Cd200r3	1453813_at	A_51_P286935				A_52_P424887		Gpx8	1424099_at	A_51_P495232		Cnr2	1450476_at	A_52_P3229		E430014B02Rik	1437699_at			Palmd	218736_s_at	A_52_P451404			215633_x_at					A_52_P552955				A_51_P478098
	Cxcl16	1449195_s_at	A_51_P374203			1430645_at	A_52_P5942		Klra17	1425888_at	A_52_P25026		Hmga2	1422851_at	A_51_P288315				A_51_P208511		Gbp8	1418776_at	A_52_P544421				A_51_P171883			211581_x_at			Ehf	219850_s_at	A_52_P205877		Fam169a	1435783_at	A_52_P57171
			A_52_P99888		Cd200r4	1435313_at			Klrd1	1460245_at	A_51_P280947			1450781_at	A_52_P300730		Cr2	1425289_a_at	A_52_P490788				A_51_P327405		Pecam1	208983_s_at	A_52_P349070		Mgam	206522_at	A_52_P485850				A_52_P272429				A_52_P488623
	Cxcl2	1449984_at	A_51_P217463		Cd300a	1435903_at	A_52_P492142		Kmo	1418998_at	A_51_P493302				A_52_P373357				A_51_P208525		Gimap1	1449988_at	A_51_P507509				A_51_P400868				A_51_P291260				A_52_P609918				A_51_P386113
	Cybb	1422978_at	A_52_P444628				A_51_P147003		Kynu	1430570_at	A_52_P118560		Lox	1416121_at	A_51_P300493		Cxcr5	1422003_at	A_52_P70796		Gimap4	1424375_s_at	A_52_P205001		Plscr4	218901_at	A_52_P671794		Mme	203435_s_at	A_52_P93837		EPB41L4B	220161_s_at			Fam57b	1438641_x_at	A_51_P179697
		1436778_at	A_51_P330331		Cd55	1460242_at	A_51_P388412		Plbd1	1448786_at	A_51_P517388			1448228_at			E330020D12Rik	1444177_at				1424374_at			Sdpr	218711_s_at	A_51_P277336				A_52_P429723		Epcam	201839_s_at	A_52_P447944			1452807_s_at
		1436779_at					A_52_P136303		Ppfia4	1428578_s_at	A_51_P316311		Loxl1	1451978_at	A_51_P304239		Ebf1	1446669_at	A_52_P531838		Gimap7	1425084_at	A_52_P684783		Tie1	204468_s_at	A_51_P177171		Mnda	204959_at	A_51_P377620		Esrp1	219121_s_at	A_51_P467981		Gm11744	1436657_at	A_52_P1069478
	Emr1	1451161_a_at	A_52_P364727				A_52_P199084		Prss30	1449952_s_at	A_51_P241935		Ltbp2	1418061_at	A_51_P257457			1441627_at	A_51_P188054				A_51_P448147		Vwf	202112_at	A_51_P206886		Mxd1	206877_at	A_51_P490795				A_52_P79821		Gm626	1458506_at
			A_51_P251768		Cd69	1428735_at	A_51_P181286		Rnase6	1430534_at	A_51_P104608		Mmp14	1416572_at	A_51_P216303			1416301_a_at			Gimap8	1456061_at					A_51_P103406				A_51_P388607		Fermt1	218796_at	A_51_P289341		Gnat1	1460212_at	A_52_P211185
	Evi2a	1450241_a_at	A_52_P380895		Clnk	1420463_at	A_51_P298066		Rpl31	1441304_at	A_52_P321875				A_52_P304128		Ell3	1442514_a_at	A_52_P382926		Gimap9	1437756_at	A_51_P377948				A_51_P103397		Nfe2	209930_s_at	A_51_P515965			60474_at	A_52_P134455				A_51_P160858
	Fcer1g	1418340_at	A_51_P405478				A_52_P646515				A_51_P452820		Mmp2	1416136_at	A_51_P341736		Faim3	1429889_at	A_51_P378298		Gm16460	1446476_at	A_52_P419539						P2ry13	220005_at	A_51_P374900		Fgfbp1	205014_at	A_51_P302377		Gnat2	1422907_at	A_51_P359411
			A_51_P405476		Cma1	1449456_a_at	A_51_P514029		Serpina3g	1424923_at	A_51_P326191			1439364_a_at			Fam129c	1457728_at	A_52_P1053160		Icos	1436598_at	A_52_P682768						Ptgs2	204748_at	A_52_P224760		Fxyd3	202489_s_at	A_52_P377791		Gngt1	1451633_a_at	A_51_P383774
	Fcgr1		A_52_P47846				A_51_P514035		Tifab	1436397_at	A_51_P167922		Nid1	1448469_at	A_51_P339943		Fcer2a	1422122_at	A_51_P210591				A_51_P371279								A_51_P254855		Gjb3	205490_x_at	A_51_P353776			1425219_x_at
		1417876_at	A_51_P296755		Cma2	1450538_s_at	A_51_P145130		Treml4	1460014_at	A_51_P468558		Pcolce	1437165_a_at	A_51_P371942		Fcrl1	1425062_at	A_51_P349221		Il7r	1448575_at	A_52_P555957						S100a8	202917_s_at	A_51_P256827		Gpr87	219936_s_at	A_51_P418374			1425167_a_at
	Fcgr2b	1451941_a_at	A_52_P545613		Cobl	1434917_at	A_52_P451485		Wdfy4	1435582_at	A_52_P199614			1448433_a_at				1425063_at	A_51_P349213				A_52_P32750						S100a9	203535_at	A_51_P402943		Gprc5a	203108_at	A_51_P461684		Guca1a	1421061_at	A_51_P207751
			A_51_P130095		Cpa3	1448730_at	A_51_P214127						Prkg2	1435162_at	A_51_P273433		Fcrla	1419907_s_at	A_51_P154485				A_51_P196695						Sorl1	212560_at	A_51_P318683				A_52_P597775		Guca1b	1425138_at	A_51_P373890
			A_51_P130101		Csf2rb	1455660_at	A_52_P52618								A_52_P466615			1425802_a_at			Itk	1417171_at	A_52_P50623							203509_at			Irf6	202597_at	A_51_P363749		Kcnb1	1423180_at	A_52_P384767
	Fcgr3	1448620_at	A_52_P408757			1421326_at	A_52_P492939						Prrx1	1425528_at	A_51_P209771		H2-DMb2	1443687_x_at	A_52_P1391			1456836_at	A_52_P272271						Tnfaip6	206025_s_at	A_51_P315785				A_52_P47598				A_52_P350554
			A_51_P328613				A_52_P664853							1425526_a_at	A_51_P209778			1443686_at					A_51_P342688						Trem1	219434_at	A_52_P415116		Itgb4	204990_s_at	A_51_P408382		Kcnj14	1452243_at	A_51_P250559
	Fcgr4	1425225_at	A_51_P181517		Csf2rb2	1449360_at	A_51_P146753							1439774_at	A_51_P262972			1419744_at			Jakmip1	1441317_x_at	A_52_P672834								A_51_P398491				A_52_P143287		Lrat	1421345_at	A_52_P669005
	Folr2	1451648_a_at	A_51_P162671		Cst7	1419202_at	A_51_P137419							1432129_a_at	A_52_P335587		H2-Ob	1422201_at	A_52_P679470				A_52_P443201						Vnn3	220528_at	A_51_P265374				A_52_P459521				A_51_P350033
	Gm11428	1436530_at	A_52_P700056		Ctla2a	1448471_a_at	A_51_P180747							1425527_at	A_52_P480842				A_52_P278928				A_52_P169381										Klf5	209211_at	A_51_P507290		Lrit1	1441110_at	A_51_P145020
	Gpnmb	1448303_at	A_51_P438967		Ctla2a / Ctla2b	1416811_s_at									A_52_P483713		Igh-6	1427329_a_at	A_52_P358360				A_51_P113865											209212_s_at	A_52_P54463		Lrit2	1443940_at	A_52_P175199
		1439345_at	A_52_P417819		Ctla2b	1452352_at	A_51_P489522						Prrx2	1432331_a_at	A_51_P183746		Ighv14-2	1455530_at	A_51_P266248		Lck	1425396_a_at	A_51_P141288										Krt15	204734_at	A_51_P482128		Mab21l1	1440860_at	A_52_P620448
	Gpr137b	1429775_a_at	A_51_P330298				A_52_P68440						Ptx3	1418666_at	A_52_P26161				A_51_P117903			1439145_at											Krt17	205157_s_at	A_51_P433450		Mak	1422725_at	A_52_P252641
	Hck	1449455_at	A_51_P499918		Cyp11a1	1448804_at	A_51_P309727								A_51_P374726		Igl	1447918_x_at				1439146_s_at												212236_x_at					A_51_P467268
	Hk3	1442798_x_at	A_52_P586004				A_51_P309733						S100a4	1424542_at	A_51_P105078		Igl-V1	1428720_s_at	A_52_P450277			1457917_at											Krt19	201650_at	A_51_P356642		Mpp4	1460368_at	A_52_P435042
		1435490_at					A_52_P475697						Serpinf1	1453724_a_at	A_51_P517075				A_52_P383114		Lef1	1454734_at	A_52_P333110										Krt5	201820_at	A_51_P186856		Msi1	1444306_at	A_52_P566963
	Hmox1	1448239_at	A_51_P263965		Cyp4a12a	1424352_at	A_52_P44914							1416168_at	A_52_P35048				A_51_P503756			1421299_a_at	A_51_P501145										Krt6a	209125_at	A_52_P104658				A_51_P296866
	Hpgds	1421492_at	A_52_P536796		Dapp1	1421937_at	A_51_P244824						Serpinh1	1450843_a_at	A_51_P287069				A_51_P503757				A_51_P420400										KRT6A / KRT6B / KRT6C	214580_x_at			Myrip	1460601_at	A_52_P256099
	Igf1	1452014_a_at	A_51_P147942			1447337_at	A_52_P422172						Thbs1	1460302_at	A_52_P337086				A_52_P450276		Ltb	1419135_at	A_51_P302358										Krt6b	209126_x_at	A_51_P126275				A_52_P173703
			A_52_P536434				A_52_P545505							1450377_at	A_52_P337092		Ikzf3	1436649_at	A_52_P682315		Ms4a4b	1423467_at	A_52_P612499										Krt8	209008_x_at	A_51_P242399		Neurod1	1426412_at	A_52_P408391
			A_52_P351116		Darc	1432273_a_at	A_52_P110052								A_52_P363951				A_52_P18746				A_52_P306949												A_51_P242400		Neurod4	1436694_s_at	A_51_P200203
			A_52_P306327				A_51_P311611						Thbs2	1422571_at	A_51_P461877				A_51_P222261				A_51_P136294										Lama3	203726_s_at	A_51_P167489		Nr2e3	1423631_at	A_51_P435844
	Igsf6	1421408_at	A_51_P258372		Erv3	1460480_at	A_51_P474053						Timp1	1460227_at	A_51_P512384				A_51_P222252				A_51_P136289												A_52_P141739		Nrl	1450946_at	A_52_P620355
	Il1rn	1451798_at	A_52_P431159		Fam174b	1434273_at	A_52_P677891								A_51_P512379		Irf4	1421173_at	A_51_P514985				A_51_P136288										Lamb3	209270_at	A_51_P223656		Nxnl1	1425696_at	A_51_P212191
		1423017_a_at	A_51_P307166		Fcer1a	1421775_at	A_51_P429770								A_52_P87713		March1	1440209_at	A_51_P121031		Ms4a6b	1439956_at	A_51_P422300										Lamc2	202267_at	A_51_P174943		Nxnl2	1429133_at	A_52_P605556
	Irg1	1427381_at	A_51_P123625		Gata1	1449232_at	A_52_P670095						Timp2	1420924_at	A_52_P540219				A_52_P64538		Ptprc	1440165_at	A_52_P11901											207517_at	A_52_P26416				A_51_P184816
			A_51_P123630		Gata2	1450333_a_at	A_51_P516625						Tm4sf1	1450958_at	A_51_P240614		Mef2c	1439946_at	A_51_P135802				A_52_P677117										Lcn2	212531_at	A_51_P510156		Opn1mw	1419723_at	A_51_P486748
	Itgam	1422046_at	A_51_P103007				A_52_P233441						Vcan	1421694_a_at	A_52_P1044655				A_52_P282110				A_52_P341128										Lgals7	206400_at	A_51_P302327		Opn1sw	1449132_at	A_52_P34185
			A_52_P669155		Gna14	1449848_at	A_51_P110323							1427256_at	A_52_P1100423		Ms4a1	1423226_at	A_52_P483336				A_52_P239834										Myo5c	218966_at	A_51_P232393		Otx2	1425926_a_at	A_52_P49080
	Itgb2	1450678_at	A_51_P262208		Gp1ba	1422316_at	A_51_P346243								A_52_P131855			1450912_at	A_51_P277683		Pyhin1	1435330_at	A_52_P193657												A_51_P454286		Otx2os1	1443680_at
	Lat2	1426169_a_at	A_51_P242930		Gpr171	1438439_at	A_51_P473498								A_52_P168953		Ms4a4b	1442219_at	A_52_P612499				A_52_P563280										Pkp3	209873_s_at	A_51_P506915		Pdc	1449179_at	A_51_P357914
			A_52_P426049		Gpr174	1447792_x_at	A_52_P511306								A_52_P251703				A_52_P306949				A_51_P334785										Pls1	205190_at	A_51_P101347		Pde6a	1450415_at	A_52_P247313
	Lilrb3	1424302_at	A_51_P445728			1440900_at	A_52_P891296						Vgll3	1453593_at	A_51_P309234				A_51_P136294		Satb1	1439449_at	A_52_P110489										Ppl	203407_at	A_51_P164835		Pde6b	1419740_at	A_51_P394474
		1420464_s_at	A_51_P445726		Gpr97	1417894_at	A_51_P247694							1430596_s_at	A_52_P778761				A_51_P136289			1436182_at	A_51_P324228												A_52_P576222		Pde6g	1425100_a_at	A_52_P398974
	Lipa	1423140_at	A_51_P459661				A_52_P397401						Wisp1	1448593_at	A_51_P220343				A_51_P136288		Sell	1419480_at	A_51_P236234										Prss8	202525_at	A_51_P410703			1450453_a_at
			A_52_P553471		Gzmb	1419060_at	A_51_P333274							1448594_at			Napsa	1430744_at	A_51_P146149			1419481_at											Rab25	218186_at	A_52_P149577		Plch2	1436335_at	A_52_P207057
	Lpl	1431056_a_at	A_51_P259296		Havcr2	1451584_at	A_52_P560535						Wisp2	1419015_at	A_51_P390804		Pax5	1459916_at	A_51_P122855		Sh2d1a	1449393_at	A_52_P641747										S100a14	218677_at	A_51_P419226				A_51_P141290
			A_52_P257812				A_51_P109508										Pou2af1	1416957_at	A_51_P183581				A_51_P172514										S100A2	204268_at			Prdm8	1455925_at	A_51_P142972
	Ly9	1449156_at	A_51_P497171		Hgfac	1418405_at	A_51_P101545										Siglecg	1435955_at	A_51_P305052		Sit1	1418751_at	A_51_P144632										Scel	206884_s_at	A_51_P349751		Prom1	1419700_a_at	A_52_P402786
	Lyz2	1423547_at	A_51_P321150		Hrh4	1426099_at	A_51_P275111										Srpk3	1447806_s_at	A_51_P375862		Skap1	1437249_at	A_52_P480431										Scnn1a	203453_at	A_51_P213691				A_51_P414072
			A_52_P238027		Hs6st2	1420938_at	A_51_P337451										Swap70	1440809_at	A_52_P69160			1441418_at													A_52_P139395		Rbp3	1425105_at	A_51_P331690
	Mcoln2	1431705_a_at	A_51_P434301				A_52_P244586												A_51_P278994			1441589_at											Serpinb5	204855_at	A_51_P187602		Rcvrn	1450215_at	A_51_P503922
	Mmp12	1449153_at	A_51_P313674				A_52_P599317										Tlr1	1449049_at	A_51_P495581		Tcf7	1433471_at	A_52_P244711										Sfn	209260_at	A_51_P213940		Rdh10	1460632_at	A_52_P59318
	Mpeg1	1427076_at	A_52_P180373		Ifitm1	1424254_at	A_52_P541802										Tnfrsf13c	1419307_at	A_51_P457187				A_52_P244702											33323_r_at	A_52_P334188				A_52_P470663
			A_51_P390538		Il1rl1	1425145_at	A_52_P484194										Ulbp1	1439343_at	A_51_P425847		Tcra	1425854_x_at												33322_i_at	A_52_P334191				A_52_P421234
	Ms4a6d	1419599_s_at	A_52_P635388			1422317_a_at	A_51_P339793														Tcrb-J	1425226_x_at	A_52_P1078023										Slpi	203021_at	A_51_P135148		Rdh12	1424256_at	A_51_P141960
		1419598_at	A_51_P149714				A_52_P19955															1427667_s_at	A_52_P1078018												A_52_P472324		Rdh5	1418808_at	A_51_P479618
	Ms4a7	1424754_at	A_52_P59124		Il4	1449864_at	A_51_P237865															1427184_at	A_51_P117933										Sprr1a	213796_at	A_51_P139678		Rgr	1422832_at	A_51_P139985
			A_51_P277216		Il6	1450297_at	A_51_P217218														Tcrb-J / Tcrb-V13	1426772_x_at											Sprr1b	205064_at	A_51_P508530		Rgs9bp	1440256_at	A_52_P659470
	Msr1	1425434_a_at	A_52_P607128		Inpp4b	1457359_at	A_51_P225933															1452205_x_at											Tmem30b	213285_at	A_52_P414368				A_51_P319165
		1422062_at	A_51_P404846			1438577_at	A_52_P330289														Tcrb-V13	1426159_x_at													A_52_P547612		Rho	1425171_at	A_51_P334174
		1448061_at	A_52_P127130		Inpp5d	1418110_a_at	A_51_P337125															1427656_at											Tom1l1	204485_s_at	A_51_P299866			1425172_at
	Myo1f	1429524_at	A_52_P113190		Itga2b	1417758_at	A_52_P459564															1444088_at													A_52_P583563			1451618_at
	Ncf1	1425609_at	A_52_P651425		Kit	1452514_a_at	A_51_P355906														Themis	1436423_at	A_52_P641716										Tpd52l1	203786_s_at	A_51_P482503			1451617_at
		1451767_at	A_51_P207031			1415900_a_at																	A_52_P459247										Trim29	202504_at	A_51_P409349		Rlbp1	1418310_a_at	A_51_P211793
	Ncf4	1418465_at	A_51_P377452			1459588_at																	A_51_P268754										Wwc1	213085_s_at	A_51_P479590		Rom1	1448996_at
	Oas1a	1424775_at	A_52_P337357		Laptm5	1417721_s_at	A_52_P13815														Trat1	1427532_at	A_52_P188042														Rorb	1439862_at	A_52_P74320
	P2ry6	1425214_at	A_51_P105124				A_51_P401668															1437561_at	A_51_P320930															1455799_at	A_52_P662179
	Pik3ap1	1421285_at	A_51_P199199		Mab21l1	1424679_at	A_52_P620448														Txk	1425785_a_at	A_52_P836852																A_51_P388490
			A_51_P270339		Maob	1434354_at	A_51_P302566																A_51_P448762														Rnf152	1439887_at	A_51_P517672
			A_52_P642239		Mcpt-ps1	1427755_at															Unc5cl	1429950_at	A_51_P182106																A_52_P322412
	Pik3r5	1434980_at	A_52_P1093529		Mctp1	1430439_at	A_51_P247070														Xlr4a / Xlr4b / Xlr4c / Xlr4e	1449347_a_at																	A_52_P392229
			A_51_P173331				A_52_P657657														Zap70	1422701_at	A_51_P327141														Rp1	1424963_at	A_52_P665983
	Plek	1448749_at	A_51_P238354		Mcpt4	1425967_a_at	A_51_P145132																																A_51_P258654
			A_51_P238357		Mrgpra4	1451926_at	A_51_P198664																														Rp1l1	1457622_at	A_52_P528240
	Rsad2	1421008_at	A_51_P505134		Mrgprb1	1437529_at	A_52_P288260																																A_51_P334545
		1421009_at	A_51_P505132		Ms4a2	1443264_at	A_51_P234975																														Rpe65	1450197_at	A_51_P404800
			A_52_P670026			1421475_at																															Rrh	1450280_a_at	A_52_P303421
	Saa3	1450826_a_at	A_51_P337308		Nmb	1419405_at	A_51_P438002																														Rs1	1421084_at	A_52_P364294
	Sfpi1	1418747_at	A_52_P498086		Nrip3	1448954_at	A_51_P224530																															1421085_at
	Sirpa	1416986_a_at	A_51_P432764		P2rx1	1460719_a_at	A_52_P494081																														Rtbdn	1451603_at	A_51_P244020
		1448534_at	A_52_P170635		P2ry14	1424733_at	A_51_P120738																														Sag	1419025_at	A_52_P39782
			A_51_P296013		Padi2	1418252_at	A_51_P280117																																A_51_P511431
	Slc11a1	1420361_at	A_51_P186476		Pdcd1lg2	1450290_at	A_51_P383448																														Samd11	1425288_at
	Slc15a3	1420697_at	A_52_P467389		Pdzk1ip1	1417689_a_at	A_51_P491329																														Slc24a1	1451647_at	A_52_P404273
	Tcfec	1419537_at	A_52_P127925			1455477_s_at																															Stx3	1425530_a_at	A_51_P100298
			A_52_P658679		Pgr	1439527_at	A_51_P213476																																A_52_P240917
	Tlr13	1457753_at					A_52_P413840																																A_52_P257444
	Tlr7	1422010_at	A_51_P371710		Pilrb1	1422041_at	A_51_P381060																																A_52_P522230
	Tnfsf9	1422924_at	A_51_P460004		Plscr1	1457824_at	A_51_P229675																																A_52_P526379
	Tmem106a	1425025_at	A_51_P444669				A_51_P229676																														Thsd7a	1456130_at	A_52_P173526
		1435263_at	A_51_P444666				A_52_P654841																														Tmem136	1457701_at
	Trem2	1421792_s_at	A_51_P269549		Poln	1446582_at	A_52_P453149																														Trhde	1457156_at	A_52_P81544
			A_51_P269546		Ptger3	1450344_a_at	A_51_P520718																																A_51_P320452
	Tyrobp	1450792_at	A_51_P261517				A_52_P160481																														Trpm3	1456633_at	A_52_P97229
							A_52_P677744																																A_52_P484769
					Ptgs1	1436448_a_at	A_51_P279100																																A_52_P387069
					Ptprg	1434360_s_at	A_51_P103114																																A_52_P242213
							A_51_P181705																														Tulp1	1451582_at	A_51_P392654
					Rab38	1439628_x_at	A_52_P21595																														Wdr17	1435392_at	A_51_P306308
						1417700_at
					Rab44	1456980_at	A_51_P493816
					Rgs1	1417601_at	A_51_P260683
					Rgs13	1442263_at	A_52_P10054
					Rgs18	1449856_at	A_51_P325457
						1420398_at	A_52_P541161
					Rprm	1422552_at	A_51_P278653
							A_52_P627967
					Samsn1	1421457_a_at	A_52_P646832
					Scin	1450276_a_at	A_51_P335460
					Serpinb1a	1448301_s_at	A_51_P181297
						1416318_at
					Serpinb2	1419082_at	A_51_P101146
							A_52_P639522
					Slc18a2	1437079_at	A_51_P469550
							A_52_P515572
					Slc45a3	1426663_s_at	A_51_P124388
						1426664_x_at
					Soat2	1460722_at	A_51_P196997
					Spn	1439034_at	A_51_P302576
							A_52_P140287
							A_52_P186033
					Tal1	1449389_at	A_51_P255853
					Tph1	1419524_at	A_51_P458130
							A_52_P613868
					Tpsb2	1422180_a_at	A_52_P254155
					Tpsg1	1449564_at	A_51_P258721
					Vegfc	1440739_at	A_51_P433870
