# Supplementary material for: Radiation-induced pulmonary gene expression changes are attenuated by the CTGF antibody Pamrevlumab
Source: Respir Res. 2018 Jan 18;19:14. doi: 10.1186/s12931-018-0720-4 (PMC5774112; doi:10.1186/s12931-018-0720-4)
Supplement: Supplementary file 3 — Radiation and FG-3019 Responsive Genes (n = 2754). (XLSX 674 kb) [file 12931_2018_720_MOESM3_ESM.xlsx]

## Sheet: Table S3 
Table S3: Radiation and FG-3019 Responsive Genes (n = 2,754)
Probes that were significantly, substantially and coordiantely altered by RT and FG-3019 were identified as described in the Materials and Methods. Fold-change (Fc) and parametric p values are provided for the indicated comparisons. P-values were calculated without assuming equal variances or adjusting for multiple comparisons. Fc values meeting cut-offs for a >2-fold increase or decrease in rela…
				RT vs noRT, 18w		FG-3019 PreTx vs RT, 18w		FG-3019 2d vs RT, 18w		FG-3019 20d vs RT, 18w		FG-3019 112d vs RT, 18w		RT vs noRT, 30w		FG-3019 PreTx vs RT, 30w		FG-3019 2d vs RT, 30w		FG-3019 20d vs RT, 30w		FG-3019 112d vs RT, 30w
Agilent ID	Gene ID	Description	PCA1	Fc	p	Fc	p	Fc	p	Fc	p	Fc	p	Fc	p	Fc	p	Fc	p	Fc	p	Fc	p
A_52_P1172945	Ankrd34b	ankyrin repeat domain 34B, dendritic phosphoprotein 58 kDa	0.968	224.3	0.0183	0.468	0.388	1.859	0.0207	0.0411	0.0371	0.0395	0.212	8.881	0.221	0.321	0.0593	0.158	0.25	0.067	0.119	0.119	0.152
A_51_P145132	Mcpt4	mast cell protease 4	0.98	109.9	0.000755	1.083	0.807	1.346	0.149	0.056	0.034	0.0536	0.0428	10.66	0.00545	0.235	0.00106	0.19	0.151	0.124	0.103	0.21	0.0285
A_51_P214127	Cpa3	carboxypeptidase A3, mast cell	0.969	94.17	0.000609	1.238	0.768	1.565	0.0569	0.0859	0.0438	0.0347	0.0177	19.87	0.00289	0.164	0.0269	0.145	0.163	0.149	0.143	0.149	0.166
A_52_P613769	Chl1	cell adhesion molecule with homology to L1CAM	0.942	93.82	0.00067	2.083	0.58	2.065	0.0151	0.00748	0.0147	0.0133	0.00225	15.6	0.0199	0.0973	0.00212	0.0747	0.0672	0.0292	0.115	0.066	0.0923
A_51_P461665	Cxcl9	chemokine (C-X-C motif) ligand 9	0.9	79.75	0.0107	0.161	0.0733	0.24	0.0978	0.0557	0.0368	0.0496	0.168	1.077	0.596	0.888	0.198	0.874	0.865	2.464	0.0923	0.442	0.439
A_51_P303217	Ucma	upper zone of growth plate and cartilage matrix associated	0.973	71.2	0.0194	1.022	0.948	1.644	0.0076	0.0193	0.0286	0.0257	0.101	9.93	0.0366	0.14	0.0931	0.158	0.0549	0.666	0.865	0.123	0.0471
A_52_P441294	Chl1	cell adhesion molecule with homology to L1CAM	0.948	51.58	0.0426	1.789	0.576	1.831	0.0286	0.0142	0.00319	0.0148	0.000961	14.62	0.000697	0.17	0.0187	0.12	0.11	0.0744	0.114	0.0735	0.0713
A_51_P145130	Cma2	chymase 2, mast cell protease 9	0.98	51.57	0.0019	1.022	0.949	1.248	0.287	0.0606	0.0172	0.0691	0.013	9.001	0.0143	0.246	0.0341	0.25	0.055	0.183	0.0419	0.224	0.105
A_52_P603111	Tnfsf18	tumor necrosis factor (ligand) superfamily, member 18	0.958	46.81	0.0194	1.041	0.869	1.255	0.215	0.0552	0.0854	0.0777	0.00534	2.797	0.21	0.62	0.221	0.383	0.0515	0.222	0.219	0.345	0.486
A_51_P514029	Cma1	chymase 1, mast cell	0.979	46.49	0.0029	1.508	0.477	1.738	0.0269	0.11	0.044	0.0576	0.0356	4.775	0.0217	0.248	0.0126	0.224	0.0496	0.186	0.0542	0.237	0.119
A_51_P514035	Cma1	chymase 1, mast cell	0.986	39.69	0.00179	1.351	0.376	1.568	0.0457	0.101	0.00244	0.0992	0.00379	4.99	0.0676	0.293	0.0173	0.265	0.0526	0.179	0.00102	0.278	0.0985
A_52_P399088	Ankrd34b	ankyrin repeat domain 34B, dendritic phosphoprotein 58 kDa	0.947	35.36	0.00431	0.395	0.465	1.677	0.151	0.0366	0.0066	0.0631	0.0257	7.258	0.0526	0.226	0.151	0.202	0.104	0.141	0.0291	0.123	0.062
A_51_P217039	Gdf3	growth differentiation factor 3	0.957	32.11	0.0101	0.579	0.575	1.04	0.768	0.131	0.0614	0.12	0.0136	4.229	0.0786	0.33	0.0336	0.261	0.0422	0.976	0.979	0.269	0.00548
A_51_P197116	Ear5	eosinophil-associated, ribonuclease A family, member 5	0.86	29.52	0.00627	0.665	0.466	1.219	0.238	0.0522	0.0393	0.0721	0.197	18.28	0.0222	0.0939	0.0581	0.713	0.709	0.0664	0.0206	0.0855	0.162
A_51_P464703	Ccl8	chemokine (C-C motif) ligand 8	0.981	29.03	0.00399	0.93	0.364	1.188	0.309	0.073	0.000685	0.0693	0.00133	5.384	0.0251	0.285	0.0017	0.228	0.0341	0.527	0.138	0.166	0.0801
A_52_P648524	Dio3	deiodinase, iodothyronine type III	0.946	25.6	0.00408	1.281	0.707	1.266	0.0221	0.0343	0.0117	0.0544	0.0853	10.34	0.0281	0.106	0.0316	0.448	0.67	0.0913	0.000188	0.105	0.0931
A_52_P338066	Ubd	ubiquitin D	0.912	24.74	0.037	0.381	0.0821	0.478	0.225	0.0561	0.114	0.0841	0.181	0.784	0.268	0.836	0.332	0.765	0.731	1.489	0.678	0.365	0.179
A_51_P313674	Mmp12	matrix metallopeptidase 12	0.883	24.03	0.00839	0.264	0.0254	0.731	0.587	0.0285	0.0025	0.017	0.0376	5.972	0.00031	0.315	0.0139	0.154	0.203	0.13	0.0282	0.197	0.185
A_51_P370034	Mucl1	mucin-like 1, salivary protein 2	0.977	23.16	0.0176	1.192	0.693	2.771	0.0528	0.0391	0.101	0.0606	0.0195	5.094	0.0256	0.335	0.02	0.228	0.0313	0.224	0.0211	0.2	0.313
A_52_P586928	Pdyn	prodynorphin mRNA	0.913	22.97	0.0195	0.997	0.996	1.383	0.139	0.175	0.00684	0.172	0.0301	2.031	0.055	0.218	0.0981	0.288	0.336	0.194	0.242	0.244	0.341
A_51_P258721	Tpsg1	tryptase gamma 1, mast cell protease 2	0.888	22.71	0.0401	1.079	0.799	1.183	0.205	0.119	0.0304	0.12	0.0108	40.16	0.0148	0.223	0.027	0.145	0.0127	0.119	0.00963	0.125	0.183
A_51_P171616	Wnt10a	wingless related MMTV integration site 10a	0.989	22.08	0.00863	1.286	0.747	1.33	0.00408	0.0908	0.0674	0.0502	0.0169	2.308	0.0112	0.353	0.00835	0.389	0.0751	0.42	0.0897	0.468	0.334
A_51_P144813	Cdkn2a	cyclin-dependent kinase inhibitor 2A	0.931	20.82	0.00598	1.227	0.349	1.291	0.345	0.246	0.00425	0.166	0.076	9.478	0.0179	0.527	0.0886	0.412	0.18	0.147	0.0482	0.339	0.326
A_52_P288260	Mrgprb1	MAS-related GPR, member B1	0.983	20.29	0.00458	1.483	0.621	2.12	0.0584	0.0721	0.0691	0.144	0.233	8.504	0.0249	0.174	0.0744	0.217	0.103	0.175	0.0369	0.204	0.115
A_52_P110052	Darc	Duffy blood group, chemokine receptor	0.994	18.46	0.0424	1.632	0.699	2.15	0.00855	0.108	0.0624	0.102	0.076	2.308	0.0103	0.431	0.131	0.37	0.144	0.353	0.0204	0.369	0.00319
A_52_P534361	Duoxa1	dual oxidase maturation factor 1	0.94	18.44	0.0125	0.539	0.214	0.792	0.159	0.0542	0.0372	0.0774	0.0259	7.769	0.00391	0.289	0.0262	0.173	0.265	0.084	0.195	0.201	0.00604
A_52_P254155	Tpsb2	tryptase beta 2, mast cell protease 6	0.955	17.99	0.00656	1.51	0.56		0.232	0.102	0.0221	0.137	0.0165	5.476	0.0652	0.718	0.0737	0.482	0.454	0.343	0.339	0.685	0.391
A_51_P451377	Kng1	kininogen 1	0.868	17.28	0.0074	0.97	0.789	1.557	0.146	0.165	0.0045	0.156	0.00453	37.4	0.0123	0.196	0.00929	0.114	0.234	0.145	0.445	0.143	0.127
A_51_P432641	Cxcl10	chemokine (C-X-C motif) ligand 10	0.937	17.24	0.00372	0.573	0.303	0.665	0.00647	0.109	0.00327	0.0897	0.0625	1.041	0.582	0.602	0.0203	0.653	0.037	0.91	0.314	0.453	0.339
A_52_P326657	Fam167b	family with sequence similarity 167, member B	0.985	16.65	0.00787	1.129	0.815	1.721	0.279	0.0961	0.0141	0.0863	0.0282	7.031	0.00242	0.297	0.0652	0.167	0.0962	0.147	0.0264	0.159	0.0489
A_51_P269549	Trem2	triggering receptor expressed on myeloid cells 2	0.97	15.47	0.00741	1.07	0.902	1.797	0.0922	0.107	0.0196	0.0898	0.0283	6.987	0.00855	0.281	0.0603	0.253	0.088	0.173	0.0101	0.231	0.0542
A_51_P263471	Clec4n	C-type lectin domain family 4, member n	0.98	15.33	0.021	0.95	0.873	1.727	0.0725	0.0901	0.00637	0.0592	0.00203	5.43	0.0134	0.236	0.0241	0.274	0.177	0.225	0.0179	0.204	0.197
A_51_P269546	Trem2	triggering receptor expressed on myeloid cells 2	0.964	15.26	0.0102	0.866	0.787	1.584	0.0469	0.0988	0.0182	0.0862	0.0152	6.68	0.0179	0.245	0.0435	0.25	0.158	0.166	0.0157	0.206	0.109
A_51_P135618	Dlk1	adipocyte differentiation-associated protein (pref-1) mRNA	0.816	15.2	0.171	0.845	0.528	1.015	0.906	0.414	0.00988	0.311	0.172	26.25	0.00982	0.596	0.0189	0.278	0.252	0.0665	0.0143	0.398	0.213
A_51_P187602	Serpinb5	serine (or cysteine) peptidase inhibitor, clade B, member 5	0.789	14.7	0.175	1.266	0.718	1.704	0.308	0.0582	0.00209	0.0952	0.00403	12.36	0.00585	0.329	0.0215	0.244	0.307	0.11	0.0709	0.195	0.0964
A_52_P67678	1300002K09Rik	RIKEN cDNA 1300002K09 gene	0.931	14.48	0.015	0.724	0.573	1.128	0.682	0.0721	0.0106	0.149	0.0161	3.593	0.0432	0.314	0.00242	0.18	0.233	0.242	0.0501	0.344	0.106
A_51_P173114	Cdhr1	cadherin-related family member 1	0.954	14.19	0.0239	1.682	0.456	2.09	0.0436	0.101	0.00325	0.177	0.141	7.819	0.0208	0.293	0.0106	0.247	0.135	0.14	0.0221	0.17	0.0505
A_51_P236303	Serpina1d	serine (or cysteine) peptidase inhibitor, clade A, member 1D	0.927	14.15	0.0153	1.339	0.389	1.759	0.168	0.323	0.256	0.341	0.105	4.029	0.00994	0.65	0.0151	0.383	0.163	1.662	0.831	0.413	0.209
A_52_P455370	A2m	alpha-2-macroglobulin	0.98	13.71	0.0046	2.763	0.617	2.248	0.251	0.11	0.0132	0.143	0.11	3.044	0.118	0.221	0.0346	0.244	0.0398	0.385	0.544	0.141	0.0534
A_51_P166556	Gzmk	granzyme K	0.903	13.68	0.0448	0.596	0.182	0.771	0.627	0.285	0.186	0.238	0.292	0.803	0.105	1.247	0.412	1.476	0.0286	3.346	0.0073	0.919	0.915
A_52_P89884	Fndc3c1	fibronectin type III domain containing 3C1	0.829	13.63	0.0151	0.507	0.372	0.286	0.0573	0.42	0.0856	0.445	0.0889	7.747	0.0557	0.336	0.108	0.255	0.00632	0.124	0.0545	0.313	0.181
A_51_P282594	Svop	SV2 related protein, synaptic vesicle 2-related protein	0.894	12.81	0.00326	0.929	0.828	0.8	0.394	0.206	0.048	0.521	0.483	5.018	0.315	0.745	0.224	0.557	0.0949	0.347	0.0616	0.773	0.335
A_51_P456113	9930013L23Rik	RIKEN cDNA 9930013L23 gene	0.924	12.81	0.0428	0.722	0.0691	1.127	0.766	0.14	0.101	0.04	0.0671	3.938	0.00746	0.199	0.0504	0.0884	0.0622	0.146	0.0488	0.126	0.0267
A_51_P246543	Ebf3	early B-cell factor 3	0.986	12.49	0.00648	1.723	0.653	3.319	0.00763	0.11	0.0268	0.123	0.000422	4.31	0.00402	0.331	0.0239	0.298	0.0946	0.216	0.0328	0.215	0.177
A_52_P8459	Tpsab1	tryptase alpha/beta 1	0.884	11.98	0.0667	2.442	0.393	2.864	0.188	0.112	0.0396	0.173	0.105	5.779	0.0368	0.37	0.176	0.477	0.165	0.36	0.167	0.459	0.246
A_51_P456114	9930013L23Rik	RIKEN cDNA 9930013L23Rik gene	0.955	11.74	0.000745	0.842	0.168	1.131	0.701	0.168	0.0924	0.0955	0.0589	3.474	0.00198	0.252	0.00229	0.131	0.107	0.173	0.0561	0.14	0.0762
A_51_P487073	Wfdc12	WAP four-disulfide core domain 12	0.983	11.63	0.00971	0.991	0.949	1.113	0.767	0.128	0.00372	0.127	0.0265	2.719	0.0651	0.407	0.099	0.416	0.167	0.299	0.255	0.332	0.254
A_51_P317882	Sectm1b	secreted and transmembrane 1B	0.82	11.05	0.0654	1.076	0.871	1.684	0.055	0.0683	0.0025	0.127	0.0116	4.259	0.0897	0.3	0.069	0.207	0.0677	0.378	0.119	0.334	0.106
A_52_P62121	Gpr37	G protein-coupled receptor 37	0.935	10.63	0.00146	1.413	0.767	6.148	0.0803	0.0485	0.142	0.161	0.0111	2.319	0.0424	0.736	0.344	0.47	0.264	0.563	0.374	0.555	0.229
A_52_P254817	Retnla	resistin like alpha	0.778	10.54	0.0017	0.829	0.516	1.065	0.793	0.0996	0.0803	0.163	0.0307	6.428	0.00892	0.254	0.00577	0.275	0.245	0.185	0.00943	0.219	0.0135
A_52_P355169	Tnc	tenascin C	0.96	10.39	0.00183	2.037	0.232	1.027	0.837	0.18	0.0943	0.208	0.0803	5.329	0.023	0.364	0.0649	0.389	0.0718	0.122	0.0373	0.196	0.0206
A_51_P257951	Retnla	resistin like alpha	0.765	10.22	0.00402	0.824	0.436	0.986	0.945	0.101	0.0653	0.169	0.0254	6.053	0.00205	0.259	0.00779	0.265	0.226	0.182	0.000997	0.198	0.00878
A_51_P177371	Prnd	prion protein dublet	0.926	10.05	0.00933	0.529	0.57	0.851	0.46	0.217	0.0204	0.116	0.0158	6.217	0.0195	0.701	0.145	0.292	0.241	0.249	0.0163	0.254	0.171
A_52_P607128	Msr1	macrophage scavenger receptor 1	0.95	10.02	0.00968	1.667	0.633	2.045	0.0217	0.0768	0.00635	0.053	0.0851	5.094	0.0056	0.322	0.00529	0.264	0.0375	0.36	0.344	0.243	0.153
A_51_P108228	Chrna7	cholinergic receptor, nicotinic, alpha polypeptide 7	0.951	9.904	0.00766	0.982	0.463	1.021	0.902	0.115	0.0263	0.202	0.000815	3.213	0.0491	0.531	0.0617	0.627	0.607	0.256	0.00385	0.316	0.131
A_52_P9656	Hmmr	hyaluronan mediated motility receptor (RHAMM)	0.963	9.804	0.0273	1.318	0.602	0.806	0.0268	0.312	0.152	0.339	0.00286	2.856	0.0123	0.374	0.0139	0.518	0.011	0.392	0.00473	0.469	0.00713
A_52_P136348	BC055004	cDNA sequence BC055004	0.964	9.693	0.00287	1.752	0.57	1.669	0.0181	0.0997	0.00657	0.0712	0.000577	3.546	0.00212	0.402	0.126	0.323	0.107	0.372	0.133	0.277	0.0497
A_51_P510156	Lcn2	lipocalin 2	0.915	9.446	0.00189	1.028	0.939	1.03	0.74	0.172	0.106	0.0745	0.0623	6.306	0.0247	0.257	0.0676	0.329	0.163	0.302	0.0197	0.267	0.155
A_51_P409694	Psrc1	proline/serine-rich coiled-coil 1	0.903	9.333	0.0123	1.083	0.39	1.075	0.541	0.3	0.00442	0.272	0.0513	5.095	0.0213	0.708	0.253	0.517	0.331	0.323	0.0958	0.602	0.0851
A_51_P496905	Cfi	complement component factor i	0.982	9.281	0.0269	0.999	0.998	1.036	0.846	0.213	0.0076	0.147	0.00467	3.739	0.0124	0.414	0.00354	0.393	0.193	0.394	0.158	0.355	0.157
A_51_P303791	9530076L18	adult male urinary bladder cDNA, RIKEN full-length enriched library, clone:9530076L18 product:unclassifiable	0.979	9.275	0.00779	1.609	0.0279	1.054	0.637	0.267	0.00997	0.167	0.158	1.994	0.0275	0.458	0.0569	0.382	0.122	0.434	0.153	0.598	0.103
A_51_P404846	Msr1	macrophage scavenger receptor 1	0.954	9.021	0.00917	1.631	0.703	1.961	0.0448	0.1	0.00123	0.0702	0.00239	4.836	0.0237	0.285	0.0191	0.292	0.00928	0.442	0.32	0.259	0.205
A_51_P299896	Ccl1	chemokine (C-C motif) ligand 1	0.972	8.896	0.00928	0.643	0.356	1.064	0.635	0.17	0.0356	0.231	0.0373	2.89	0.0622	0.631	0.165	0.362	0.168	0.327	0.051	0.428	0.124
A_52_P141608	E030010A14Rik	RIKEN cDNA E030010A14 gene	0.961	8.816	0.0107	1.189	0.73	1.029	0.823	0.258	0.231	0.151	0.17	1.692	0.0424	0.606	0.0757	0.532	0.319	0.95	0.842	0.735	0.359
A_51_P394115	Aadac	arylacetamide deacetylase	0.874	8.738	0.0147	0.407	0.42	0.794	0.318	0.371	0.0424	0.215	0.0947	4.643	0.0252	0.46	0.0452	0.384	0.199	0.645	0.666	0.369	0.26
A_52_P127130	Msr1	macrophage scavenger receptor 1	0.986	8.725	0.0191	2.048	0.506	2.243	0.00587	0.129	0.00023	0.115	0.0297	4.337	0.0102	0.312	0.00959	0.283	0.115	0.368	0.313	0.283	0.108
A_52_P657360	Tnni1	troponin I, skeletal, slow 1	0.972	8.594	0.0211	1.174	0.507	1.228	0.175	0.246	0.00573	0.255	0.00814	2.243	0.00486	0.673	0.122	0.747	0.0975	0.538	0.0113	0.555	0.271
A_51_P492897	4933430I17Rik	RIKEN cDNA 4933430I17 gene	0.93	8.58	0.0147	1.14	0.77	1.671	0.15	0.125	0.126	0.295	0.0748	6.239	0.256	0.996	0.997	0.167	0.165	0.368	0.0499	0.39	0.0268
A_52_P271528	Psrc1	proline/serine-rich coiled-coil 1	0.906	8.551	0.011	1.025	0.771	1.002	0.98	0.328	0.00566	0.275	0.118	4.271	0.00841	0.759	0.229	0.513	0.304	0.394	0.039	0.664	0.0828
A_51_P286748	Frzb	frizzled-related protein	0.977	8.522	0.0461	1.157	0.547	1.503	0.235	0.191	0.0194	0.137	0.16	2.171	0.114	0.391	0.0891	0.297	0.156	0.497	0.078	0.433	0.149
A_51_P292967		12 days embryo eyeball cDNA, RIKEN full-length enriched library, clone:D230015O18 product:hypothetical protein	0.989	8.485	0.00542	2.044	0.539	2.154	0.154	0.179	0.0553	0.135	0.0323	3.333	0.0304	0.386	0.00576	0.429	0.0047	0.351	0.175	0.448	0.0847
A_52_P202770	Ccnb1	cyclin B1	0.971	8.466	0.00591	1.46	0.731	0.978	0.932	0.29	0.0233	0.154	0.215	1.934	0.0447	0.55	0.0624	0.707	0.205	0.799	0.685	0.58	0.212
A_52_P668442	Megf11	multiple EGF-like-domains 11	0.919	8.353	0.00663	1.472	0.71	2.1	0.123	0.402	0.456	0.168	0.202	2.184	0.163	0.824	0.482	0.32	0.497	0.294	0.0806	0.277	0.00302
A_51_P124535	Mest	mesoderm specific transcript	0.961	8.332	0.0011	0.782	0.526	0.998	0.985	0.35	0.000282	0.164	0.0612	2.11	0.00172	0.925	0.356	0.84	0.692	0.57	0.151	0.626	0.246
A_51_P362176	Fgg	fibrinogen gamma chain	0.825	8.308	0.0107	0.324	0.418	1.202	0.667	0.245	0.0158	0.259	0.0958	5.3	0.0266	0.273	0.000666	0.179	0.221	0.189	0.183	0.229	0.165
A_51_P358765	Spp1	secreted phosphoprotein 1, osteopontin	0.913	8.294	0.000711	1.329	0.769	1.738	0.0612	0.0705	0.115	0.0604	0.0934	10.09	0.00266	0.147	0.0381	0.19	0.0778	0.192	0.0915	0.163	0.14
A_51_P135092	Kif2c	kinesin family member 2C	0.97	8.278	0.124	1.582	0.626	1.089	0.67	0.315	0.034	0.302	0.0179	1.977	0.102	0.39	0.0154	0.631	0.0671	0.692	0.237	0.712	0.158
A_52_P249514	Ccl12	chemokine (C-C motif) ligand 12	0.953	8.262	0.0101	1.032	0.975	1.381	0.226	0.107	0.00128	0.0781	0.00652	1.938	0.000323	0.584	0.044	0.524	0.119	0.668	0.0174	0.38	0.174
A_51_P512379			0.943	8.153	0.00277	2.593	0.596	1.55	0.271	0.119	0.116	0.053	0.0111	3.584	0.000741	0.203	0.000878	0.287	0.0531	0.237	0.101	0.227	0.146
A_51_P291438	Tnc	tenascin C	0.921	8.153	0.000295	1.371	0.829	0.749	0.0997	0.14	0.0702	0.0657	0.0906	3.633	0.0329	0.418	0.0671	0.45	0.0691	0.334	0.0574	0.374	0.142
A_51_P455897	Fam64a	family with sequence similarity 64, member A	0.947	8.027	0.00293	1.176	0.874	0.774	0.218	0.34	0.0858	0.208	0.0832	2.467	0.0681	0.534	0.0447	0.746	0.295	0.67	0.374	0.854	0.568
A_52_P60194	C4bp	complement component 4 binding protein	0.879	8.018	0.0054	0.47	0.307	0.808	0.292	0.254	0.0657	0.296	0.0377	3.356	0.0173	0.567	0.0812	0.409	0.287	0.671	0.701	0.346	0.115
A_51_P512384	Timp1	tissue inhibitor of metalloproteinase 1	0.941	8.013	0.00423	2.69	0.577	1.572	0.165	0.124	0.0802	0.0476	0.00192	3.563	0.00285	0.218	0.00138	0.326	0.0654	0.245	0.0784	0.247	0.125
A_51_P147987	Itln1	intelectin 1 (galactofuranose binding)	0.906	8.009	0.133	0.866	0.373	1.677	0.33	0.137	0.00942	0.434	0.34	4.073	0.0547	0.294	0.0395	0.365	0.493	0.232	0.042	0.187	0.00537
A_52_P450277	Igl-V1	immunoglobulin lambda chain (IgL) mRNA	0.807	7.999	0.00355	0.582	0.37	0.475	0.47	0.466	0.368	0.153	0.171	0.695	0.131	1.113	0.13	1.883	0.0953	2.929	0.21	1.977	0.426
A_51_P436652	Ccl7	chemokine (C-C motif) ligand 7	0.908	7.91	0.0165	1.1	0.943	1.085	0.798	0.0892	0.0203	0.0766	0.0051	1.292	0.0828	0.477	0.0573	0.555	0.332	0.533	0.0143	0.371	0.293
A_51_P112966	Ch25h	cholesterol 25-hydroxylase	0.962	7.9	0.00381	0.803	0.692	1.348	0.399	0.16	0.0643	0.156	0.0349	1.516	0.0579	0.675	0.0914	0.408	0.306	0.44	0.0151	0.427	0.259
A_52_P383114	Igl-V1	anti-deoxynivalenol scFv lambda light chain variable region mRNA	0.871	7.875	0.00165	0.573	0.0618	0.726	0.651	0.394	0.292	0.139	0.196	0.79	0.0817	0.785	0.0211	1.352	0.269	1.98	0.402	1.415	0.653
A_51_P503756	Igl-V1	adult male small intestine cDNA, RIKEN full-length enriched library, clone:2010004G10 product:immunoglobulin lambda chain, variable 1	0.811	7.874	0.00185	0.507	0.312	0.429	0.434	0.4	0.275	0.179	0.156	0.742	0.148	1.149	0.15	1.788	0.0172	2.292	0.289	1.949	0.357
A_51_P459108	Insl6	insulin-like 6	0.981	7.869	0.00242	0.808	0.524	1.379	0.0633	0.214	0.0614	0.183	0.0912	3.116	0.0214	0.462	0.0244	0.545	0.164	0.467	0.0841	0.389	0.0746
A_52_P208763	Ccl7	chemokine (C-C motif) ligand 7	0.92	7.831	0.0179	1.093	0.945	1.085	0.777	0.0954	0.000435	0.0834	0.0256	1.38	0.00855	0.493	0.173	0.551	0.313	0.556	0.0167	0.394	0.25
A_51_P230098	Pbk	PDZ binding kinase	0.807	7.817	0.000773	1.03	0.981	0.655	0.00072	0.298	0.128	0.119	0.136	2.48	0.017	0.418	0.0269	0.718	0.347	0.781	0.578	0.666	0.447
A_51_P239750	Inhba	inhibin beta-A	0.98	7.76	0.00587	1.623	0.29	1.155	0.426	0.254	0.134	0.14	0.0256	1.885	0.0592	0.718	0.187	0.699	0.285	0.52	0.0573	0.618	0.19
A_51_P503757	Igl-V1	adult male small intestine cDNA, RIKEN full-length enriched library, clone:2010004G10 product:immunoglobulin lambda chain, variable 1	0.865	7.744	0.00511	0.675	0.382	0.942	0.933	0.372	0.31	0.122	0.209	0.756	0.0946	0.824	0.067	1.366	0.178	2.438	0.297	1.42	0.685
A_51_P268391	Gp2	glycoprotein 2	0.853	7.632	0.0029	1.027	0.898	1.344	0.183	0.639	0.093	0.876	0.86	3.585	0.0286	1.027	0.906	0.651	0.22	0.44	0.101	0.511	0.0895
A_52_P87713	Timp1	tissue inhibitor of metalloproteinase 1	0.966	7.539	0.0065	2.459	0.496	1.551	0.143	0.124	0.0741	0.0858	0.0237	3.659	0.0301	0.247	0.00534	0.322	0.045	0.195	0.0794	0.224	0.0779
A_51_P246317	Mt2	metallothionein 2	0.921	7.533	0.000607	1.902	0.358	1.961	0.0388	0.105	0.00513	0.118	0.00902	2.244	0.000891	0.241	0.0158	0.339	0.0995	0.179	0.169	0.28	0.205
A_51_P309727	Cyp11a1	cytochrome P450, family 11, subfamily a, polypeptide 1, nuclear gene encoding mitochondrial protein	0.954	7.529	0.0433	1.548	0.521	2.532	0.0493	0.319	0.225	0.415	0.0618	0.899	0.789	0.819	0.437	1.2	0.616	0.489	0.518	0.677	0.251
A_52_P558401	Ccnb1	cyclin B1	0.962	7.483	0.0378	1.406	0.805	1.191	0.449	0.391	0.0124	0.162	0.0639	1.386	0.0558	0.745	0.0873	0.889	0.739	1.055	0.898	1.099	0.395
A_52_P428599	Chi3l4	chitinase 3-like 4	0.927	7.415	0.00254	1.664	0.698	2.46	0.141	0.186	0.096	0.0492	0.0193	2.954	0.0508	0.289	0.0129	0.269	0.312	0.409	0.0482	0.354	0.221
A_51_P311611	Darc	Duffy blood group, chemokine receptor	0.968	7.389	0.0425	1.623	0.711	2.138	0.104	0.157	0.0717	0.122	0.0301	1.855	0.0713	0.533	0.114	0.436	0.163	0.428	0.039	0.505	0.0625
A_52_P299974	Fn1	fibronectin 1	0.979	7.359	0.0291	1.449	0.0523	1.284	0.149	0.22	0.105	0.175	0.00214	3.91	0.024	0.357	0.0125	0.486	0.0293	0.361	0.0348	0.425	0.226
A_52_P12840	BC037703	cDNA sequence BC037703	0.921	7.325	0.0191	0.563	0.0425	0.929	0.585	0.195	0.134	0.236	0.0809	1.719	0.000889	0.597	0.00568	0.629	0.203	0.445	0.00167	0.589	0.166
A_51_P286737	Ccl2	chemokine (C-C motif) ligand 2	0.917	7.31	0.00271	1.493	0.798	1.683	0.177	0.124	0.0164	0.0814	0.00477	1.081	0.574	0.498	0.0591	0.536	0.207	0.459	0.0758	0.476	0.311
A_52_P423810	Mt1	metallothionein 1 (cDNA clone MGC:27821 IMAGE:3483861)	0.761	7.307	0.0177	2.963	0.594	3.43	0.0902	0.257	0.116	0.537	0.196	0.308	0.0266	0.883	0.369	0.655	0.051	0.988	0.945	0.627	0.536
A_52_P973575	Hoxb9	homeobox B9	0.949	7.304	0.0175	1.221	0.74	1.809	0.248	0.186	0.0559	0.331	0.0854	3.473	0.0455	0.513	0.108	0.402	0.074	0.314	0.117	0.241	0.299
A_52_P478103	A930038C07Rik	RIKEN cDNA A930038C07 gene	0.92	7.234	0.00133	0.559	0.209	1.059	0.507	0.297	0.0976	0.126	0.113	3.011	0.00512	0.465	0.0309	0.485	0.197	0.819	0.0763	0.526	0.354
A_52_P318361	Ces2	carboxylesterase 2	0.929	7.18	0.00694	0.891	0.866	1.426	0.414	0.186	0.0155	0.0642	0.0266	2.539	0.0539	0.288	0.072	0.289	0.207	0.496	0.126	0.331	0.122
A_51_P503247	Iqcf5	IQ motif containing F5	0.971	7.159	0.0979	1.002	0.994	2.126	0.158	0.427	0.0534	0.432	0.0135	2.039	0.00669	0.653	0.165	0.595	0.176	0.541	0.0475	0.723	0.142
A_51_P343689	Slc14a1	solute carrier family 14 (urea transporter), member 1	0.956	7.128	0.0132	0.914	0.842	1.922	0.07	0.147	0.023	0.125	0.0665	3.996	0.041	0.395	0.0178	0.221	0.0228	0.234	0.0101	0.239	0.0157
A_51_P448236	Ctsk	cathepsin K	0.921	7.125	0.00302	0.861	0.76	2.422	0.0435	0.132	0.00392	0.0879	0.000195	3.116	0.0187	0.332	0.000259	0.329	0.239	0.266	0.0301	0.301	0.0762
A_51_P407841	Cd200r1	CD200 receptor 1	0.962	7.118	0.00813	1.039	0.95	1.716	0.0362	0.183	0.0564	0.145	0.000869	3.135	0.000425	0.331	0.0579	0.417	0.204	0.375	0.129	0.365	0.0746
A_51_P170725	1300002K09Rik	RIKEN cDNA 1300002K09 gene	0.962	7.044	0.0243	0.974	0.847	1.458	0.185	0.207	0.156	0.36	0.0807	2.347	0.00342	0.528	0.0898	0.336	0.24	0.348	0.101	0.373	0.0018
A_51_P141546	Orm2	orosomucoid 2	0.837	7.028	0.0192	1.159	0.434	1.589	0.208	0.153	0.0121	0.123	0.0473	8.104	0.000286	0.256	0.105	0.246	0.0647	0.243	0.2	0.159	0.16
A_52_P829408		immunoglobulin lambda chain, variable 1 Gene [MGI:96530] [ENSMUST00000103746]	0.835	6.983	0.00377	0.747	0.482	1	1	0.4	0.3	0.117	0.237	0.637	0.0333	1.043	0.49	1.425	0.164	2.761	0.28	1.488	0.612
A_52_P450276	Igl-V1	immunoglobulin lambda chain (IgL) mRNA	0.788	6.964	0.00413	0.748	0.449	0.926	0.913	0.331	0.314	0.121	0.209	0.503	0.0278	1.072	0.566	1.287	0.681	3.099	0.244	1.472	0.685
A_52_P415299	Top2a	topoisomerase (DNA) II alpha	0.938	6.945	0.0135	1.107	0.842	0.609	0.138	0.331	0.116	0.302	0.0297	2.399	0.00942	0.427	0.0161	0.596	0.0262	0.546	0.223	0.511	0.061
A_51_P140710	Ccl3	chemokine ligand 3	0.87	6.916	0.00108	0.539	0.338	1.375	0.334	0.179	0.0224	0.111	0.123	1.282	0.222	0.308	0.017	0.449	0.295	0.411	0.376	0.301	0.0273
A_51_P180413	Nrcam	neuron-glia-CAM-related cell adhesion molecule	0.947	6.911	0.0219	2.359	0.26	2.113	0.0384	0.252	0.0363	0.129	0.0262	5.871	0.00366	0.419	0.0509	0.441	0.161	0.316	0.102	0.331	0.151
A_52_P324584	Ncapg	non-SMC condensin I complex, subunit G	0.962	6.857	0.00779	1.234	0.469	0.67	0.00973	0.212	0.213	0.27	0.193	2.302	0.0829	0.495	0.107	0.581	0.165	0.41	0.0821	0.526	0.116
A_51_P481592	Ckap2	cytoskeleton associated protein 2	0.967	6.84	0.0045	1.497	0.611	0.918	0.442	0.296	0.0551	0.264	0.0419	1.083	0.949	0.496	0.00696	0.594	0.127	0.502	0.0758	0.562	0.0608
A_52_P575900	Bglap	bone gamma carboxyglutamate protein	0.981	6.833	0.0254	1.103	0.586	1.442	0.179	0.246	0.0215	0.277	0.0194	2.936	0.0107	0.512	0.045	0.44	0.137	0.26	0.0123	0.386	0.0148
A_52_P59124	Ms4a7	membrane-spanning 4-domains, subfamily A, member 7	0.982	6.827	0.00283	1.084	0.662	1.218	0.182	0.191	0.00559	0.14	0.0272	2.48	0.0394	0.597	0.0215	0.43	0.175	0.461	0.00677	0.375	0.0932
A_51_P463087	Cenpm	centromere protein M	0.82	6.777	0.0221	1.17	0.874	0.677	0.154	0.314	0.266	0.217	0.0135	2.841	0.108	0.356	0.0865	0.544	0.198	0.698	0.357	0.516	0.176
A_52_P518902	Ms4a14		0.908	6.715	0.103	0.568	0.432	0.545	0.379	0.161	0.106	0.352	0.222	2.197	0.088	0.811	0.327	0.367	0.0376	0.346	0.2	0.41	0.0393
A_52_P98462	Hoxb9	homeobox B9	0.922	6.646	0.0154	4.947	0.138	2.615	0.265	0.38	0.0782	0.738	0.627	4.474	0.159	0.106	0.0885	0.0877	0.179	0.0568	0.133	0.0999	0.12
A_52_P36591	Hmmr	hyaluronan mediated motility receptor	0.953	6.621	0.042	1.328	0.759	0.775	0.34	0.313	0.181	0.165	0.065	2.012	0.0307	0.458	0.168	0.659	0.461	0.668	0.15	0.545	0.0218
A_51_P444092	Clec4a2	C-type lectin domain family 4, member a2	0.971	6.57	0.0193	1.519	0.666	2.198	0.144	0.171	0.0111	0.0691	0.0144	2.329	0.0896	0.512	0.0568	0.473	0.269	0.533	0.154	0.408	0.173
A_52_P545613	Fcgr2b	Fc receptor, IgG, low affinity IIb	0.976	6.566	0.00733	1.753	0.614	1.686	0.111	0.166	0.00881	0.105	0.0329	2.24	0.014	0.546	0.0183	0.456	0.192	0.603	0.0207	0.592	0.154
A_52_P118560	Kynu	kynureninase (L-kynurenine hydrolase)	0.973	6.501	0.00253	1.154	0.795	1.708	0.133	0.278	0.00468	0.131	0.0119	2.313	0.0222	0.531	0.0313	0.567	0.0418	0.483	0.0363	0.55	0.381
A_51_P336325	Orm1	orosomucoid 1	0.843	6.477	0.00716	1.021	0.546	1.593	0.0972	0.141	0.0292	0.124	0.0403	5.656	0.00328	0.216	0.0108	0.295	0.254	0.303	0.237	0.176	0.1
A_52_P635388	Ms4a6d	mRNA for MS4A11	0.945	6.473	0.00894	2.006	0.645	1.934	0.172	0.165	0.0207	0.0587	0.0316	2.417	0.0456	0.549	0.027	0.458	0.417	0.559	0.0284	0.51	0.216
A_52_P672903		immunoglobulin lambda chain, variable 1 Gene [MGI:96530] [ENSMUST00000103746]	0.823	6.454	0.00968	0.778	0.487	0.922	0.893	0.4	0.346	0.114	0.2	0.634	0.116	0.871	0.35	1.229	0.245	2.47	0.253	1.281	0.764
A_52_P564706	Sfrp1	secreted frizzled-related protein 1	0.933	6.412	0.0011	1.62	0.637	1.331	0.177	0.184	0.0442	0.0642	0.00587	1.805	0.272	0.338	0.0573	0.367	0.164	0.571	0.0937	0.469	0.119
A_51_P351860	C1qb	complement component 1, q subcomponent, beta polypeptide	0.983	6.402	0.000934	1.226	0.79	1.407	0.0807	0.185	0.0011	0.118	0.0613	2.516	0.00266	0.484	0.0086	0.472	0.0436	0.639	0.0585	0.498	0.369
A_51_P404463	1500015O10Rik	RIKEN cDNA 1500015O10 gene	0.981	6.338	0.00264	1.348	0.482	2.13	0.0625	0.209	0.00337	0.344	0.404	3.482	0.0143	0.423	0.00366	0.405	0.292	0.385	0.00589	0.383	0.0286
A_51_P147942	Igf1	insulin-like growth factor 1	0.921	6.308	0.00623	0.878	0.383	0.988	0.923	0.169	0.0118	0.111	0.0251	4.674	0.0153	0.385	0.0398	0.358	0.011	0.265	0.0871	0.274	0.0949
A_51_P352296	Sfrp1	secreted frizzled-related protein 1	0.972	6.307	0.00308	1.785	0.403	1.261	0.165	0.157	0.0111	0.0962	0.0333	3.21	0.0271	0.342	0.0145	0.357	0.017	0.361	0.074	0.325	0.108
A_51_P277216	Ms4a7	membrane-spanning 4-domains, subfamily A, member 7	0.982	6.286	0.00613	1.184	0.447	1.336	0.192	0.211	0.00647	0.15	0.00714	2.465	0.0366	0.59	0.0654	0.463	0.0777	0.517	0.106	0.362	0.153
A_51_P270949	Hist1h1b	histone cluster 1, H1b	0.961	6.257	0.00247	1.065	0.891	1.024	0.825	0.309	0.0549	0.48	0.154	1.528	0.1	0.523	0.0248	0.902	0.405	0.794	0.533	0.567	0.062
A_52_P62489	D630042P16Rik	2 days pregnant adult female ovary cDNA, RIKEN full-length enriched library, clone:E330001L02 product:similar to FLS485	0.933	6.239	0.0101	0.701	0.173	1.637	0.0321	0.148	0.193	0.207	0.087	2.771	0.0799	0.713	0.292	0.469	0.0398	0.495	0.000131	0.309	0.147
A_51_P462192	Olr1	oxidized low density lipoprotein receptor 1	0.89	6.226	0.00818	0.598	0.033	1.09	0.142	0.158	0.00865	0.0715	0.013	2.035	0.0065	0.418	0.00248	0.412	0.35	0.368	0.103	0.324	0.136
A_51_P100856	Fn1	fibronectin 1	0.98	6.202	9.24e-06	1.505	0.288	1.352	0.0494	0.219	0.0738	0.285	0.0771	3.45	0.0451	0.449	0.0389	0.434	0.0225	0.403	0.0437	0.414	0.0625
A_52_P25141	Tmem37	transmembrane protein 37	0.942	6.187	0.00746	1.241	0.68	2.435	0.157	0.303	0.0164	0.0745	0.229	2.806	0.0203	0.336	0.00852	0.423	0.0922	0.6	0.0307	0.405	0.297
A_52_P588881	Iqgap3	IQ motif containing GTPase activating protein 3	0.91	6.18	0.0344	1.234	0.767	0.814	0.274	0.34	0.299	0.241	0.0142	2.65	0.0176	0.538	0.0373	0.705	0.128	0.611	0.198	0.702	0.112
A_52_P387056	Creg2	cellular repressor of E1A-stimulated genes 2	0.974	6.155	0.04	1.037	0.881	1.447	0.165	0.176	0.0579	0.201	0.0301	2.903	0.0623	0.406	0.0854	0.352	0.0737	0.296	0.107	0.38	0.087
A_51_P354792	Ltc4s	leukotriene C4 synthase	0.997	6.15	0.00297	1.248	0.184	1.675	0.178	0.296	0.0205	0.218	0.0137	2.412	0.0225	0.508	0.0466	0.506	0.189	0.571	0.208	0.454	0.136
A_52_P633300	Morc1	microrchidia 1	0.905	6.145	0.0118	1.328	0.372	1.677	0.0763	0.183	0.0589	0.296	0.0365	4.934	0.00522	0.353	0.0338	0.302	0.183	0.178	0.00265	0.252	0.162
A_51_P455157	Mybpc2	myosin binding protein C, fast-type	0.868	6.104	0.0215	0.723	0.604	0.453	0.0858	0.226	0.116	0.221	0.0742	6.067	0.021	0.291	0.00183	0.306	0.0846	0.225	0.0324	0.247	0.155
A_52_P622355		immunoglobulin lambda chain, variable 2 Gene [MGI:99548] [ENSMUST00000103752]	0.804	6.101	0.00841	0.902	0.703	1.093	0.884	0.474	0.355	0.134	0.226	0.559	0.0916	1.086	0.187	1.485	0.0523	2.995	0.206	1.487	0.651
A_52_P47846	Fcgr1	strain AB/H (Biozzi) high affinity immunoglobulin gamma Fc receptor I, Fcgr1-d allele	0.987	6.101	0.0294	1.301	0.742	1.486	0.173	0.156	0.00114	0.186	0.205	2.378	0.0453	0.533	0.124	0.544	0.118	0.531	0.0691	0.525	0.144
A_52_P139650	Ska1	spindle and kinetochore associated complex subunit 1	0.96	6.095	0.0125	1.399	0.705	0.803	0.564	0.472	0.015	0.246	0.00419	1.873	0.0214	0.47	0.0608	0.627	0.197	0.741	0.46	0.595	0.0797
A_51_P227353	Creg2	cellular repressor of E1A-stimulated genes 2	0.991	6.07	0.0199	1.448	0.64	2.342	0.0357	0.213	0.0329	0.197	0.0132	2.824	0.0538	0.351	0.0711	0.375	0.083	0.382	0.0806	0.304	0.0397
A_52_P162099	Ckap2	cytoskeleton associated protein 2	0.934	6.055	0.0281	1.258	0.831	0.973	0.909	0.36	0.0789	0.161	0.0171	2.243	0.0254	0.553	0.0102	0.67	0.289	0.677	0.248	0.79	0.103
A_52_P1092038		2 days pregnant adult female oviduct cDNA, RIKEN full-length enriched library, clone:E230011B21 product:unclassifiable	0.953	6.05	0.00189	1.109	0.805	1.49	0.0707	0.152	0.0118	0.0955	0.133	4.548	0.0566	0.303	0.0905	0.203	0.221	0.236	0.0919	0.343	0.0126
A_51_P246653	Clec7a	C-type lectin domain family 7, member a	0.932	6.048	0.0135	0.544	0.0568	1.42	0.194	0.173	0.0204	0.12	0.00423	1.469	0.151	0.517	0.00491	0.496	0.266	0.492	0.198	0.424	0.032
A_51_P359891	Siglec1	sialic acid binding Ig-like lectin 1, sialoadhesin	0.981	6.03	0.0242	1.082	0.859	1.081	0.602	0.202	0.00993	0.154	0.0223	2.77	0.00737	0.395	0.0379	0.46	0.0958	0.449	0.0364	0.549	0.29
A_52_P700056	Gm11428	predicted gene 11428	0.934	6.024	0.00512	1.823	0.548	2.803	0.0196	0.112	0.0526	0.0788	0.0343	6.577	0.0117	0.152	0.00345	0.25	0.107	0.312	0.209	0.167	0.0663
A_51_P149714	Ms4a6d	membrane-spanning 4-domains, subfamily A, member 6D	0.919	6.012	0.00655	1.776	0.683	1.834	0.247	0.168	0.022	0.0458	0.0186	2.349	0.00585	0.523	0.0372	0.448	0.381	0.586	0.0616	0.48	0.178
A_52_P11817	Fn1	fibronectin 1	0.978	6.007	0.0229	1.676	0.216	1.522	0.172	0.257	0.143	0.205	0.0153	3.171	0.0678	0.488	0.137	0.576	0.204	0.521	0.17	0.457	0.117
A_51_P252157	Top2a	topoisomerase (DNA) II alpha	0.956	6	0.0238	1.365	0.569	0.766	0.136	0.324	0.162	0.422	0.0346	2.089	0.0262	0.475	0.034	0.6	0.0541	0.547	0.117	0.524	0.00226
A_52_P493112	Psrc1	proline/serine-rich coiled-coil 1	0.942	5.983	0.00311	1.045	0.708	1.01	0.857	0.343	0.023	0.33	0.0548	2.831	0.00359	0.77	0.0408	0.594	0.355	0.391	0.0675	0.646	0.18
A_51_P139108	Cpxm1	carboxypeptidase X 1 (M14 family)	0.97	5.949	0.00407	1.052	0.734	1.399	0.057	0.243	0.0118	0.252	0.00437	3.065	0.0269	0.554	0.14	0.616	0.162	0.522	0.0932	0.564	0.171
A_52_P385594	Tal2	T-cell acute lymphocytic leukemia 2	0.957	5.93	0.0302	1.234	0.466	0.99	0.92	0.213	0.00728	0.142	0.102	2.589	0.0186	0.565	0.00423	0.437	0.0328	0.424	0.157	0.485	0.121
A_52_P28960	Gdf6	growth differentiation factor 6	0.883	5.924	0.073	0.806	0.21	0.964	0.828	0.22	0.0504	0.0939	0.0438	3.745	0.0492	0.594	0.0142	0.687	0.399	0.708	0.225	0.473	0.0933
A_51_P265905	Zranb3	zinc finger, RAN-binding domain containing 3	0.925	5.903	0.04	0.714	0.115	1.26	0.477	0.209	6.6e-05	0.188	0.0254	4.062	0.00589	0.406	0.00985	0.362	0.13	0.341	0.00559	0.371	0.0189
A_51_P509651	Cep55	centrosomal protein 55	0.927	5.885	0.00469	1.218	0.809	0.92	0.717	0.318	0.0348	0.244	0.0385	2.486	0.00743	0.561	0.033	0.841	0.232	0.724	0.349	0.66	0.0611
A_52_P420466	Hist1h2ab	histone cluster 1, H2ab	0.962	5.882	0.000822	1.119	0.456	0.813	0.425	0.325	0.179	0.389	0.109	1.731	0.113	0.449	0.0953	0.709	0.161	0.562	0.0701	0.504	0.0783
A_51_P344263	Baalc	brain and acute leukemia, cytoplasmic	0.963	5.87	0.0716	1.721	0.371	2.645	0.052	0.496	0.461	0.306	0.18	3.043	0.0027	0.692	0.207	0.45	0.0183	0.497	0.25	0.572	0.233
A_52_P628067	Cdca3	cell division cycle associated 3	0.975	5.862	0.0123	1.615	0.661	1.17	0.524	0.312	0.159	0.231	0.0665	2.103	0.00115	0.431	0.0277	0.613	0.11	0.711	0.232	0.563	0.022
A_51_P337308	Saa3	serum amyloid A 3	0.857	5.836	0.00331	2.798	0.502	2.655	0.0419	0.0426	0.0563	0.0253	0.00655	9.406	0.0062	0.111	0.000154	0.164	0.0808	0.233	0.266	0.104	0.102
A_51_P384831	Syt12	synaptotagmin XII	0.966	5.826	0.00165	1.042	0.664	0.896	0.281	0.22	0.0627	0.241	0.00591	2.339	0.0333	0.389	0.0628	0.377	0.013	0.315	0.126	0.429	0.197
A_51_P415059	Aurkb	aurora kinase B	0.937	5.814	0.0148	1.33	0.751	0.863	0.631	0.356	0.246	0.161	0.127	1.64	0.0908	0.544	0.0976	0.769	0.492	0.92	0.337	0.767	0.0431
A_51_P460954	Ccl6	chemokine (C-C motif) ligand 6	0.955	5.811	0.0162	1.304	0.581	1.54	0.0164	0.179	0.0929	0.127	0.0193	2.779	0.0144	0.366	0.0424	0.366	0.234	0.336	0.0307	0.39	0.126
A_51_P195153	Gtse1	G two S phase expressed protein 1	0.962	5.761	0.0215	1.001	0.996	0.734	0.227	0.31	0.198	0.233	0.103	2.618	0.0199	0.421	0.157	0.452	0.269	0.395	0.0618	0.564	0.211
A_51_P181517	Fcgr4	Fc receptor, IgG, low affinity IV	0.987	5.759	0.00877	1.488	0.656	1.756	0.0726	0.163	0.00742	0.151	0.0109	2.195	0.0311	0.39	0.0176	0.47	0.131	0.537	0.0525	0.468	0.00894
A_52_P536434	Igf1	insulin-like growth factor 1	0.909	5.749	0.00335	0.94	0.32	1.025	0.58	0.187	0.0462	0.106	0.0042	4.442	0.023	0.388	0.0144	0.388	0.0119	0.328	0.00865	0.333	0.0408
A_52_P648824		Mouse hybridoma 10B10S mRNA for IgM(b) heavy chain variable region V(H)-J(H)2.	0.801	5.727	0.0269	0.459	0.134	1.303	0.617	0.444	0.428	0.269	0.209	0.615	0.0362	0.741	0.335	0.945	0.966	3.168	0.228	0.933	0.91
A_51_P185660	Ccl9	chemokine (C-C motif) ligand 9	0.96	5.72	0.00387	1.576	0.56	1.269	0.342	0.13	0.0326	0.147	0.0107	2.241	0.0674	0.397	0.00795	0.473	0.0655	0.442	0.0983	0.436	0.129
A_51_P234944	Adamts4	a disintegrin-like and metallopeptidase (reprolysin type) with thrombospondin type 1 motif, 4 (Adamts4)	0.976	5.696	0.00578	2.048	0.5	1.42	0.155	0.185	0.0268	0.256	0.194	1.897	0.137	0.498	0.0201	0.498	0.122	0.325	0.0412	0.425	0.217
A_51_P450033	Cdk1	cyclin-dependent kinase 1	0.91	5.696	0.00455	1.192	0.873	0.942	0.883	0.421	0.193	0.166	0.0933	1.681	0.114	0.669	0.0172	0.748	0.498	0.946	0.881	0.777	0.214
A_52_P499499	4833422F24Rik	RIKEN cDNA 4833422F24 gene	0.973	5.695	0.00228	1.172	0.26	1.406	0.0985	0.254	0.166	0.177	0.0176	2.035	0.0168	0.343	0.036	0.497	0.0185	0.434	0.025	0.503	0.0637
A_51_P307166	Il1rn	interleukin 1 receptor antagonist	0.845	5.689	0.0889	0.883	0.27	1.174	0.353	0.0993	0.0899	0.216	0.177	1.84	0.0788	0.262	0.0336	0.26	0.118	0.328	0.316	0.392	0.0266
A_51_P381821	Fst	follistatin	0.948	5.662	0.00123	3.093	0.438	2.762	0.163	0.16	0.00211	0.135	0.0825	1.527	0.0198	0.505	0.181	0.77	0.14	0.606	0.236	0.713	0.289
A_51_P187121	Gjb4	gap junction protein, beta 4	0.948	5.658	0.00209	1.248	0.714	1.612	0.043	0.201	0.00332	0.398	0.258	2.206	0.0164	0.561	0.0102	0.406	0.251	0.303	0.0649	0.486	0.0146
A_52_P165657	Dnase1l3	deoxyribonuclease 1-like 3	0.806	5.636	0.0103	0.363	0.372	0.474	0.141	0.389	0.105	0.447	0.313	0.919	0.329	1.034	0.765	1.094	0.824	1.59	0.32	1.05	0.92
A_51_P204402	Shcbp1	Shc SH2-domain binding protein 1	0.949	5.622	0.00354	1.472	0.726	0.975	0.931	0.36	0.173	0.2	0.0386	1.612	0.0238	0.655	0.0281	0.828	0.486	0.864	0.621	0.734	0.146
A_51_P423981	Ctss	cathepsin S	0.951	5.574	0.014	0.958	0.944	1.481	0.0398	0.193	0.00829	0.0936	0.0207	2.308	0.0593	0.482	0.00237	0.438	0.181	0.549	0.0626	0.433	0.247
A_51_P422625	Arl11	ADP-ribosylation factor-like 11	0.966	5.55	0.0041	1.082	0.93	1.77	0.194	0.187	0.0985	0.244	0.421	1.864	0.086	0.436	0.0337	0.481	0.516	0.479	0.0445	0.427	0.0288
A_51_P516870	Itm2a	integral membrane protein 2A	0.916	5.542	0.00224	0.686	0.079	1.824	0.21	0.357	0.0123	0.127	0.147	3.793	0.0409	0.488	0.00733	0.405	0.206	0.655	0.172	0.475	0.337
A_51_P296755	Fcgr1	Fc receptor, IgG, high affinity I	0.968	5.522	0.00322	1.337	0.746	1.537	0.0781	0.152	0.0129	0.131	0.00161	2.776	0.0141	0.526	0.00524	0.567	0.133	0.503	0.125	0.476	0.177
A_52_P304720	Crlf1	cytokine receptor-like factor 1	0.958	5.478	0.017	0.955	0.846	1.579	0.319	0.374	0.105	0.144	0.0178	2.132	0.0282	0.555	0.0722	0.573	0.25	0.791	0.211	0.6	0.373
A_52_P609972	Eln	elastin	0.936	5.459	0.0318	1.038	0.946	0.97	0.897	0.167	0.0171	0.0971	0.0298	2.457	0.0931	0.52	0.205	0.703	0.438	0.468	0.0103	0.798	0.449
A_51_P381618	Pla1a	phospholipase A1 member A	0.961	5.426	0.00173	2.018	0.44	2.091	0.143	0.19	0.0131	0.0781	0.00241	3.09	0.0319	0.378	0.0253	0.342	0.229	0.308	0.0562	0.355	0.155
A_52_P327588	Plcd4	phospholipase C, delta 4	0.83	5.407	0.00836	0.43	0.477	0.468	0.0447	0.378	0.0305	0.367	0.0434	2.451	0.0047	0.814	0.15	0.637	0.266	0.544	0.228	0.624	0.187
A_52_P410449	Il4i1	interleukin 4 induced 1	0.942	5.398	0.0064	0.524	0.316	0.771	0.418	0.267	0.00653	0.318	0.0419	1.617	0.071	0.618	0.0243	0.689	0.51	0.803	0.461	0.664	0.207
A_51_P513682	Nuf2	NUF2, NDC80 kinetochore complex component, homolog (S. cerevisiae)	0.967	5.396	0.00605	1.515	0.694	0.926	0.786	0.371	0.17	0.27	0.0097	1.644	0.156	0.672	0.012	0.756	0.37	0.78	0.376	0.811	0.0434
A_51_P230103	Birc5	baculoviral IAP repeat-containing 5	0.982	5.387	0.00118	1.495	0.68	1.038	0.82	0.31	0.143	0.293	0.0683	1.823	0.0958	0.503	0.0752	0.662	0.124	0.634	0.173	0.611	0.128
A_51_P408430	Col24a1	collagen, type XXIV, alpha 1	0.97	5.386	0.0353	1.205	0.792	1.12	0.539	0.296	0.0653	0.234	0.0223	2.784	0.0586	0.595	0.0916	0.35	0.0944	0.389	0.0329	0.685	0.215
A_52_P353698	Clec4a2	C-type lectin domain family 4, member a2	0.977	5.341	0.00879	1.331	0.715	1.745	0.145	0.198	0.0156	0.124	0.03	2.093	0.0411	0.528	0.0544	0.484	0.0752	0.524	0.0614	0.441	0.0298
A_51_P120470	Cd68	CD68 antigen	0.929	5.326	0.00814	1.113	0.893	1.523	0.0644	0.206	0.0111	0.117	0.0284	3.289	0.00759	0.3	0.00204	0.384	0.177	0.451	0.0303	0.35	0.213
A_51_P220343	Wisp1	WNT1 inducible signaling pathway protein 1	0.954	5.319	0.00873	1.053	0.876	0.717	0.186	0.369	0.0376	0.172	0.0204	2.405	0.0331	0.701	0.0192	0.548	0.135	0.416	0.00386	0.606	0.0274
A_52_P278035		tenascin C Gene [MGI:101922] [ENSMUST00000070019]	0.931	5.313	0.00343	1.599	0.553	1.076	0.722	0.36	0.0332	0.244	0.159	1.677	0.0374	0.935	0.649	0.763	0.16	0.404	0.0302	0.407	0.353
A_51_P326191	Serpina3g	serine (or cysteine) peptidase inhibitor, clade A, member 3G	0.986	5.297	6.49e-05	0.963	0.92	0.996	0.939	0.231	0.0893	0.206	0.109	1.61	0.168	0.597	0.0083	0.741	0.48	0.607	0.241	0.681	0.283
A_51_P241457	Lilrb4	leukocyte immunoglobulin-like receptor, subfamily B, member 4	0.943	5.28	0.00223	1.128	0.902	1.911	0.0426	0.205	0.0772	0.0852	0.0637	2.351	0.0116	0.328	0.0254	0.429	0.206	0.507	0.121	0.461	0.169
A_52_P75441	Tnfrsf9	tumor necrosis factor receptor superfamily, member 9	0.848	5.28	0.0348	0.926	0.904	0.958	0.863	0.101	0.0108	0.111	0.0187	2.36	0.00949	0.622	0.142	0.378	0.208	0.512	0.174	0.313	0.0238
A_51_P369200	Tpx2	TPX2, microtubule-associated protein homolog (Xenopus laevis) (Tpx2)	0.973	5.245	0.00858	1.213	0.817	0.853	0.542	0.362	0.126	0.241	0.0182	1.789	0.0393	0.597	0.0814	0.734	0.0928	0.742	0.489	0.733	0.0971
A_52_P265556		monoclonal antibody FB2 to cardiolipin, Ig light chain variable region mRNA	0.816	5.243	0.0079	0.5	0.515	2.134	0.496	0.0962	0.0806	0.0552	0.181	3.979	0.00372	0.445	0.0133	0.589	0.8	0.702	0.224	0.18	0.354
A_52_P81345	C3ar1	complement component 3a receptor 1	0.95	5.202	0.0163	1.155	0.895	1.527	0.239	0.198	0.035	0.0966	0.0176	1.852	0.0213	0.578	0.0101	0.38	0.149	0.504	0.0305	0.529	0.0346
A_51_P484027	AF251705	cDNA sequence AF251705	0.966	5.201	0.0111	0.91	0.885	1.747	0.0991	0.22	0.0218	0.12	0.00182	1.988	0.0503	0.467	0.0912	0.458	0.229	0.573	0.0691	0.469	0.0833
A_51_P130095	Fcgr2b	Fc receptor, IgG, low affinity IIb	0.963	5.186	0.00209	1.448	0.708	1.559	0.0287	0.191	0.058	0.135	0.0814	2.153	0.0336	0.641	0.149	0.547	0.0993	0.601	0.087	0.636	0.225
A_51_P398376	Clec5a	C-type lectin domain family 5, member a	0.965	5.146	0.0629	1.017	0.963	1.685	0.0727	0.241	0.043	0.378	0.342	1.766	0.208	0.449	0.177	0.477	0.102	0.409	0.0844	0.387	0.12
A_51_P489268	Ncapg	non-SMC condensin I complex, subunit G	0.961	5.129	0.0179	1.641	0.546	0.892	0.555	0.386	0.147	0.338	0.00919	1.589	0.224	0.56	0.0176	0.719	0.0984	0.802	0.545	0.659	0.0312
A_52_P467389	Slc15a3	solute carrier family 15, member 3	0.968	5.127	0.0136	0.943	0.856	1.427	0.187	0.209	0.0197	0.153	0.00925	1.938	0.0694	0.349	0.00879	0.451	0.0307	0.488	0.0379	0.41	0.0358
A_51_P125135	Cdca5	cell division cycle associated 5	0.952	5.12	0.00092	1.31	0.684	0.886	0.411	0.287	0.107	0.284	0.0034	1.94	0.0356	0.563	0.0192	0.73	0.0372	0.698	0.288	0.693	0.175
A_51_P517105	Aoah	acyloxyacyl hydrolase	0.979	5.119	0.0299	1.239	0.728	1.735	0.0652	0.171	0.0167	0.167	0.00619	2.039	0.114	0.678	0.17	0.568	0.0262	0.674	0.07	0.563	0.26
A_51_P425284	Aldoc	aldolase C	0.963	5.117	0.00833	0.974	0.946	2.029	0.0394	0.246	0.0208	0.157	0.00955	2.359	0.028	0.605	0.0648	0.542	0.245	0.515	0.171	0.462	0.191
A_51_P408946	Ccne1	cyclin E1	0.97	5.114	0.00408	1.52	0.528	0.966	0.62	0.305	0.167	0.316	0.0377	1.763	0.009	0.597	0.00575	0.665	0.0766	0.631	0.188	0.591	0.0693
A_51_P484054	F7	coagulation factor VII	0.974	5.111	0.00707	1.19	0.601	1.553	0.104	0.225	0.0388	0.196	0.0378	3.241	0.0226	0.435	0.0734	0.415	0.139	0.344	0.0187	0.396	0.0469
A_51_P316311	Ppfia4	protein tyrosine phosphatase, receptor type, f polypeptide (PTPRF), interacting protein (liprin), alpha 4	0.974	5.093	0.00547	0.747	0.0776	1.281	0.117	0.326	0.064	0.262	0.0261	2.481	0.0118	0.447	0.00904	0.518	0.0172	0.718	0.0983	0.506	0.243
A_51_P200544	Tnip3	TNFAIP3 interacting protein 3	0.964	5.083	0.02	1.605	0.382	3.041	0.0898	0.188	0.199	0.251	0.101	1.746	0.177	0.74	0.0199	0.302	0.251	0.539	0.217	0.486	0.646
A_51_P183571	Serpine1	serine peptidase inhibitor, clade E, member 1	0.962	5.082	0.00234	1.399	0.371	0.936	0.334	0.189	0.0593	0.287	0.136	2.034	0.0101	0.57	0.0376	0.389	0.21	0.468	0.137	0.485	0.217
A_52_P218058	Clec5a	C-type lectin domain family 5, member a	0.941	5.082	0.0203	0.994	0.992	1.755	0.0333	0.193	0.0614	0.12	0.0287	2.586	0.0107	0.416	0.0314	0.371	0.13	0.36	0.0957	0.326	0.0043
A_52_P327110	Bean	brain expressed, associated with Nedd4	0.974	5.064	0.0203	2.087	0.0702	1.251	0.0371	0.316	0.0746	0.28	0.00505	2.033	0.0183	0.57	0.28	0.692	0.108	0.408	0.147	0.569	0.23
A_52_P94983	Pla2g5	phospholipase A2, group V	0.9	5.037	0.0365	0.556	0.138	0.936	0.617	0.617	0.0266	0.368	0.0281	1.378	0.00183	0.658	0.171	0.819	0.00465	0.924	0.815	0.583	0.448
A_52_P335354	Gas2l3	growth arrest-specific 2 like 3	0.95	5.004	0.0116	0.997	0.997	1.213	0.0327	0.289	0.0426	0.135	0.117	1.565	0.0382	0.755	0.0458	0.879	0.88	0.77	0.295	0.694	0.0358
A_51_P220150	Angptl7	angiopoietin-like 7	0.897	4.998	0.000343	0.467	0.444	0.945	0.783	0.426	0.0593	0.272	0.0995	0.996	0.975	0.961	0.665	0.786	0.479	1.298	0.15	0.963	0.672
A_51_P292736	Cd72	CD72 antigen	0.986	4.962	0.00403	0.829	0.647	1.009	0.924	0.264	0.0964	0.273	0.0648	1.692	0.0404	0.719	0.106	0.661	0.123	0.818	0.422	0.709	0.288
A_51_P130101	Fcgr2b	Fc receptor, IgG, low affinity IIb	0.969	4.962	0.00379	1.338	0.776	1.511	0.059	0.2	0.0737	0.161	0.0638	2.019	0.029	0.643	0.0969	0.605	0.0819	0.693	0.0671	0.736	0.147
A_51_P312336	Slc14a1	solute carrier family 14 (urea transporter), member 1	0.967	4.954	0.000679	0.712	0.05	1.337	0.0412	0.261	0.0552	0.261	0.0844	2.539	0.0168	0.399	0.0236	0.347	0.00549	0.379	0.00625	0.359	0.0317
A_52_P463518	Cd200r1	CD200 receptor 1	0.962	4.953	0.0192	1.077	0.917	1.726	0.0696	0.235	0.0713	0.133	0.00237	2.52	0.037	0.468	0.0276	0.394	0.233	0.415	0.0555	0.402	0.00675
A_51_P315530	Mxd3	Max dimerization protein 3	0.95	4.951	0.00821	1.364	0.627	0.818	0.503	0.417	0.256	0.292	0.00613	1.861	0.031	0.64	0.232	0.697	0.0559	0.642	0.4	0.681	0.23
A_51_P369550	Cd84	CD84 antigen	0.983	4.949	0.0125	1.081	0.899	1.822	0.0188	0.305	0.0216	0.194	0.00537	2.108	0.00676	0.414	0.0193	0.471	0.271	0.483	0.0258	0.429	0.18
A_51_P110689	Rrm2	2 days neonate thymus thymic cells cDNA, RIKEN full-length enriched library, clone:E430030O12 product:ribonucleotide reductase M2	0.934	4.946	0.033	1.241	0.817	0.736	0.11	0.306	0.0382	0.238	0.0617	1.831	0.038	0.532	0.0624	0.683	0.0874	0.727	0.248	0.702	0.149
A_52_P71686	Atp6v0d2	ATPase, H+ transporting, lysosomal V0 subunit D2	0.915	4.939	0.000491	1.11	0.9	1.585	0.084	0.232	0.0312	0.0749	0.0582	1.883	0.0282	0.512	0.0351	0.444	0.401	0.504	0.000287	0.514	0.214
A_51_P259774	Slc37a2	solute carrier family 37 (glycerol-3-phosphate transporter), member 2	0.986	4.938	0.0183	1.242	0.692	2.063	0.0618	0.221	0.0215	0.234	0.0177	2.811	0.0383	0.347	0.0253	0.418	0.0409	0.426	0.0722	0.373	0.0672
A_52_P578732	Ccr5	chemokine (C-C motif) receptor 5	0.943	4.934	0.00189	1.07	0.941	1.164	0.4	0.182	0.0607	0.0955	0.0213	2.19	0.00535	0.595	0.0866	0.45	0.0568	0.462	0.005	0.498	0.19
A_51_P102789	C1qc	complement component 1, q subcomponent, C chain	0.975	4.905	0.00777	1.113	0.836	1.309	0.321	0.176	0.00322	0.159	0.0102	2.316	0.0325	0.597	0.0452	0.505	0.116	0.604	0.0666	0.511	0.0552
A_51_P253074	Chit1	chitinase 1 (chitotriosidase)	0.956	4.887	0.0299	0.8	0.185	0.788	0.299	0.194	0.00771	0.333	0.0205	1.896	0.153	0.457	0.185	0.586	0.0367	0.416	0.106	0.476	0.237
A_52_P14600	Cd72	CD72 antigen	0.984	4.884	0.0113	0.887	0.765	1.071	0.245	0.3	0.0656	0.289	0.0914	1.745	0.0106	0.741	0.0678	0.653	0.153	0.8	0.377	0.682	0.254
A_52_P675157	Acp5	acid phosphatase 5, tartrate resistant	0.93	4.881	0.00171	1.238	0.763	2.01	0.0157	0.229	0.0103	0.133	0.0684	2.641	0.0395	0.441	0.00511	0.427	0.112	0.61	0.0286	0.469	0.276
A_51_P100852	Fam26f	family with sequence similarity 26, member F	0.868	4.863	0.00635	0.486	0.163	0.797	0.0731	0.219	0.00355	0.232	0.122	1.03	0.656	0.721	0.24	0.923	0.726	1.622	0.0982	1.023	0.915
A_52_P190647	Mxd3	Max dimerization protein 3	0.906	4.848	0.0402	1.294	0.719	0.759	0.439	0.437	0.219	0.486	0.134	1.82	0.218	0.79	0.531	0.954	0.905	0.77	0.504	0.802	0.555
A_52_P613528	Clec4b1	C-type lectin domain family 4, member b1	0.978	4.836	0.00173	1.06	0.922	1.603	0.107	0.211	0.0356	0.16	0.0121	2.078	0.0276	0.465	0.00138	0.506	0.117	0.472	0.0517	0.439	0.155
A_52_P561650	Vwa1	von Willebrand factor A domain containing 1	0.984	4.824	0.016	1.015	0.955	1.2	0.359	0.214	0.0305	0.21	0.025	2.002	0.0258	0.71	0.0812	0.62	0.168	0.583	0.0539	0.643	0.141
A_52_P445360	Krt20	keratin 20	0.951	4.806	0.028	2.167	0.501	1.405	0.181	0.172	0.096	0.315	0.152	1.412	0.0476	1.362	0.0825	0.932	0.414	1.062	0.677	0.856	0.447
A_51_P412966	Lrrn1	leucine rich repeat protein 1, neuronal	0.945	4.785	0.0398	2.026	0.486	4.067	0.0407	0.214	0.0381	0.245	0.0506	3.447	0.231	0.388	0.226	0.278	0.062	0.475	0.348	0.756	0.221
A_52_P93974	Itgb6	integrin beta 6	0.983	4.781	0.00155	0.989	0.854	1.117	0.384	0.359	0.0636	0.247	0.0357	2.388	0.0488	0.463	0.0896	0.551	0.116	0.439	0.0989	0.44	0.0416
A_51_P108226	1100001G20Rik	RIKEN cDNA 1100001G20 gene	0.945	4.746	0.0121	1.451	0.706	2.071	0.0139	0.155	0.0495	0.11	0.0073	3.07	0.0104	0.32	0.0186	0.425	0.316	0.374	0.0176	0.319	0.0547
A_51_P461040	Crct1	cysteine-rich C-terminal 1	0.873	4.738	0.0496	2.08	0.586	2.709	0.0213	0.172	0.302	0.713	0.412	2.447	0.278	1.326	0.243	0.83	0.877	0.763	0.719	1.104	0.873
A_51_P216496	Tfpi2	tissue factor pathway inhibitor 2	0.958	4.738	0.0235	1.575	0.736	0.891	0.611	0.429	0.0615	0.199	0.0222	1.841	0.117	0.512	0.0465	0.55	0.113	0.814	0.581	0.748	0.41
A_51_P519791	F630043A04Rik	RIKEN cDNA F630043A04 gene	0.944	4.722	0.00121	1.892	0.415	1.273	0.331	0.622	0.131	0.671	0.0571	1.701	0.0305	0.71	0.0634	0.97	0.834	0.656	0.12	0.588	0.299
A_51_P217218	Il6	interleukin 6	0.963	4.721	0.000629	1.84	0.673	3.577	0.129	0.247	0.0661	0.22	0.000861	1.69	0.0864	0.474	0.0586	0.421	0.369	0.338	0.0263	0.358	0.244
A_51_P401987	Tmem37	transmembrane protein 37	0.984	4.721	0.0203	1.323	0.515	1.982	0.1	0.304	0.0285	0.214	0.0746	2.435	0.0563	0.431	0.00625	0.466	0.00856	0.52	0.0096	0.459	0.23
A_51_P144143			0.984	4.718	0.00717	1.303	0.637	1.575	0.0404	0.235	0.00485	0.183	0.0609	2.04	0.0405	0.428	0.00123	0.471	0.145	0.466	0.00876	0.445	0.179
A_51_P181451	C1qa	complement component 1, q subcomponent, alpha polypeptide	0.963	4.714	0.00621	1.199	0.792	1.402	0.173	0.213	0.0316	0.124	0.0537	2.42	0.0317	0.529	0.0811	0.488	0.0449	0.657	0.168	0.526	0.163
A_51_P506054	Prune2	prune homolog 2 (Drosophila)	0.987	4.703	0.000625	1.187	0.352	1.591	0.0738	0.231	0.0791	0.308	0.0792	2.346	0.0361	0.535	0.073	0.409	0.276	0.389	0.113	0.462	0.0326
A_52_P228551	Gpr176	G protein-coupled receptor 176	0.96	4.702	0.00288	1.003	0.962	1.082	0.241	0.248	0.0634	0.146	0.0103	1.712	0.0604	0.864	0.121	0.786	0.522	0.543	0.0353	0.63	0.27
A_51_P369252	4632434I11Rik	RIKEN cDNA 4632434I11 gene	0.973	4.698	0.0027	1.167	0.707	1.152	0.244	0.372	0.0806	0.302	0.00593	2.025	0.185	0.764	0.459	0.738	0.543	0.583	0.045	0.811	0.206
A_52_P431159	Il1rn	interleukin 1 receptor antagonist	0.901	4.698	0.00226	0.975	0.962	1.417	0.0445	0.181	0.00348	0.089	0.0105	1.514	0.0328	0.387	0.03	0.414	0.00836	0.544	0.0377	0.44	0.0162
A_52_P525348		GB	0.966	4.69	0.057	1.818	0.663	1.519	0.305	0.201	0.0784	0.326	0.0661	2.449	0.0688	0.567	0.17	0.414	0.105	0.303	0.232	0.291	0.0391
A_52_P481957	Grem1	gremlin 1	0.946	4.686	0.00304	1.503	0.582	1.66	0.104	0.157	0.0808	0.383	0.0802	1.515	0.177	0.715	0.0664	0.563	0.185	0.252	0.0733	0.505	0.0117
A_51_P385812	Il12b	interleukin 12b	0.917	4.677	0.045	0.526	0.192	1.403	0.294	0.372	0.0337	0.333	0.0201	0.903	0.186	0.792	0.0573	0.709	0.0491	0.936	0.742	0.915	0.239
A_52_P536796	Hpgds	hematopoietic prostaglandin D synthase	0.967	4.677	0.00593	1.012	0.986	1.178	0.284	0.283	0.0409	0.147	0.00682	1.935	0.031	0.65	0.265	0.41	0.13	0.466	0.059	0.473	0.0817
A_51_P133137	Kif20a	kinesin family member 20A	0.965	4.672	0.0145	1.318	0.821	0.875	0.483	0.375	0.0125	0.281	0.111	1.896	0.0641	0.548	0.101	0.719	0.281	0.764	0.417	0.737	0.213
A_51_P172168	Fcrls	Fc receptor-like S, scavenger receptor	0.916	4.661	0.0188	0.954	0.586	0.879	0.497	0.187	0.00608	0.155	0.0485	4.234	0.0379	0.373	0.0254	0.316	0.13	0.331	0.108	0.387	0.0551
A_51_P520718	Ptger3	prostaglandin E receptor 3 (subtype EP3)	0.952	4.661	0.0142	0.844	0.637	1.281	0.578	0.301	0.0135	0.155	0.0142	2.388	0.00952	0.612	0.121	0.475	0.27	0.631	0.116	0.44	0.0346
A_51_P260683	Rgs1	regulator of G-protein signaling 1	0.93	4.655	0.0138	1.69	0.628	4.023	0.000514	0.315	0.0522	0.231	0.167	0.78	0.132	0.908	0.653	0.556	0.141	1.147	0.211	0.786	0.454
A_52_P26161	Ptx3	pentraxin related gene	0.959	4.652	0.0291	1.523	0.715	1.378	0.141	0.415	0.0161	0.227	0.03	1.587	0.13	0.59	0.143	1.054	0.819	0.383	0.0403	0.753	0.281
A_52_P219230	Lair1	leukocyte-associated Ig-like receptor 1	0.967	4.647	0.0258	0.962	0.976	1.66	0.0518	0.164	0.0733	0.312	0.194	1.417	0.155	0.676	0.0989	0.473	0.129	0.882	0.392	0.791	0.242
A_51_P141413	Clec10a	C-type lectin domain family 10, member A	0.983	4.646	0.0017	1.44	0.577	1.421	0.391	0.227	0.0548	0.233	0.0611	1.935	0.0151	0.588	0.0118	0.686	0.281	0.81	0.282	0.705	0.0292
A_51_P253808	Mki67	antigen identified by monoclonal antibody Ki 67	0.952	4.644	0.0119	1.438	0.467	0.804	0.0149	0.368	0.106	0.542	0.00202	1.859	0.054	0.605	0.104	0.782	0.225	0.611	0.157	0.675	0.132
A_52_P571715	Troap	0 day neonate eyeball cDNA, RIKEN full-length enriched library, clone:E130301L11 product:hypothetical protein	0.948	4.636	0.0577	1.839	0.468	1.287	0.534	0.457	0.285	0.646	0.34	2.101	0.0259	0.447	0.0345	0.668	0.152	0.485	0.112	0.581	0.294
A_52_P30984	Cdkn3	cyclin-dependent kinase inhibitor 3	0.984	4.624	0.00875	1.358	0.731	1.091	0.77	0.399	0.156	0.245	0.104	2.014	0.044	0.448	0.0188	0.57	0.201	0.619	0.15	0.55	0.0623
A_52_P318673	Saa1	serum amyloid A 1	0.923	4.619	0.00305	2.226	0.585	1.986	0.0148	0.0965	0.00104	0.111	0.00266	3.969	0.064	0.216	0.0374	0.258	0.0457	0.297	0.031	0.189	0.104
A_52_P395280	Lrrc55	leucine rich repeat containing 55	0.957	4.607	0.00942	0.875	0.836	2.157	0.0491	0.271	0.0475	0.324	0.288	2.035	0.38	0.654	0.0784	0.387	0.0553	0.361	0.0312	0.445	0.0816
A_52_P595663	D2Ertd750e	DNA segment, Chr 2, ERATO Doi 750, expressed	0.97	4.602	0.0171	1.403	0.501	0.937	0.698	0.417	0.122	0.344	0.106	2.443	0.0489	0.453	0.0281	0.667	0.112	0.528	0.032	0.524	0.0295
A_51_P164817	Adamts2	a disintegrin-like and metallopeptidase (reprolysin type) with thrombospondin type 1 motif, 2 Gene	0.943	4.598	0.00186	1.011	0.869	1.169	0.462	0.274	0.00922	0.109	0.0918	2.058	0.00539	0.629	0.0125	0.589	0.203	0.452	0.0474	0.559	0.154
A_52_P419679	Serpina3f	serine (or cysteine) peptidase inhibitor, clade A, member 3F	0.93	4.587	0.0229	0.661	0.161	0.775	0.165	0.235	0.126	0.161	0.0402	1.159	0.37	0.617	0.103	0.868	0.338	0.697	0.359	0.811	0.234
A_51_P493467	Kif22	kinesin family member 22	0.978	4.582	0.00603	1.447	0.68	0.965	0.792	0.37	0.0374	0.396	0.019	1.857	0.0524	0.581	0.0574	0.682	0.114	0.657	0.31	0.677	0.102
A_51_P146753	Csf2rb2	colony stimulating factor 2 receptor, beta 2, low-affinity (granulocyte-macrophage)	0.97	4.579	0.000626	1.326	0.722	1.462	0.00986	0.215	0.0453	0.159	0.0652	2.236	0.0125	0.381	0.0232	0.427	0.227	0.413	0.0454	0.39	0.106
A_51_P306247	Nrcam	neuron-glia-CAM-related cell adhesion molecule	0.875	4.571	0.0037	1.315	0.3	0.856	0.279	0.266	0.0956	0.205	0.00373	4.412	0.000853	0.794	0.0586	0.577	0.0896	0.346	0.325	0.44	0.0167
A_52_P594756	Asb4	ankyrin repeat and SOCS box-containing 4	0.938	4.557	0.000443	1.563	0.578	1.631	0.194	0.24	0.000751	0.185	0.119	1.922	0.00873	0.284	0.0143	0.316	0.156	0.509	0.0245	0.418	0.0477
A_52_P311042		Ig heavy chain V region M315 Precursor [Source:UniProtKB/Swiss-Prot;Acc:P18531] [ENSMUST00000103481]	0.873	4.538	0.0164	0.723	0.218	1.45	0.411	0.73	0.164	0.659	0.594	3.095	0.0177	0.219	0.218	0.796	0.839	0.836	0.781	0.376	0.016
A_51_P366061	Fscn1	fascin homolog 1, actin bundling protein (Strongylocentrotus purpuratus)	0.966	4.531	0.017	1.006	0.969	0.892	0.664	0.328	0.0235	0.402	0.0511	2.287	0.015	0.607	0.0558	0.635	0.0386	0.498	0.038	0.595	0.0346
A_51_P419656	Klk1b27	kallikrein 1-related peptidase b27	0.904	4.527	0.00601	0.83	0.665	1.266	0.26	0.33	0.0323	0.438	0.0802	1.037	0.887	0.732	0.343	0.751	0.415	1.072	0.79	0.975	0.919
A_52_P221756	Spock2	sparc/osteonectin, cwcv and kazal-like domains proteoglycan 2	0.96	4.527	0.0206	0.846	0.619	0.977	0.829	0.305	0.048	0.274	0.0499	2.745	0.0129	0.489	0.0322	0.586	0.138	0.499	0.134	0.577	0.102
A_51_P346938	Lrg1	leucine-rich alpha-2-glycoprotein 1	0.972	4.52	0.00686	1.169	0.265	1.413	0.249	0.297	0.0981	0.287	0.0102	2.964	0.0159	0.388	0.0306	0.441	0.0233	0.316	0.00732	0.333	0.152
A_52_P59206	Cst6	cystatin E/M	0.988	4.492	0.00429	1.111	0.634	1.488	0.0908	0.345	0.0693	0.323	0.108	1.654	0.0758	0.576	0.0287	0.655	0.345	0.564	0.107	0.624	0.163
A_52_P328492	Gas2l3	growth arrest-specific 2 like 3	0.942	4.49	0.0207	0.997	0.998	1.004	0.969	0.276	0.0456	0.138	0.138	1.875	0.112	0.649	0.156	0.544	0.119	0.615	0.135	0.652	0.158
A_51_P386648	Glod5	glyoxalase domain containing 5	0.963	4.487	0.0278	1.06	0.933	1.668	0.306	0.322	0.032	0.189	0.187	1.742	0.211	0.788	0.00207	0.575	0.345	0.579	0.411	1.007	0.903
A_51_P247883	Col5a2	collagen, type V, alpha 2	0.962	4.466	0.00278	1.306	0.619	1.192	0.00858	0.298	0.00295	0.131	0.0371	1.711	0.0128	0.729	0.0504	0.647	0.0944	0.627	0.192	0.666	0.403
A_51_P331831	Hvcn1	hydrogen voltage-gated channel 1	0.965	4.455	0.0109	0.833	0.345	1.229	0.296	0.244	0.0456	0.213	0.0644	1.97	0.0128	0.434	0.0561	0.534	0.00876	0.618	0.0732	0.54	0.226
A_51_P518621	Hist1h3a	histone cluster 1, H3a	0.908	4.454	0.00411	1.342	0.637	0.801	0.103	0.42	0.171	0.343	0.0702	1.352	0.127	0.576	0.108	0.999	0.99	1.034	0.933	0.812	0.171
A_51_P461319	Gatm	glycine amidinotransferase (L-arginine:glycine amidinotransferase), nuclear gene encoding mitochondrial protein	0.964	4.44	0.0282	0.899	0.797	1.023	0.758	0.202	0.00282	0.225	0.0176	2.157	1.68e-05	0.614	0.0866	0.44	0.0649	0.436	0.0497	0.442	0.0827
A_51_P224013	Tk1	thymidine kinase 1	0.97	4.439	0.0183	1.486	0.667	1.105	0.691	0.378	0.164	0.346	0.059	1.887	0.0511	0.582	0.038	0.708	0.071	0.674	0.23	0.642	0.124
A_51_P141926	Fxyd4	FXYD domain-containing ion transport regulator 4	0.913	4.415	0.0122	0.578	0.411	1.176	0.262	0.209	0.0431	0.236	0.104	3.006	0.00967	0.451	0.0534	0.425	0.191	0.376	0.0704	0.405	0.0175
A_51_P112734	Slc7a8	solute carrier family 7 (cationic amino acid transporter, y+ system), member 8	0.978	4.413	0.02	1.537	0.562	1.645	0.0189	0.222	0.0242	0.24	0.1	2.525	0.0535	0.471	0.0219	0.452	0.0498	0.421	0.118	0.49	0.0234
A_51_P241319	Cilp	cartilage intermediate layer protein, nucleotide pyrophosphohydrolase	0.932	4.409	0.031	0.677	0.0485	1.05	0.783	0.37	0.0423	0.194	0.0909	1.148	0.374	1.068	0.515	0.936	0.677	1.45	0.216	0.922	0.816
A_51_P384629	Ctsd	cathepsin D	0.948	4.401	0.00734	0.913	0.695	1.566	0.0297	0.233	0.0273	0.23	0.00402	2.946	0.0254	0.378	0.00457	0.465	0.0654	0.385	0.0167	0.432	0.136
A_51_P481920	Ccna2	cyclin A2	0.965	4.396	0.00143	1.679	0.59	0.934	0.775	0.373	0.071	0.372	0.0833	1.957	0.017	0.496	0.0308	0.645	0.0218	0.664	0.327	0.694	0.0347
A_52_P408757	Fcgr3	Fc receptor, IgG, low affinity III	0.956	4.391	0.00697	1.525	0.684	1.942	0.145	0.249	0.00511	0.11	0.0403	1.696	0.0193	0.649	0.117	0.588	0.378	0.785	0.0661	0.665	0.374
A_51_P156740	Nt5e	5' nucleotidase, ecto	0.97	4.377	0.00522	1.362	0.383	1.768	0.187	0.381	0.0944	0.353	0.0524	1.553	0.0754	0.457	0.101	0.67	0.0736	0.613	0.0695	0.519	0.0957
A_52_P180373	Mpeg1	macrophage expressed gene 1	0.974	4.371	0.0113	0.986	0.942	1.573	0.0421	0.247	0.0131	0.37	0.115	2.177	0.0669	0.475	0.0421	0.463	0.0319	0.361	0.125	0.406	0.0185
A_51_P426195	Nppb	natriuretic peptide precursor type B	0.959	4.368	0.0151	0.98	0.948	0.688	0.267	0.333	0.0561	0.357	0.0274	1.302	0.265	0.709	0.0954	0.737	0.428	0.786	0.485	0.695	0.0964
A_51_P484371	Tnfsf8	tumor necrosis factor (ligand) superfamily, member 8	0.993	4.366	0.0184	1.166	0.5	1.482	0.306	0.346	0.136	0.375	0.158	1.9	0.0481	0.597	0.116	0.646	0.441	0.762	0.495	0.599	0.331
A_51_P272993	Ntm	neurotrimin	0.915	4.36	0.0114	0.78	0.545	1.296	0.0419	0.381	0.0165	0.459	0.115	1.818	0.142	0.665	0.161	0.696	0.229	0.448	0.0433	0.689	0.177
A_51_P484020	AF251705	cDNA sequence AF251705	0.98	4.358	0.00798	0.963	0.914	1.643	0.0516	0.248	0.00957	0.182	0.00628	1.889	0.127	0.581	0.103	0.566	0.186	0.589	0.165	0.531	0.101
A_51_P174723	Cd86	CD86 antigen	0.94	4.346	0.00477	0.873	0.768	1.279	0.351	0.296	0.012	0.157	0.182	1.337	0.0134	0.712	0.011	0.62	0.0368	0.977	0.55	0.684	0.39
A_51_P287093	Ccnb1	cyclin B1	0.956	4.341	0.0286	1.593	0.739	1.282	0.534	0.538	0.125	0.187	0.264	1.544	0.0654	0.881	0.132	0.765	0.341	0.954	0.922	1.009	0.96
A_52_P299771	Bcl2a1c	B-cell leukemia/lymphoma 2 related protein A1c	0.967	4.331	0.0105	0.891	0.754	1.505	0.115	0.28	0.0139	0.206	0.0083	1.689	0.0258	0.485	0.13	0.571	0.167	0.73	0.0356	0.508	0.155
A_51_P303160	Arg1	arginase, liver	0.957	4.324	0.000106	4.673	0.584	4.761	0.017	0.263	0.000165	0.251	0.0468	1.811	0.000662	0.544	0.00186	0.538	0.0226	1.289	0.523	0.577	0.0137
A_52_P623226	Fut2	fucosyltransferase 2	0.915	4.309	0.0521	0.977	0.84	0.848	0.155	0.251	0.196	0.397	0.0212	1.908	0.107	0.451	0.0657	0.352	0.278	0.401	0.169	0.419	0.134
A_51_P443693	Rasl10b	RAS-like, family 10, member B	0.971	4.308	0.0556	0.923	0.767	1.592	0.24	0.402	0.0732	0.463	0.063	2.983	0.0102	0.387	0.0489	0.408	0.0158	0.348	0.0129	0.429	0.181
A_51_P493987	Moxd1	monooxygenase, DBH-like 1	0.931	4.302	0.00574	0.931	0.456	0.643	0.0398	0.357	0.02	0.288	0.0315	1.663	0.0308	0.907	0.794	0.514	0.132	0.43	0.102	0.675	0.345
A_51_P311235		10 day old male pancreas cDNA, RIKEN full-length enriched library, clone:1810060O09 product:immunoglobulin heavy chain 1 (serum IgG2a)	0.856	4.291	0.0336	6.237	0.227	8.735	0.233	4.914	0.242	1.518	0.86	1.118	0.469	0.663	0.0792	2.463	0.307	2.691	0.303	1.322	0.472
A_51_P261517	Tyrobp	TYRO protein tyrosine kinase binding protein	0.974	4.289	0.0515	1.138	0.836	1.751	0.0142	0.282	0.0286	0.164	0.0749	1.971	0.0537	0.39	0.0109	0.484	0.23	0.615	0.185	0.451	0.0803
A_52_P35960	Ctsd	cathepsin D	0.935	4.283	0.00402	1.072	0.897	1.862	0.16	0.309	0.142	0.154	0.05	2.909	0.0416	0.373	0.0322	0.434	0.236	0.532	0.09	0.447	0.283
A_51_P241068	Dkk2	dickkopf homolog 2 (Xenopus laevis)	0.966	4.276	0.00425	1.657	0.574	1.79	0.337	0.24	0.0124	0.291	0.00556	4.662	0.00643	0.305	0.0199	0.228	0.00873	0.224	0.00604	0.198	0.0136
A_52_P419678	Serpina3f	serine (or cysteine) peptidase inhibitor, clade A, member 3F	0.909	4.275	0.00367	0.617	0.101	0.723	0.0828	0.174	0.102	0.146	0.127	1.38	0.0141	0.497	0.0539	0.871	0.723	0.619	0.33	0.77	0.133
A_51_P136820	Psap	prosaposin	0.962	4.264	0.127	0.898	0.711	1.342	0.000578	0.393	0.00365	0.207	0.0716	1.888	0.0335	0.577	0.0477	0.55	0.0524	0.704	0.152	0.619	0.137
A_52_P157726	Ear7	eosinophil-associated, ribonuclease A family, member 7	0.895	4.247	0.0025	1.076	0.933	1.707	0.245	0.235	0.0241	0.0659	0.0475	1.77	0.0368	0.448	0.00851	0.465	0.362	0.661	0.338	0.469	0.174
A_52_P52618	Csf2rb	colony stimulating factor 2 receptor, beta, low-affinity	0.981	4.243	0.00375	1.149	0.774	1.439	0.0466	0.234	0.0254	0.199	0.0171	2.009	0.0443	0.463	0.057	0.531	0.155	0.553	0.0321	0.546	0.219
A_51_P438967	Gpnmb	glycoprotein (transmembrane) nmb	0.921	4.237	0.0106	1.077	0.913	1.792	0.0792	0.223	0.0421	0.118	0.0073	4.06	0.0235	0.323	0.0428	0.292	0.312	0.232	0.0176	0.334	0.143
A_51_P253803	Mki67	antigen identified by monoclonal antibody Ki 67	0.96	4.232	0.0051	1.34	0.7	0.785	0.0533	0.407	0.105	0.381	0.118	1.566	0.0752	0.62	0.0503	0.736	0.105	0.795	0.522	0.803	0.209
A_51_P193146	Ms4a6c	membrane-spanning 4-domains, subfamily A, member 6C	0.975	4.232	0.00588	2.145	0.508	1.663	0.254	0.225	0.0301	0.199	0.0345	2.05	0.00534	0.444	0.0487	0.567	0.0199	0.79	0.418	0.487	0.182
A_51_P328613	Fcgr3	NOD-derived CD11c +ve dendritic cells cDNA, RIKEN full-length enriched library, clone:F630002K02 product:Fc receptor, IgG, low affinity III	0.959	4.218	0.00276	1.482	0.676	1.764	0.187	0.226	0.00261	0.12	0.0725	1.8	0.0489	0.671	0.024	0.578	0.348	0.703	0.00342	0.639	0.261
A_51_P101787	Hapln1	hyaluronan and proteoglycan link protein 1	0.891	4.217	0.0535	6.918	0.576	0.91	0.353	0.528	0.225	0.567	0.24	2.838	0.0938	0.548	0.035	0.631	0.0962	0.354	0.0104	0.569	0.0791
A_52_P669035	Clca1	chloride channel calcium activated 1	0.948	4.216	0.0252	1.608	0.614	1.497	0.411	0.355	8.37e-05	0.119	0.0703	1.786	0.0322	0.484	0.0577	0.512	0.0218	0.551	0.153	0.582	0.256
A_51_P333839	Pdgfc	platelet-derived growth factor, C polypeptide	0.9	4.204	0.0204	1.129	0.905	1.693	0.0631	0.261	0.00815	0.103	0.00584	1.485	0.0434	0.69	0.0572	0.486	0.223	0.724	0.0306	0.644	0.154
A_51_P164021	Cenpe	centromere protein E	0.945	4.203	0.0113	1.383	0.775	0.805	0.00995	0.442	0.15	0.19	0.194	1.725	0.098	0.521	0.0156	0.657	0.252	0.74	0.526	0.701	0.0808
A_51_P374726	Ptx3	pentraxin related gene	0.975	4.194	0.0107	1.685	0.622	1.395	0.199	0.43	0.103	0.311	0.0676	1.805	0.0317	0.529	0.12	0.877	0.175	0.465	0.00928	0.83	0.361
A_51_P514700	Spc25	SPC25, NDC80 kinetochore complex component, homolog (S. cerevisiae)	0.888	4.194	0.0076	1.23	0.874	0.649	0.0189	0.373	0.0763	0.352	0.0131	1.83	0.0242	0.62	0.092	0.721	0.159	0.949	0.873	0.833	0.182
A_52_P492939	Csf2rb	colony stimulating factor 2 receptor, beta, low-affinity (granulocyte-macrophage)	0.99	4.189	0.012	1.424	0.543	1.692	0.0545	0.354	0.109	0.279	0.00789	1.964	0.132	0.493	0.136	0.466	0.113	0.457	0.165	0.458	0.107
A_51_P246119	Cenpf	centromere protein F	0.922	4.184	0.0183	1.076	0.856	0.78	0.196	0.44	0.196	0.364	0.0514	2.103	0.00288	0.587	0.0279	0.792	0.454	0.717	0.367	0.756	0.0412
A_51_P421876	Irf7	interferon regulatory factor 7	0.959	4.179	0.00623	0.883	0.739	1.241	0.314	0.31	0.00221	0.247	0.00294	1.641	0.108	0.705	0.056	0.833	0.363	0.885	0.355	0.77	0.416
A_52_P251366	Neil3	nei like 3	0.918	4.178	0.0378	1.317	0.777	0.694	0.177	0.336	0.119	0.239	0.187	1.513	0.0766	0.746	0.118	0.776	0.132	0.902	0.491	0.935	0.427
A_51_P265806	Clca2	chloride channel calcium activated 2	0.937	4.175	0.0172	1.86	0.549	1.56	0.424	0.367	0.0764	0.12	0.0173	1.656	0.00534	0.521	0.0358	0.499	0.19	0.611	0.314	0.643	0.305
A_51_P465350	Ly86	lymphocyte antigen 86	0.979	4.17	0.0285	0.826	0.721	1.165	0.194	0.262	0.0344	0.22	0.0164	1.506	0.0896	0.694	0.0844	0.719	0.101	0.805	0.161	0.662	0.319
A_51_P355589	Fjx1	four jointed box 1 (Drosophila)	0.935	4.166	0.00242	1.454	0.277	2.166	0.184	0.482	0.13	0.25	0.0192	1.456	0.252	0.596	0.161	0.754	0.432	0.59	0.184	0.583	0.155
A_51_P257743	Dnajc22	DnaJ (Hsp40) homolog, subfamily C, member 22	0.972	4.148	0.00673	1.394	0.401	1.237	0.162	0.303	0.00782	0.454	0.4	1.932	0.0409	0.792	0.205	0.581	0.0628	0.678	0.0835	0.579	0.0933
A_51_P514270	Add2	cDNA, RIKEN full-length enriched library, clone:M5C1070K15 product:adducin 2 (beta)	0.976	4.145	0.041	1.837	0.342	2.191	0.0431	0.502	0.0109	0.429	0.0893	1.581	0.00709	0.562	0.0164	0.773	0.118	0.697	0.38	0.871	0.287
A_51_P315904	Gadd45g	growth arrest and DNA-damage-inducible 45 gamma	0.977	4.124	0.00608	1.098	0.808	0.941	0.824	0.266	0.0286	0.308	0.0208	1.809	0.0802	0.734	0.047	0.694	0.142	0.485	0.172	0.659	0.415
A_51_P281057			0.856	4.121	0.0497	0.5	0.209	0.715	0.304	0.368	0.0652	0.529	0.235	1.268	0.356	0.512	0.149	0.891	0.713	0.897	0.66	0.597	0.472
A_51_P155142	Cdca8	cell division cycle associated 8	0.965	4.121	0.00785	1.503	0.57	0.963	0.806	0.42	0.0679	0.445	0.026	1.967	0.00624	0.606	0.0422	0.77	0.283	0.688	0.207	0.721	0.0411
A_51_P167292	Chi3l3	chitinase 3-like 3	0.956	4.116	0.0273	1.128	0.671	1.458	0.0587	0.278	0.077	0.165	0.00411	2.193	0.0564	0.407	0.00349	0.413	0.298	0.427	0.107	0.429	0.189
A_51_P325281	AI607873	2 days pregnant adult female ovary cDNA, RIKEN full-length enriched library, clone:E330025H10 product:similar to INTERFERON-ACTIVATABLE PROTEIN 204 (IFI-204) (INTERFERON-INDUCIBLE PROTEIN P204)	0.97	4.115	0.00545	1.158	0.726	1.077	0.5	0.205	0.024	0.24	0.0153	1.822	0.104	0.5	0.0266	0.463	0.0101	0.516	0.122	0.491	0.138
A_51_P366931	Prc1	2 days neonate thymus thymic cells cDNA, RIKEN full-length enriched library, clone:E430020K16 product:protein regulator of cytokinesis 1	0.939	4.108	0.0334	1.326	0.735	0.756	0.311	0.433	0.0817	0.335	0.0138	2.003	0.028	0.625	0.104	0.799	0.481	0.712	0.155	0.8	0.223
A_52_P409731	Scamp5	secretory carrier membrane protein 5	0.963	4.108	0.0287	1.156	0.529	1.604	0.0466	0.374	0.14	0.342	0.124	3.224	0.00197	0.514	0.0038	0.444	0.00259	0.48	0.0224	0.539	0.137
A_51_P492047	Fam3b	family with sequence similarity 3, member B	0.934	4.105	0.0483	0.646	0.264	0.98	0.958	0.34	0.102	0.322	0.0168	2.831	0.0529	0.488	0.0676	0.627	0.205	0.43	0.196	0.46	0.0487
A_52_P201245	Sdsl	serine dehydratase-like	0.927	4.102	0.0151	1.041	0.86	1.354	0.107	0.26	0.0742	0.316	0.115	3.551	0.0343	0.521	0.0604	0.549	0.0281	0.448	0.0353	0.427	0.108
A_52_P231075	Fcrls	Fc receptor-like S, scavenger receptor	0.956	4.098	0.0106	1.076	0.583	1.009	0.957	0.261	0.0142	0.228	0.0118	3.509	0.0389	0.419	0.00733	0.388	0.0131	0.39	0.0135	0.419	0.103
A_51_P400543	Aif1	allograft inflammatory factor 1	0.961	4.09	0.00265	0.81	0.359	0.875	0.228	0.204	0.0053	0.259	0.0103	1.955	0.0664	0.564	0.107	0.612	0.0753	0.714	0.165	0.545	0.0791
A_52_P627816	Tgm1	transglutaminase 1, K polypeptide	0.911	4.087	0.00054	1.086	0.396	0.891	0.542	0.167	0.0566	0.284	0.00149	2.024	0.055	0.344	0.0145	0.421	0.0472	0.31	0.0631	0.387	0.0209
A_51_P176086	Ffar2	free fatty acid receptor 2	0.99	4.086	0.00349	1.212	0.192	1.468	0.14	0.31	0.00627	0.442	0.226	1.825	0.0724	0.492	0.091	0.604	0.125	0.47	0.0466	0.474	0.0468
A_52_P195107	Itgb6	integrin beta 6	0.927	4.076	0.00406	0.621	0.0273	0.67	0.267	0.26	0.0145	0.221	0.0469	1.952	0.0539	0.544	0.0631	0.659	0.169	0.649	0.146	0.62	0.0985
A_51_P503797	Lair1	leukocyte-associated Ig-like receptor 1	0.956	4.07	0.00632	0.825	0.766	1.306	0.28	0.241	0.00325	0.18	0.00322	1.601	0.0336	0.616	0.023	0.496	0.0805	0.615	0.154	0.514	0.00131
A_51_P303424	Itgax	integrin alpha X	0.929	4.067	0.00636	0.78	0.147	1.201	0.228	0.263	0.0131	0.168	0.072	1.941	0.0555	0.458	0.0342	0.483	0.17	0.466	0.133	0.438	0.0353
A_51_P458130	Tph1	tryptophan hydroxylase 1	0.96	4.058	0.00486	3.019	0.444	2.526	0.0198	0.505	0.0229	0.338	0.459	2.245	0.133	0.794	0.273	0.377	0.427	0.717	0.206	0.984	0.977
A_51_P249286	Rgs16	regulator of G-protein signaling 16	0.946	4.049	0.0186	0.977	0.969	1.392	0.219	0.246	0.116	0.213	0.0326	1.349	0.0907	0.617	0.0451	0.589	0.0858	0.443	0.156	0.567	0.13
A_51_P390804	Wisp2	WNT1 inducible signaling pathway protein 2	0.958	4.047	0.00878	0.672	0.434	0.951	0.8	0.402	0.0335	0.229	0.0314	2.674	0.0748	0.515	0.0389	0.519	0.0594	0.434	0.075	0.478	0.143
A_51_P213359	Has2	hyaluronan synthase 2	0.925	4.045	0.00429	1.945	0.505	1.025	0.913	0.523	0.368	0.432	0.256	1.069	0.149	0.784	0.0908	0.66	0.264	0.829	0.238	0.889	0.811
A_51_P217778	Aspm	asp (abnormal spindle)-like, microcephaly associated (Drosophila)	0.949	4.044	0.00816	1.141	0.902	0.725	0.112	0.433	0.107	0.409	0.159	1.161	0.247	0.862	0.44	0.93	0.627	1.243	0.33	1.094	0.26
A_52_P560535	Havcr2	hepatitis A virus cellular receptor 2	0.981	4.027	0.041	0.962	0.839	1.37	0.167	0.301	0.0339	0.434	0.0979	2.033	0.0626	0.507	0.098	0.495	0.099	0.435	0.165	0.517	0.0624
A_52_P376360	Pdgfc	platelet-derived growth factor, C polypeptide	0.944	4.015	0.0159	1.176	0.858	1.769	0.0275	0.248	0.00767	0.148	0.00782	1.644	0.0509	0.731	0.0698	0.547	0.287	0.694	0.0195	0.579	0.283
A_52_P497235	1810033B17Rik	RIKEN cDNA 1810033B17 gene	0.981	4.014	0.0092	1.246	0.637	1.869	0.0435	0.248	0.0222	0.209	0.0388	2.206	0.0749	0.422	0.00506	0.52	0.137	0.531	0.171	0.44	0.00558
A_51_P201174	Lipf	lipase, gastric	0.982	4.002	0.0789	1.582	0.574	1.888	0.239	0.404	0.0286	0.336	0.0219	1.736	0.0354	0.406	0.0917	0.597	0.305	0.487	0.122	0.706	0.482
A_51_P496540	Sh2d1b1	SH2 domain protein 1B1	0.955	4.002	0.019	1.235	0.819	2.112	0.0987	0.296	0.055	0.142	0.0108	1.663	0.0109	0.513	0.0896	0.488	0.278	0.588	0.121	0.6	0.0851
A_51_P385718	Cd177	CD177 antigen	0.841	3.999	0.00646	2.676	0.484	1.795	0.0606	0.217	0.0112	0.22	0.0583	2.362	0.0506	0.552	0.0945	0.672	0.443	0.372	0.0551	0.514	0.0703
A_52_P381553	Btbd17	BTB (POZ) domain containing 17	0.901	3.997	0.0137	1.325	0.629	1.33	0.125	0.214	0.0701	0.345	0.0523	2.07	0.0186	0.515	0.0655	0.516	0.0671	0.399	0.0211	0.444	0.099
A_51_P515883	Plac8	placenta-specific 8	0.911	3.993	0.00942	0.681	0.431	0.702	0.0732	0.283	0.0445	0.165	0.146	1.581	0.0673	0.522	0.0547	0.911	0.469	1.158	0.246	0.758	0.472
A_52_P532982	Gdf15	growth differentiation factor 15	0.873	3.989	0.0116	0.939	0.752	0.874	0.344	0.533	0.0452	0.423	0.0248	3.023	0.0179	0.864	0.0571	0.677	0.638	0.467	0.139	0.864	0.796
A_51_P215106	Fstl1	follistatin-like 1	0.981	3.983	0.00903	1.088	0.349	1.24	0.379	0.297	0.0645	0.263	0.114	2.367	0.00866	0.453	0.00944	0.582	0.0105	0.557	0.132	0.566	0.2
A_52_P506407	Pira2	paired-Ig-like receptor A2	0.908	3.977	0.0457	0.938	0.941	1.826	0.0273	0.264	0.0267	0.0797	0.113	1.753	0.0155	0.668	0.102	0.569	0.552	0.627	0.455	0.663	0.00305
A_52_P2754	Aif1	allograft inflammatory factor 1	0.956	3.976	0.0151	0.816	0.513	0.914	0.48	0.221	0.0409	0.226	0.0238	1.978	0.0262	0.583	0.0115	0.612	0.0767	0.78	0.338	0.549	0.15
A_52_P498210	Hist1h2af	histone cluster 1, H2af	0.968	3.976	0.00506	1.271	0.637	0.972	0.88	0.432	0.0469	0.409	0.0111	1.535	0.0814	0.576	0.0775	0.835	0.267	0.762	0.347	0.614	0.106
A_51_P452533	Ildr2	immunoglobulin-like domain containing receptor 2	0.929	3.954	0.00314	0.88	0.68	0.967	0.737	0.251	0.0554	0.12	0.0246	2.892	0.0323	0.509	0.0227	0.419	0.0681	0.457	0.0196	0.403	0.202
A_51_P461877	Thbs2	thrombospondin 2	0.947	3.952	0.0539	1.997	0.444	2.036	0.0682	0.344	0.0214	0.233	0.153	2.823	0.0758	0.787	0.171	0.749	0.132	0.568	0.28	0.519	0.374
A_51_P448664	Tbxas1	thromboxane A synthase 1, platelet	0.967	3.95	0.00889	1.013	0.978	1.394	0.106	0.297	0.0158	0.216	0.0256	2.19	0.0412	0.418	0.0175	0.445	0.205	0.509	0.05	0.476	0.0157
A_52_P531325	Rps6	adult male hippocampus cDNA, RIKEN full-length enriched library, clone:2900086I01 product:ribosomal protein S6	0.948	3.945	0.0162	1.5	0.689	4.203	0.0594	0.317	0.103	0.171	0.0686	1.324	0.0277	0.597	0.035	0.729	0.0189	0.755	0.256	0.73	0.0189
A_52_P30989	Cdkn3	cyclin-dependent kinase inhibitor 3	0.977	3.939	0.0133	1.44	0.702	1.185	0.386	0.515	0.0904	0.35	0.126	1.491	0.0581	0.601	0.0298	0.8	0.0322	0.806	0.604	0.731	0.299
A_51_P180159	Igh-VJ558	immunoglobulin heavy chain complex (cDNA clone MGC:6727 IMAGE:3588636)	0.911	3.935	0.0141	0.562	0.27	1.08	0.736	0.183	0.0199	0.26	0.0122	1.01	0.941	0.742	0.0617	0.8	0.531	1.163	0.144	1.232	0.18
A_52_P638459	Ccl5	chemokine (C-C motif) ligand 5	0.766	3.933	0.00804	0.424	0.143	0.765	0.474	0.491	0.0398	0.438	0.345	0.892	0.434	0.724	0.038	1.125	0.538	1.162	0.136	0.898	0.305
A_52_P228621	Tnfrsf1b	tumor necrosis factor receptor superfamily, member 1b	0.974	3.931	0.0285	0.989	0.98	1.49	0.122	0.23	0.00786	0.267	0.033	1.825	0.014	0.469	0.0363	0.535	0.0854	0.564	0.0974	0.549	0.0912
A_51_P187645	Igh-VJ558	immunoglobulin heavy chain complex (cDNA clone MGC:6727 IMAGE:3588636)	0.917	3.925	0.0334	0.579	0.267	1.029	0.915	0.174	0.015	0.269	0.0709	1.088	0.612	0.674	0.0692	0.768	0.498	1.067	0.402	1.213	0.104
A_51_P454873	Npy	neuropeptide Y	0.883	3.917	0.0834	1.574	0.258	1.72	0.209	0.456	0.235	0.496	0.146	6.579	0.0299	0.305	0.192	0.208	0.0479	0.11	0.0265	0.105	0.14
A_52_P354844	Eda2r	ectodysplasin A2 receptor	0.844	3.91	0.0104	0.86	0.541	0.93	0.632	0.632	0.0615	0.167	0.0527	2.276	0.00805	0.982	0.897	1.142	0.629	0.742	0.326	1.003	0.984
A_52_P351116	Igf1	insulin-like growth factor 1	0.839	3.909	0.0102	0.834	0.377	0.945	0.616	0.229	0.00686	0.0748	0.00342	3.42	0.00601	0.535	0.0521	0.462	0.0258	0.426	0.079	0.471	0.203
A_51_P243750	Racgap1	Rac GTPase-activating protein 1	0.938	3.905	0.0156	1.311	0.743	0.92	0.651	0.404	0.0886	0.604	0.379	2.051	0.0443	0.642	0.134	0.838	0.438	0.79	0.169	0.715	0.0523
A_52_P10683	Hist1h1d	histone cluster 1, H1d	0.971	3.903	0.0366	1.449	0.507	1.115	0.527	0.342	0.116	0.542	0.328	1.666	0.155	0.602	0.106	0.881	0.495	0.584	0.149	0.603	0.157
A_52_P266686	Ntsr2	neurotensin receptor 2	0.869	3.899	0.0344	1.048	0.858	2.285	0.192	0.249	0.0967	0.381	0.0507	6.597	0.0284	0.204	0.0278	0.258	0.113	0.245	0.122	0.215	0.0674
A_51_P248786	Ccdc80	coiled-coil domain containing 80	0.966	3.892	0.00805	0.939	0.766	1.114	0.382	0.278	0.0108	0.188	0.01	1.81	0.0479	0.631	0.0634	0.67	0.074	0.792	0.128	0.557	0.122
A_51_P383448	Pdcd1lg2	programmed cell death 1 ligand 2	0.83	3.888	0.0237	1.031	0.905	1.431	0.251	0.309	0.0341	0.604	0.529	0.877	0.81	0.935	0.625	0.956	0.881	0.969	0.759	0.977	0.942
A_52_P369613	Zbtb8b	zinc finger and BTB domain containing 8b	0.778	3.887	0.0323	0.77	0.56	0.833	0.576	0.297	0.0794	0.233	0.0313	3.545	0.103	0.634	0.0989	0.505	0.22	0.609	0.236	0.744	0.362
A_52_P130490	Hist1h2ao	histone cluster 1, H2ao	0.967	3.882	0.011	1.115	0.854	0.911	0.488	0.376	0.0238	0.406	0.0633	1.374	0.137	0.595	0.0146	0.968	0.647	0.856	0.556	0.711	0.133
A_52_P218765	Tbc1d2	TBC1 domain family, member 2	0.97	3.881	0.00973	1.08	0.574	1.368	0.18	0.318	0.0442	0.256	0.025	2.497	0.0311	0.409	0.0135	0.47	0.179	0.441	0.0541	0.408	0.131
A_51_P176156	LOC100038947	signal-regulatory protein beta 1-like	0.966	3.881	0.00129	1.4	0.748	2.14	0.0076	0.267	0.0306	0.153	0.0312	1.667	0.00864	0.545	0.0672	0.612	0.285	0.826	0.616	0.612	0.0749
A_51_P257457	Ltbp2	latent transforming growth factor beta binding protein 2	0.985	3.877	0.0489	0.942	0.39	1.28	0.0399	0.356	0.000118	0.248	0.0441	2.055	0.00228	0.631	0.0216	0.587	0.211	0.502	0.00956	0.628	0.13
A_51_P294979	Mt1	metallothionein 1	0.948	3.869	0.0191	2.293	0.434	1.955	0.195	0.224	0.0323	0.264	0.0149	1.935	0.0718	0.367	0.0124	0.463	0.0897	0.359	0.137	0.417	0.219
A_52_P93393	Gxylt2	glucoside xylosyltransferase 2	0.842	3.866	0.00454	0.609	0.262	0.519	0.161	0.474	0.097	0.298	0.0105	2.086	0.0296	0.615	0.00668	0.642	0.152	0.722	0.12	0.573	0.0634
A_51_P363681	Mfap5	microfibrillar associated protein 5	0.931	3.859	0.0183	0.879	0.478	0.802	0.401	0.358	0.0351	0.172	0.0826	2.045	0.0179	0.64	0.0603	0.613	0.233	0.747	0.123	0.658	0.189
A_51_P268535	Ear10	eosinophil-associated, ribonuclease A family, member 10	0.871	3.841	0.0162	0.956	0.952	1.701	0.213	0.274	0.061	0.0699	0.0124	1.509	0.0191	0.439	0.0112	0.502	0.407	0.807	0.571	0.562	0.147
A_51_P494241	Bcl2a1b	B-cell leukemia/lymphoma 2 related protein A1b	0.955	3.841	0.00134	0.881	0.664	1.491	0.00135	0.277	0.0496	0.224	0.0585	1.565	0.00798	0.464	0.0711	0.537	0.141	0.641	0.0849	0.499	0.12
A_52_P498086	Sfpi1	SFFV proviral integration 1	0.978	3.84	0.0229	1.335	0.665	1.833	0.105	0.409	0.0529	0.224	0.0203	1.471	0.257	0.555	0.174	0.589	0.309	0.878	0.593	0.667	0.248
A_51_P101065	Htr7	5-hydroxytryptamine receptor 7	0.909	3.838	0.0237	1.199	0.488	1.259	0.351	0.25	0.105	0.981	0.969	2.337	0.101	0.622	0.176	0.518	0.231	0.271	0.0744	0.552	0.16
A_52_P499640	A530032D15Rik	RIKEN cDNA A530032D15Rik gene	0.889	3.832	0.0317	0.787	0.438	1.036	0.76	0.287	0.143	0.467	0.324	0.722	0.0176	1.177	0.0776	1.315	0.474	1.974	0.0821	1.257	0.548
A_51_P309307	Bcl2l15	BCLl2-like 15	0.923	3.831	0.0483	1.397	0.461	0.972	0.758	0.455	0.00222	0.516	0.19	3.192	0.00207	0.353	0.0193	0.381	0.16	0.403	0.00414	0.38	0.0994
A_52_P492142	Cd300a	CD300A antigen	0.979	3.824	0.0146	1.209	0.726	1.783	0.143	0.274	0.0165	0.205	0.0247	1.463	0.0989	0.526	0.0872	0.67	0.0814	0.8	0.216	0.602	0.132
A_51_P164014	Cenpe	centromere protein E	0.966	3.821	0.0373	1.405	0.692	0.896	0.12	0.476	0.0152	0.429	0.275	1.86	0.103	0.675	0.203	0.776	0.279	0.719	0.418	0.673	0.152
A_51_P452629	Tlr2	toll-like receptor 2	0.947	3.817	0.00929	0.757	0.53	1.439	0.129	0.283	0.0147	0.208	0.0313	1.673	0.0171	0.49	0.0182	0.513	0.163	0.591	0.0562	0.472	0.213
A_51_P501453	Ms4a8a	membrane-spanning 4-domains, subfamily A, member 8A	0.97	3.81	0.00633	1.908	0.521	1.956	0.248	0.306	0.102	0.205	0.0242	2.148	0.0902	0.494	0.0402	0.457	0.288	0.496	0.049	0.48	0.19
A_51_P302453	Lhfpl2	lipoma HMGIC fusion partner-like 2	0.879	3.808	0.0153	0.73	0.577	1.113	0.121	0.317	0.0144	0.169	0.0713	1.891	0.0473	0.621	0.0535	0.464	0.31	0.568	0.0217	0.493	0.0435
A_52_P565507	Ear3	eosinophil-associated, ribonuclease A family, member 3	0.859	3.806	0.000993	0.957	0.96	1.81	0.192	0.256	0.00573	0.0637	0.0331	1.602	0.00841	0.404	0.0292	0.499	0.38	0.798	0.441	0.511	0.285
A_51_P109508	Havcr2	hepatitis A virus cellular receptor 2	0.977	3.797	0.00846	0.916	0.718	1.195	0.275	0.3	0.044	0.258	0.0132	1.869	0.0317	0.637	0.0586	0.585	0.345	0.614	0.108	0.591	0.0974
A_51_P379293	Ear6	eosinophil-associated, ribonuclease A family, member 6	0.805	3.789	0.00584	1.175	0.854	1.728	0.452	0.198	0.0374	0.0665	0.00928	1.251	0.015	0.346	0.123	0.443	0.457	0.747	0.564	0.438	0.0065
A_52_P516296	Oas3	2'-5' oligoadenylate synthetase 3	0.956	3.784	0.0189	0.728	0.424	0.828	0.465	0.343	0.0631	0.256	0.0426	1.631	0.218	0.667	0.238	0.582	0.2	0.546	0.186	0.546	0.136
A_51_P127475	C1qtnf9	C1q and tumor necrosis factor related protein 9	0.936	3.778	0.0185	1.024	0.904	1.508	0.442	0.504	0.0361	0.456	0.0732	2.564	0.152	0.477	0.0133	0.359	0.114	0.438	0.00613	0.449	0.00625
A_52_P444628	Cybb	cytochrome b-245, beta polypeptide	0.903	3.764	0.000556	0.81	0.76	1.448	0.0353	0.249	0.111	0.129	0.0632	1.808	0.117	0.527	0.0908	0.452	0.165	0.783	0.451	0.508	0.115
A_52_P392544	Cdca8	cell division cycle associated 8	0.953	3.763	0.0033	1.322	0.682	0.881	0.535	0.349	0.14	0.381	0.015	1.796	0.0914	0.526	0.211	1.097	0.879	0.681	0.142	0.698	0.0325
A_51_P461429	Cyp7b1	cytochrome P450, family 7, subfamily b, polypeptide 1	0.948	3.757	0.00812	1.318	0.526	1.185	0.0353	0.275	0.0795	0.197	0.0173	2.482	0.0624	0.542	0.0424	0.522	0.136	0.455	0.0787	0.493	0.0474
A_52_P429609	Slamf7	SLAM family member 7	0.924	3.757	0.00366	0.467	0.266	0.808	0.408	0.338	0.116	0.378	0.00572	1.266	0.262	0.796	0.0254	0.79	0.253	0.927	0.674	0.775	0.0194
A_52_P383754	Copg2as2	Mit1/Lb9 mRNA, partial sequence.	0.977	3.752	0.00318	1.355	0.0113	1.756	0.0216	0.604	0.154	0.382	0.0142	1.657	0.00664	0.86	0.0638	0.811	0.612	0.645	0.135	0.696	0.0133
A_51_P184936	Zbp1	Z-DNA binding protein 1	0.898	3.744	0.0168	0.601	0.166	0.467	0.0634	0.284	0.021	0.309	0.0143	1.772	0.072	0.799	0.277	0.869	0.489	0.674	0.172	0.647	0.173
A_51_P457528	Ccnb2	cyclin B2	0.981	3.74	0.0403	1.564	0.653	1.21	0.512	0.44	0.104	0.306	0.0648	1.713	0.0278	0.546	0.0105	0.707	0.0564	0.754	0.384	0.6	0.0688
A_51_P176154	Sirpb1b	signal-regulatory protein beta 1B	0.98	3.736	0.019	1.439	0.713	2.287	0.000381	0.308	0.0402	0.2	0.0611	1.566	0.0397	0.533	0.0348	0.645	0.288	0.764	0.478	0.566	0.0485
A_51_P313320	Cd6	CD6 antigen	0.942	3.73	0.00776	0.818	0.499	1.245	0.722	0.461	0.0789	0.506	0.332	1.373	0.0618	0.588	0.0544	0.757	0.577	1.037	0.659	0.686	0.123
A_52_P338951	D630045M09Rik	ES cells cDNA, RIKEN full-length enriched library, clone:2410071D21 product:similar to LRRGT00034	0.885	3.726	0.0187	2.522	0.634	4.031	0.111	0.433	0.0721	0.199	0.108	0.961	0.616	0.555	0.0622	0.682	0.13	0.979	0.761	0.737	0.204
A_52_P513177	Sla	src-like adaptor	0.958	3.725	0.0299	1.277	0.767	1.241	0.167	0.309	0.00925	0.201	0.14	1.768	0.0862	0.616	0.0713	0.53	0.0697	0.933	0.265	0.661	0.343
A_52_P658437	Espl1	extra spindle poles-like 1 (S. cerevisiae)	0.964	3.718	0.0498	1.105	0.889	1.236	0.122	0.463	0.124	0.256	0.0119	2.228	0.125	0.586	0.258	0.629	0.298	0.625	0.299	0.706	0.36
A_51_P456499	Tm7sf4	transmembrane 7 superfamily member 4	0.852	3.718	0.0127	0.432	0.419	0.859	0.24	0.259	0.197	0.304	0.271	1.208	0.572	1.029	0.946	0.484	0.228	0.69	0.419	0.472	0.287
A_51_P509679	Igh-VJ558	immunoglobulin heavy chain complex (cDNA clone MGC:6727 IMAGE:3588636)	0.917	3.716	0.0367	0.582	0.308	1.024	0.78	0.19	0.0165	0.289	0.0112	1.07	0.398	0.726	0.0257	0.776	0.489	1.079	0.44	1.125	0.212
A_52_P46688		B6-derived CD11 +ve dendritic cells cDNA, RIKEN full-length enriched library, clone:F730002H19 product:glycoprotein (transmembrane) nmb	0.813	3.71	0.0888	0.996	0.991	0.536	0.216	0.27	0.04	0.28	0.0818	2.946	0.022	0.481	0.0146	0.659	0.655	0.25	0.0296	0.467	0.133
A_51_P114462	Ccl17	chemokine (C-C motif) ligand 17	0.854	3.708	0.00951	0.656	0.285	1.088	0.717	0.26	0.0253	0.283	0.0256	0.914	0.337	0.538	0.005	0.582	0.0482	0.657	0.217	0.817	0.306
A_51_P489285	Casc5	cancer susceptibility candidate 5	0.968	3.701	0.0364	1.455	0.608	0.904	0.405	0.509	0.246	0.388	0.0832	1.58	0.0217	0.671	0.0555	0.714	0.0242	0.689	0.0611	0.677	0.0628
A_52_P58560	Ccne2	cyclin E2	0.859	3.699	0.0336	1.313	0.411	0.725	0.0464	0.504	0.156	0.593	0.115	1.849	0.0939	0.614	0.0584	0.67	0.0838	0.637	0.0914	0.623	0.0754
A_51_P240453	Nusap1	nucleolar and spindle associated protein 1	0.947	3.694	0.0054	1.373	0.79	1.06	0.715	0.509	0.144	0.299	0.207	1.139	0.0791	0.647	0.01	0.823	0.433	1.13	0.665	0.955	0.312
A_51_P448671	Tbxas1	thromboxane A synthase 1, platelet	0.979	3.691	0.0315	1.1	0.857	1.454	0.171	0.328	0.0223	0.255	0.0159	1.995	0.0554	0.499	0.0492	0.508	0.0903	0.588	0.121	0.517	0.0486
A_51_P116289	Fam54a	family with sequence similarity 54, member A	0.94	3.69	0.00798	1.416	0.648	0.94	0.663	0.329	0.123	0.302	0.101	2.407	0.0986	0.382	0.0908	0.415	0.0902	0.456	0.155	0.456	0.13
A_52_P364727	Emr1	EGF-like module containing, mucin-like, hormone receptor-like sequence 1	0.981	3.686	0.0155	1.281	0.492	1.519	0.0817	0.294	0.0421	0.256	0.0124	2.026	0.0245	0.638	0.0839	0.57	0.155	0.621	0.256	0.519	0.0275
A_52_P405177	C1qtnf6	10, 11 days embryo whole body cDNA, RIKEN full-length enriched library, clone:2810036M19 product:weakly similar to COMPLEMENT-C1Q TUMOR NECROSIS FACTOR-RELATED PROTEIN	0.984	3.685	0.0143	1.214	0.7	1.429	0.162	0.328	0.0326	0.341	0.109	1.688	0.106	0.677	0.0259	0.718	0.0523	0.761	0.364	0.851	0.528
A_51_P150678	Tnfaip8l2	tumor necrosis factor, alpha-induced protein 8-like 2	0.959	3.685	0.0159	0.982	0.963	1.3	0.378	0.271	0.0278	0.257	0.0206	1.505	0.173	0.458	0.103	0.708	0.0238	0.836	0.308	0.679	0.197
A_51_P207988	Ptger4	prostaglandin E receptor 4 (subtype EP4)	0.945	3.679	0.0209	0.906	0.787	0.908	0.601	0.267	0.0258	0.244	0.0287	1.528	0.0334	0.577	0.0439	0.573	0.103	0.646	0.045	0.599	0.0109
A_52_P1027961	Gm5086	PREDICTED: predicted gene, EG328314	0.936	3.669	0.00367	0.553	0.133	0.924	0.796	0.417	0.171	0.337	0.103	1.278	0.165	0.798	0.178	0.608	0.078	1.118	0.463	0.769	0.139
A_51_P262238	Tub	tubby candidate gene	0.868	3.669	0.0203	0.507	0.485	0.888	0.558	0.425	0.14	0.297	0.072	2.597	0.0311	0.708	0.0851	0.718	0.0917	0.594	0.162	0.72	0.0836
A_51_P191700	Col18a1	collagen, type XVIII, alpha 1	0.977	3.662	0.0158	1.14	0.442	1.299	0.213	0.373	0.0249	0.361	0.0606	1.994	0.0776	0.668	0.108	0.743	0.282	0.629	0.0605	0.645	0.207
A_51_P326932	Prune2	prune homolog 2 (Drosophila)	0.971	3.661	0.000517	1.184	0.827	1.631	0.0638	0.29	0.0787	0.208	0.0358	1.939	0.00245	0.635	0.00925	0.487	0.216	0.519	0.0789	0.516	0.135
A_52_P210511	Tnfrsf9	tumor necrosis factor receptor superfamily, member 9	0.877	3.656	0.0286	1.107	0.437	1.182	0.258	0.3	0.0293	0.281	0.0268	1.003	0.998	0.47	0.316	0.372	0.257	0.395	0.276	0.387	0.248
A_51_P290074	Fabp7	fatty acid binding protein 7, brain	0.952	3.651	0.0451	1.624	0.625	2.588	0.062	0.338	0.0725	0.303	0.034	2.259	0.0746	0.474	0.146	0.749	0.68	0.957	0.965	0.407	0.296
A_51_P480020	4931408D14Rik	adult male testis cDNA, RIKEN full-length enriched library, clone:4931408D14 product:weakly similar to 2900054E04RIK PROTEIN (FRAGMENT)	0.902	3.651	0.0167	0.565	0.564	1.137	0.59	0.295	0.116	0.449	0.0163	2.255	0.024	0.541	0.0384	0.469	0.192	0.356	0.00828	0.482	0.0745
A_52_P13815	Laptm5	lysosomal-associated protein transmembrane 5	0.97	3.65	0.00551	1.015	0.869	1.301	0.171	0.306	0.0145	0.313	0.0203	1.993	0.0126	0.478	0.0063	0.511	0.0167	0.427	0.0478	0.378	0.00363
A_51_P449824		exocyst complex component 3-like 2 Gene [MGI:1921713] [ENSMUST00000137613]	0.975	3.649	0.0122	1.6	0.522	2.184	0.236	0.375	0.015	0.253	0.0091	3.071	0.0241	0.477	0.071	0.42	0.0949	0.379	0.0274	0.449	0.0293
A_52_P261846	Col18a1	collagen, type XVIII, alpha 1	0.972	3.643	0.0102	1.213	0.291	1.311	0.19	0.364	0.0392	0.284	0.0273	2.001	0.0516	0.705	0.165	0.808	0.282	0.686	0.131	0.772	0.407
A_51_P230382	Etv4	ets variant gene 4 (E1A enhancer binding protein, E1AF)	0.955	3.637	0.00207	1.784	0.25	1.504	0.131	0.521	0.232	0.749	0.0623	1.407	0.101	0.743	0.526	0.648	0.0576	0.668	0.347	0.587	0.0418
A_51_P161054	Itgb6	integrin beta 6	0.948	3.627	0.00717	0.739	0.253	0.872	0.509	0.375	0.124	0.252	0.0657	1.738	0.105	0.532	0.0876	0.696	0.235	0.537	0.091	0.549	0.152
A_51_P490509	Bub1b	budding uninhibited by benzimidazoles 1 homolog, beta (S. cerevisiae)	0.94	3.625	0.041	1.115	0.91	1.079	0.495	0.396	0.0404	0.273	0.138	1.701	0.0724	0.464	0.0684	0.662	0.109	0.895	0.698	0.747	0.201
A_52_P320261	Cpa2	carboxypeptidase A2, pancreatic	0.979	3.61	0.0172	1.344	0.605	2.086	0.0675	0.465	0.0743	0.522	0.0821	1.213	0.723	0.807	0.72	0.81	0.694	0.591	0.447	0.659	0.46
A_51_P188704	Unc13a	ES cells cDNA, RIKEN full-length enriched library, clone:2410078G03 product:Munc13-1 homolog	0.962	3.605	0.0139	1.219	0.697	1.335	0.178	0.327	0.0306	0.256	0.0114	2.395	0.0939	0.696	0.214	0.524	0.157	0.485	0.0743	0.467	0.0949
A_51_P405478	Fcer1g	Mouse mast cell high affinity IgE receptor (Fc-epsilon-RI) gamma subunit mRNA	0.985	3.604	0.0291	1.21	0.737	1.543	0.113	0.296	0.0252	0.205	0.0269	1.599	0.0848	0.53	0.0366	0.596	0.211	0.656	0.0811	0.557	0.0894
A_51_P183025	Oas1d	2'-5' oligoadenylate synthetase 1D	0.931	3.604	0.0427	0.59	0.197	1.441	0.245	0.288	0.11	0.435	0.0089	2.24	0.0226	0.583	0.165	0.399	0.294	0.375	0.0996	0.515	0.0067
A_51_P156108	Crlf1	cytokine receptor-like factor 1	0.979	3.596	0.0157	1.037	0.783	1.259	0.218	0.345	0.0596	0.31	0.0234	1.79	0.101	0.726	0.253	0.75	0.277	0.735	0.249	0.712	0.198
A_51_P150912	Aurka	aurora kinase A	0.965	3.593	0.00109	1.286	0.68	0.873	0.478	0.342	0.112	0.303	0.00138	1.764	0.0468	0.597	0.0156	0.773	0.315	0.708	0.183	0.789	0.218
A_51_P318755	Tmc5	transmembrane channel-like gene family 5	0.904	3.591	0.00342	1.574	0.324	1.097	0.574	0.271	0.0212	0.431	0.267	2.305	0.0566	0.6	0.00812	0.596	0.0207	0.42	0.0418	0.385	0.059
A_51_P444290	Slamf8	SLAM family member 8	0.832	3.59	0.00719	0.384	0.0864	0.56	0.239	0.323	0.0787	0.293	0.0101	1.016	0.775	0.907	0.108	0.841	0.542	1.36	0.0468	0.919	0.657
A_51_P487999	Sgol1	shugoshin-like 1 (S. pombe)	0.933	3.588	0.0101	1.392	0.633	0.889	0.517	0.532	0.204	0.397	0.169	1.712	0.0814	0.677	0.0775	0.934	0.597	0.864	0.642	0.851	0.388
A_51_P509573	Ccl4	chemokine (C-C motif) ligand 4	0.901	3.587	0.0143	0.517	0.0503	0.768	0.128	0.315	0.0228	0.386	0.011	0.944	0.747	0.661	0.0167	0.931	0.195	0.837	0.799	0.668	0.307
A_52_P399584	Ckap2l	cytoskeleton associated protein 2-like	0.863	3.587	0.0319	1.066	0.952	0.661	0.187	0.478	0.158	0.22	0.0831	1.55	0.0669	0.649	0.0718	0.85	0.489	0.879	0.667	0.877	0.22
A_51_P439248	Mrc1	mannose receptor, C type 1	0.959	3.583	0.0223	1.612	0.649	1.764	0.267	0.272	0.0162	0.173	0.00812	1.728	0.0117	0.53	0.109	0.547	0.374	0.56	0.162	0.555	0.0258
A_52_P615247	A530040E14Rik	2 days pregnant adult female ovary cDNA, RIKEN full-length enriched library, clone:E330014L15 product:unclassifiable	0.941	3.582	0.00952	0.728	0.299	1.014	0.643	0.384	0.0924	0.513	0.181	1.126	0.351	1.052	0.352	1.048	0.861	1.263	0.0451	0.984	0.935
A_52_P257300	Col28a1	collagen, type XXVIII, alpha 1	0.897	3.578	0.0333	1.21	0.462	1.525	0.0205	0.251	0.13	0.27	0.206	5.298	0.0601	0.596	0.0732	0.425	0.216	0.315	0.229	0.41	0.349
A_51_P390538	Mpeg1	macrophage expressed gene 1	0.957	3.577	0.0192	0.961	0.943	1.487	0.165	0.293	0.0271	0.171	0.00972	1.559	0.0191	0.703	0.0487	0.585	0.244	0.704	0.134	0.703	0.275
A_51_P133138	Kif20a	mRNA for rabkinesin-6.	0.945	3.574	0.0539	1.349	0.792	0.898	0.267	0.409	0.0342	0.301	0.152	2.125	0.0354	0.59	0.0612	0.698	0.129	0.703	0.451	0.68	0.167
A_51_P254805	Kif4	kinesin family member 4	0.91	3.573	0.0641	1.317	0.744	0.888	0.489	0.444	0.0193	0.438	0.118	1.418	0.0775	0.692	0.00496	1.049	0.912	0.959	0.871	0.722	0.17
A_51_P282557	C3ar1	complement component 3a receptor 1	0.959	3.572	0.0381	1.338	0.765	1.399	0.28	0.398	0.0942	0.187	0.0599	1.362	0.0559	1.008	0.884	0.739	0.203	0.708	0.105	0.817	0.233
A_51_P362981	Adora3	adenosine A3 receptor Gene [MGI:104847] [ENSMUST00000000574]	0.907	3.571	0.0114	0.719	0.152	1.083	0.459	0.442	0.0118	0.41	0.046	2.952	0.0792	0.465	0.0232	0.362	0.00326	0.262	0.169	0.405	0.135
A_51_P108459	Gpr65	G-protein coupled receptor 65	0.96	3.566	0.00127	1.066	0.889	1.236	0.198	0.286	0.0065	0.241	0.0847	1.223	0.115	0.911	0.181	0.723	0.0408	0.965	0.603	0.764	0.458
A_52_P668543	Lair1	leukocyte-associated Ig-like receptor 1	0.963	3.563	0.0131	0.944	0.898	1.607	0.0276	0.252	0.0225	0.342	0.0203	1.951	0.018	0.549	0.0165	0.454	0.0273	0.414	0.176	0.389	0.0729
A_51_P101474	Trfr2	transferrin receptor 2	0.944	3.561	0.00837	0.676	0.132	1.579	0.0624	0.346	0.0135	0.271	0.0353	2.019	0.0322	0.5	0.0107	0.533	0.161	0.917	0.821	0.537	0.0998
A_51_P408071	Kntc1	kinetochore associated 1	0.887	3.553	0.0264	1.059	0.947	0.99	0.973	0.557	0.327	0.313	0.0833	1.577	0.104	0.717	0.114	0.814	0.444	0.963	0.721	0.81	0.19
A_52_P253044	Syt13	synaptotagmin XIII	0.968	3.549	0.005	1.813	0.15	1.521	0.0743	0.377	0.0271	0.409	0.0421	2.552	0.00621	0.369	0.029	0.746	0.371	0.417	0.24	0.477	0.356
A_51_P211260	Dscaml1	Down syndrome cell adhesion molecule-like 1	0.924	3.548	0.0197	1.829	0.219	1.297	0.383	0.415	0.0252	0.951	0.942	1.469	0.161	0.791	0.321	0.502	0.215	0.511	0.069	0.552	0.0942
A_51_P422300	Ms4a6b	membrane-spanning 4-domains, subfamily A, member 6B	0.952	3.545	0.00254	1.63	0.577	1.294	0.21	0.312	0.0682	0.225	0.179	1.511	0.0496	0.706	0.123	0.844	0.0196	1.142	0.199	0.769	0.226
A_51_P105124	P2ry6	pyrimidinergic receptor P2Y, G-protein coupled, 6	0.991	3.541	0.0101	1.163	0.679	1.189	0.194	0.326	0.0088	0.333	0.0265	1.575	0.0258	0.576	0.0105	0.634	0.0196	0.573	0.0428	0.638	0.214
A_51_P480796	4930547N16Rik	RIKEN cDNA 4930547N16 gene	0.979	3.536	0.021	1.303	0.817	1.708	0.46	0.48	0.0998	0.353	0.0336	1.42	0.168	0.903	0.569	0.815	0.421	0.929	0.776	0.986	0.957
A_51_P513530	Spag5	sperm associated antigen 5	0.928	3.534	0.00505	1.278	0.786	0.773	0.0975	0.334	0.186	0.453	0.0461	1.629	0.0479	0.517	0.0277	0.723	0.0649	0.707	0.352	0.753	0.0988
A_52_P126403	Tmem26	transmembrane protein 26	0.912	3.53	0.127	0.885	0.806	1.182	0.0391	0.385	0.0451	0.191	0.107	1.649	0.0832	0.594	0.244	0.562	0.0101	0.835	0.219	0.595	0.0742
A_52_P1056789	Celf5	CUGBP, Elav-like family member 5	0.881	3.522	0.0256	0.924	0.391	0.804	0.533	0.668	0.0217	0.43	0.175	1.595	0.662	1.198	0.0438	1.069	0.876	0.867	0.616	0.881	0.852
A_52_P150851	Adamts12	10 days neonate skin cDNA, RIKEN full-length enriched library, clone:4732458B12 product:similar to ADAMTS-12 PRECURSOR (EC 3.4.24.-) (A DISINTEGRIN AND METALLOPROTEINASE WITH THROMBOSPONDIN MOTIFS 12)	0.94	3.52	0.0164	1.505	0.668	1.269	0.0497	0.39	0.0143	0.222	0.0652	1.483	0.139	1.085	0.454	0.913	0.71	1.058	0.822	1.112	0.711
A_51_P176893	Tlr8	toll-like receptor 8	0.973	3.52	0.00203	1.304	0.0866	1.518	0.0165	0.258	0.00638	0.407	0.0231	2.297	0.0643	0.61	0.1	0.427	0.255	0.419	0.183	0.493	0.0891
A_52_P422494	Cd300lf	CD300 antigen like family member F	0.941	3.515	0.0195	1.592	0.485	2.155	0.00286	0.178	0.0638	0.256	0.0102	2.386	0.033	0.393	0.0245	0.417	0.0487	0.324	0.119	0.447	0.103
A_52_P381303	Gins2	GINS complex subunit 2 (Psf2 homolog)	0.919	3.513	0.0365	1.17	0.823	1.036	0.806	0.41	0.179	0.382	0.0226	1.439	0.00165	0.775	0.0819	0.667	0.473	0.766	0.309	0.74	0.214
A_51_P516006	Ntrk2	adult male cerebellum cDNA, RIKEN full-length enriched library, clone:1500040I13 product:neurotrophic tyrosine kinase, receptor, type 2	0.875	3.511	0.026	0.905	0.627	0.755	0.146	0.408	0.186	0.3	0.0253	1.239	0.0499	1.047	0.732	0.781	0.338	1.304	0.379	0.49	0.0691
A_51_P455338	Ear11	eosinophil-associated, ribonuclease A family, member 11	0.947	3.509	0.0184	1.113	0.837	1.817	0.149	0.305	0.0505	0.156	0.037	1.504	0.162	0.478	0.000986	0.603	0.311	0.734	0.42	0.566	0.172
A_52_P365615	Ces5	carboxylesterase 5	0.846	3.5	0.00272	0.538	0.149	0.78	0.128	0.766	0.22	0.546	0.0242	1.694	0.0235	0.805	0.139	0.783	0.606	0.699	0.113	0.776	0.109
A_52_P484194	Il1rl1	interleukin 1 receptor-like 1	0.931	3.499	0.00813	1.166	0.661	1.335	0.242	0.328	0.093	0.351	0.11	1.188	0.0877	0.86	0.179	0.693	0.115	0.671	0.286	0.73	0.345
A_51_P450549	Padi3	peptidyl arginine deiminase, type III	0.942	3.499	0.0165	1.008	0.949	1.058	0.694	0.464	0.136	0.454	0.0434	2.307	0.0142	0.962	0.691	0.768	0.366	0.564	0.263	0.634	0.0488
A_51_P399896	Matk	megakaryocyte-associated tyrosine kinase	0.991	3.496	0.00825	1.392	0.38	1.753	0.00982	0.352	0.00725	0.445	0.066	1.531	0.0309	0.691	0.0619	0.615	0.178	0.685	0.0169	0.652	0.0765
A_52_P495869	Mafb	v-maf musculoaponeurotic fibrosarcoma oncogene family, protein B (avian)	0.959	3.496	0.0185	1.57	0.559	1.739	0.134	0.236	0.0363	0.195	0.0145	1.625	0.0146	0.7	0.00575	0.586	0.187	0.794	0.0676	0.568	0.0339
A_51_P419286	Batf3	basic leucine zipper transcription factor, ATF-like 3	0.979	3.493	0.0336	0.949	0.456	1.156	0.252	0.341	0.0152	0.504	0.00672	1.523	0.0682	0.787	0.161	0.619	0.0541	0.593	0.0412	0.629	0.0262
A_51_P302831	Dbc1	deleted in bladder cancer 1	0.955	3.49	0.00948	1.39	0.235	1.108	0.522	0.397	0.0583	0.232	0.136	2.887	0.0944	0.463	0.0225	0.476	0.0633	0.398	0.024	0.463	0.219
A_51_P441843	Fanci	Fanconi anemia, complementation group I	0.956	3.489	0.00687	1.531	0.571	1.218	0.0922	0.478	0.183	0.358	0.0569	1.501	0.0085	0.711	0.191	0.761	0.286	0.836	0.338	0.871	0.0414
A_52_P36847	Cpz	carboxypeptidase Z	0.957	3.46	0.0106	0.992	0.972	1.418	0.146	0.397	0.0195	0.273	0.0344	2.368	0.0936	0.535	0.243	0.695	0.383	0.709	0.0227	0.768	0.0342
A_51_P358484	Ephb1	Eph receptor B1	0.957	3.458	0.0375	1.226	0.475	1.23	0.22	0.332	0.0198	0.254	0.0141	2.244	0.0128	0.737	0.0604	0.792	0.39	0.798	0.111	0.568	0.295
A_51_P451151	Ube2c	ubiquitin-conjugating enzyme E2C	0.961	3.456	0.0431	1.277	0.76	0.883	0.678	0.516	0.124	0.434	0.134	1.393	0.0736	0.689	0.0225	0.917	0.686	1.05	0.871	0.955	0.477
A_51_P423308	Igfbp2	insulin-like growth factor binding protein 2	0.899	3.453	0.0232	0.61	0.016	0.849	0.117	0.392	0.0443	0.228	0.0984	1.906	0.00925	0.635	0.0544	0.781	0.0909	0.63	0.0184	0.848	0.456
A_51_P157042	Ctgf	connective tissue growth factor	0.88	3.452	0.00334	1.548	0.509	1.546	0.0816	0.297	0.0343	0.316	0.211	1.183	0.00289	0.843	0.0112	0.588	0.17	0.817	0.504	0.714	0.315
A_51_P246066	Slamf9	SLAM family member 9	0.949	3.451	0.00362	0.784	0.516	1.317	0.0558	0.227	0.00894	0.278	0.0349	1.637	0.00568	0.591	0.00252	0.531	0.00899	0.605	0.259	0.54	0.00787
A_51_P154842	Oas1f	2'-5' oligoadenylate synthetase 1F	0.907	3.444	0.00311	0.726	0.0414	0.749	0.184	0.244	0.00583	0.256	0.0284	1.999	0.0123	0.48	0.0792	0.61	0.192	0.503	0.221	0.492	0.0327
A_51_P476618	Slc12a8	solute carrier family 12 (potassium/chloride transporters), member 8	0.948	3.438	0.0123	0.936	0.596	0.833	0.303	0.452	0.0721	0.299	0.0137	2.004	0.0957	0.555	0.0887	0.782	0.29	0.528	0.03	0.705	0.15
A_51_P434301	Mcoln2	mucolipin 2	0.963	3.438	0.035	1.091	0.83	1.401	0.32	0.294	0.0302	0.484	0.202	1.949	0.0891	0.612	0.00201	0.703	0.181	0.64	0.346	0.667	0.00281
A_51_P114817	Ccna1	cyclin A1	0.916	3.436	0.0111	0.672	0.0888	0.816	0.321	0.418	0.0696	0.439	0.0408	1.45	0.0841	0.716	0.0908	0.774	0.489	0.631	0.183	0.854	0.266
A_51_P137604	Fcna	ficolin A	0.812	3.427	0.011	1.879	0.464	2.377	0.0059	0.44	0.2	0.357	0.253	3.009	0.0458	0.603	0.00171	1.211	0.724	2.177	0.478	1.393	0.756
A_52_P469502	Cda	cytidine deaminase	0.983	3.425	0.0185	1.323	0.643	1.498	0.181	0.441	0.169	0.304	0.0339	2.154	0.0214	0.409	0.0181	0.516	0.0152	0.663	0.0376	0.543	0.308
A_51_P516012	Ntrk2	neurotrophic tyrosine kinase, receptor, type 2	0.88	3.424	0.00985	0.91	0.603	0.773	0.171	0.427	0.202	0.349	0.045	1.219	0.0733	1.002	0.87	0.748	0.0934	1.246	0.569	0.519	0.166
A_52_P562676	Sult4a1	sulfotransferase family 4A, member 1	0.93	3.421	0.0511	1.419	0.302	1.118	0.0607	0.614	0.0391	0.733	0.148	1.625	0.0381	0.437	0.0725	0.479	0.0455	0.439	0.152	0.678	0.0247
A_52_P55029	Apobec1	apolipoprotein B mRNA editing enzyme, catalytic polypeptide 1	0.961	3.419	0.0111	0.979	0.912	1.043	0.783	0.361	0.0606	0.528	0.102	2.331	0.00751	0.586	0.0192	0.597	0.241	0.465	0.0237	0.553	0.0363
A_51_P361022	Cdc20	cell division cycle 20 homolog (S. cerevisiae)	0.959	3.418	0.0161	1.076	0.896	0.867	0.567	0.474	0.0776	0.402	0.0631	1.918	0.0472	0.555	0.00349	0.765	0.228	0.622	0.291	0.709	0.0384
A_51_P420229	Ccr7	chemokine (C-C motif) receptor 7	0.908	3.411	0.0136	0.827	0.162	1.332	0.312	0.508	0.0107	0.597	0.376	1.471	0.131	0.683	0.0894	0.731	0.433	1.032	0.825	0.868	0.514
A_52_P180092	6130401L20Rik	RIKEN cDNA 6130401L20 gene	0.836	3.409	0.00567	1.868	0.195	1.775	0.0944	0.443	0.0727	0.936	0.949	2.704	0.0408	2.298	0.0809	1.089	0.931	0.462	0.0503	0.6	0.154
A_51_P324110	Slc39a14	solute carrier family 39 (zinc transporter), member 14	0.968	3.406	0.0108	1.498	0.0943	0.868	0.221	0.324	0.00578	0.333	0.0123	1.864	0.09	0.592	0.0727	0.561	0.0757	0.487	0.0556	0.537	0.0561
A_51_P208083	S100b	S100 protein, beta polypeptide, neural	0.944	3.396	0.0142	1.027	0.835	1.12	0.262	0.346	0.00495	0.704	0.463	1.889	0.0293	0.713	0.144	0.645	0.323	0.541	0.031	0.608	0.0721
A_51_P255675	Cpz	carboxypeptidase Z	0.91	3.392	0.0444	0.937	0.738	1.387	0.197	0.629	0.146	0.449	0.0323	1.249	0.128	0.521	0.111	0.542	0.257	1.064	0.824	0.946	0.685
A_51_P324351	Mfi2	antigen p97 (melanoma associated) identified by monoclonal antibodies 133.2 and 96.5	0.935	3.386	0.00765	0.731	0.71	1.179	0.22	0.496	0.325	0.697	0.25	1.439	0.237	0.923	0.799	0.616	0.165	0.734	0.318	0.619	0.168
A_52_P614336	Pld3	phospholipase D family, member 3	0.979	3.379	0.0195	1.058	0.57	1.59	0.0505	0.33	0.0445	0.27	0.00641	2.276	0.0242	0.455	0.0276	0.541	0.0923	0.517	0.0806	0.466	0.13
A_51_P372550	Cgref1	cell growth regulator with EF hand domain 1	0.824	3.379	0.0227	1.097	0.599	1.024	0.859	0.294	0.0354	0.336	0.0473	2.369	0.0353	0.568	0.0695	0.612	0.0804	0.47	0.0441	0.512	0.118
A_51_P409010	Comp	cartilage oligomeric matrix protein	0.907	3.376	0.0334	0.986	0.956	1.145	0.343	0.284	0.0209	0.478	0.0159	2.439	0.0602	0.3	0.0471	0.257	0.0996	0.367	0.0888	0.299	0.0971
A_51_P144303	Ptger1	prostaglandin E receptor 1 (subtype EP1)	0.814	3.375	0.0233	0.847	0.404	0.438	0.0482	0.416	0.189	0.334	0.0739	2.714	0.000154	0.489	0.074	0.657	0.227	0.567	0.0755	0.532	0.21
A_52_P261262	Slamf7	SLAM family member 7	0.938	3.346	0.0271	0.558	0.253	0.881	0.643	0.425	0.0683	0.413	0.0839	1.232	0.0649	0.725	0.0423	0.669	0.143	0.823	0.492	0.678	0.191
A_51_P459661	Lipa	lysosomal acid lipase A	0.974	3.342	0.0165	0.979	0.772	1.484	0.046	0.307	0.0186	0.358	0.00562	2.399	0.0288	0.42	0.00354	0.486	0.00358	0.452	0.0175	0.448	0.0104
A_51_P121031	March1	membrane-associated ring finger (C3HC4) 1	0.984	3.341	0.00132	1.292	0.669	1.274	0.0433	0.352	0.0801	0.317	0.0747	1.716	0.0616	0.756	0.106	0.766	0.0505	0.773	0.232	0.748	0.273
A_52_P86965		Putative uncharacterized protein Fragment [Source:UniProtKB/TrEMBL;Acc:Q8BW36 ] [ENSMUST00000127730]	0.911	3.339	0.0236	1.303	0.76	1.128	0.484	0.216	0.0095	0.18	0.0016	1.115	0.618	0.721	0.316	0.623	0.361	0.964	0.786	0.827	0.236
A_51_P447835	Pla2g7	phospholipase A2, group VII (platelet-activating factor acetylhydrolase, plasma)	0.945	3.327	0.00384	1.895	0.474	2.383	0.214	0.236	0.00674	0.226	0.0374	1.504	0.103	0.438	0.063	0.477	0.0222	0.655	0.0854	0.544	0.0522
A_52_P490470		GB	0.763	3.324	0.0269	1.132	0.678	2.452	0.239	0.654	0.542	0.486	0.517	0.316	0.00882	1.271	0.185	1.301	0.757	3.676	0.242	1.162	0.858
A_51_P262208	Itgb2	integrin beta 2	0.962	3.318	0.00978	0.98	0.979	1.468	0.12	0.328	0.0103	0.202	0.0191	1.387	0.124	0.614	0.0571	0.68	0.35	0.924	0.567	0.717	0.196
A_52_P646832	Samsn1	SAM domain, SH3 domain and nuclear localization signals, 1	0.982	3.315	0.000219	1.115	0.764	1.338	0.0701	0.366	0.0625	0.283	0.156	1.409	0.00168	0.625	0.0644	0.76	0.0666	0.963	0.53	0.703	0.033
A_51_P514449	Nr5a2	nuclear receptor subfamily 5, group A, member 2	0.807	3.314	0.0235	0.735	0.0893	1.58	0.26	0.501	0.029	0.715	0.0793	1.813	0.12	0.527	0.0733	0.377	0.0377	0.286	0.0652	0.338	0.105
A_51_P259773	Slc37a2	solute carrier family 37 (glycerol-3-phosphate transporter), member 2	0.986	3.312	0.00736	1.196	0.733	1.617	0.0798	0.386	0.0143	0.373	0.168	2.037	0.0189	0.688	0.136	0.7	0.0839	0.62	0.0404	0.599	0.248
A_51_P317176	Csf3	colony stimulating factor 3 (granulocyte)	0.958	3.307	0.162	2.369	0.629	4.59	0.115	0.393	0.0496	0.694	0.0928	1.406	0.362	0.746	0.39	1.093	0.788	0.857	0.697	0.78	0.446
A_51_P481398	Kif11	kinesin family member 11	0.911	3.304	0.0264	1.214	0.765	0.739	0.164	0.414	0.106	0.346	0.0066	1.52	0.124	0.594	0.0199	0.695	0.0688	0.856	0.539	0.882	0.229
A_52_P271099	Cyth4	cytohesin 4	0.976	3.301	0.00966	0.955	0.823	1.216	0.24	0.269	0.0181	0.348	0.0207	1.981	0.0437	0.585	0.0601	0.619	0.0721	0.505	0.108	0.651	0.126
A_51_P425847	Ulbp1	UL16 binding protein 1 Gene [MGI:1925027] [ENSMUST00000115502]	0.916	3.299	0.0284	0.951	0.939	0.79	0.263	0.496	0.0873	0.199	0.019	1.823	0.0446	0.707	0.00143	0.719	0.391	0.791	0.0845	0.722	0.32
A_51_P469401	Tnfrsf18	tumor necrosis factor receptor superfamily, member 18	0.941	3.297	0.0183	0.93	0.449	1.259	0.102	0.342	0.00449	0.534	0.0199	1.147	0.356	0.658	0.024	0.793	0.32	0.877	0.2	0.746	0.237
A_52_P237357		fibronectin 1 (IMAGE:3156499), **** WARNING: chimeric clone ****.	0.934	3.292	0.00843	1.668	0.00784	1.034	0.908	0.389	0.0445	0.503	0.231	2.265	0.0933	0.889	0.537	0.709	0.403	0.515	0.0554	0.573	0.115
A_51_P431087	Sparc	secreted acidic cysteine rich glycoprotein	0.98	3.29	0.0363	1.061	0.757	1.244	0.36	0.445	0.0922	0.295	0.0274	1.837	0.00703	0.544	0.00556	0.713	0.333	0.619	0.0303	0.588	0.197
A_51_P185693	Slc2a2	solute carrier family 2 (facilitated glucose transporter), member 2	0.872	3.288	0.0458	2.845	0.549	1.26	0.385	1.135	0.571	0.809	0.394	1.335	0.27	0.932	0.566	0.803	0.383	1.382	0.721	1.006	0.986
A_52_P550734	Kifc1	kinesin family member C1	0.986	3.287	0.0458	1.306	0.694	1.091	0.473	0.435	0.143	0.367	0.041	1.473	0.0633	0.743	0.252	0.794	0.193	0.678	0.0889	0.803	0.142
A_52_P354373	1190002F15Rik	11 days embryo whole body cDNA, RIKEN full-length enriched library, clone:2700047H13 product:unclassifiable	0.949	3.285	0.0368	1.239	0.628	0.842	0.2	0.506	0.159	0.599	0.138	1.77	0.00463	0.517	0.0163	0.751	0.0945	0.657	0.0602	0.686	0.193
A_51_P335460	Scin	scinderin	0.948	3.285	0.0294	1.026	0.958	1.688	0.212	0.327	0.00614	0.23	0.00496	1.826	0.0935	0.564	0.296	0.405	0.0253	0.641	0.0568	0.427	0.0601
A_51_P228171	Cenpp	centromere protein P	0.941	3.28	0.00187	1.371	0.718	1.041	0.583	0.481	0.0855	0.308	0.0185	1.376	0.0316	0.55	0.21	0.749	0.206	0.968	0.828	0.797	0.131
A_52_P148222	Nrcam	neuron-glia-CAM-related cell adhesion molecule	0.883	3.272	0.00148	1.73	0.275	1.369	0.0231	0.527	0.00797	0.195	0.0476	3.747	0.000771	0.621	0.127	0.562	0.389	0.448	0.166	0.461	0.201
A_51_P230716		10 day old male pancreas cDNA, RIKEN full-length enriched library, clone:1810060O09 product:immunoglobulin heavy chain 1 (serum IgG2a)	0.78	3.264	0.0107	1.525	0.331	2.51	0.226	0.768	0.545	0.729	0.63	0.308	0.0292	1.266	0.279	1.264	0.762	2.896	0.38	1.24	0.832
A_51_P123895	D0H4S114	DNA segment, human D4S114	0.855	3.253	0.013	0.941	0.939	0.655	0.0685	0.476	0.0302	0.183	0.0742	1.614	0.0304	0.925	0.812	0.842	0.00777	1.024	0.689	0.987	0.777
A_51_P481679	Angptl3	angiopoietin-like 3	0.948	3.24	0.0473	1.739	0.546	1.561	0.177	0.371	0.0253	0.371	0.12	1.81	0.0957	0.8	0.301	0.715	0.0861	1.418	0.78	0.712	0.321
A_51_P492830	Cenph	centromere protein H	0.91	3.24	0.0159	1.616	0.508	1.168	0.369	0.415	0.238	0.416	0.0136	1.83	0.0924	0.612	0.0225	0.66	0.0408	0.692	0.0773	0.601	0.0317
A_52_P480019		(cell line C3H/F2-15) chromosome 12 anti-DNA antibody heavy chain mRNA.	0.772	3.234	0.0378	1.836	0.293	2.453	0.317	0.668	0.34	0.727	0.636	0.302	0.0334	1.266	0.177	1.153	0.855	2.405	0.453	0.996	0.996
A_52_P209277	4921507G05Rik	adult male testis cDNA, RIKEN full-length enriched library, clone:4930439F07 product:unclassifiable	0.814	3.231	0.0185	0.743	0.443	0.899	0.842	0.288	0.0256	0.425	0.031	1.627	0.0143	0.535	0.0323	0.488	0.217	0.461	0.151	0.477	0.182
A_52_P435154	Ifi205	interferon activated gene 205	0.948	3.224	0.054	1.279	0.121	0.873	0.309	0.307	0.0385	0.488	0.175	1.786	0.035	0.63	0.0462	0.722	0.126	0.762	0.0947	0.718	0.114
A_52_P214134	Alox5	arachidonate 5-lipoxygenase	0.984	3.216	0.0243	1.295	0.429	1.764	0.0911	0.376	0.0323	0.348	0.0533	1.566	0.0387	0.496	0.0586	0.575	0.0759	0.61	0.104	0.554	0.0655
A_51_P405476	Fcer1g	Fc receptor, IgE, high affinity I, gamma polypeptide	0.977	3.215	0.0158	1.243	0.756	1.647	0.083	0.316	0.0321	0.226	0.0115	1.508	0.0114	0.489	0.0588	0.605	0.186	0.715	0.0133	0.635	0.164
A_51_P444696	Cdca2	cell division cycle associated 2	0.933	3.214	0.000804	1.354	0.636	0.735	0.0276	0.489	0.165	0.547	0.0872	1.87	0.0134	0.499	0.00453	0.697	0.0129	0.564	0.0073	0.665	0.0609
A_52_P668812	Sgol2	shugoshin-like 2 (S. pombe)	0.928	3.212	0.00465	1.246	0.253	0.888	0.337	0.401	0.159	0.601	0.187	2.424	0.00652	0.505	0.0103	0.653	0.0727	0.425	0.0167	0.564	0.043
A_51_P367310	Chaf1b	chromatin assembly factor 1, subunit B (p60)	0.921	3.207	0.016	1.209	0.741	1.112	0.502	0.412	0.0288	0.461	0.0864	1.859	0.0161	0.557	0.0157	0.652	0.0564	0.708	0.087	0.59	0.0198
A_51_P504988	Slfn9	schlafen 9	0.969	3.206	0.017	0.939	0.892	0.828	0.322	0.441	0.0591	0.295	0.0388	1.454	0.0169	0.789	0.224	0.71	0.135	0.758	0.289	0.776	0.125
A_51_P231398	Cyth4	cytohesin 4	0.985	3.203	0.01	0.963	0.875	1.24	0.2	0.318	0.0293	0.375	0.0549	1.744	0.057	0.545	0.0929	0.601	0.0671	0.533	0.0602	0.665	0.111
A_51_P103364		10 day old male pancreas cDNA, RIKEN full-length enriched library, clone:1810048H17 product:similar to Ig heavy chain precursor	0.766	3.202	0.0175	1.24	0.436	2.308	0.252	0.751	0.614	0.57	0.481	0.363	0.0428	1.073	0.704	1.128	0.88	3.186	0.206	1.011	0.987
A_51_P124254	Col4a1	collagen, type IV, alpha 1	0.943	3.201	0.0149	1.211	0.436	1.028	0.839	0.436	0.0278	0.19	0.0898	1.816	0.0427	0.582	0.0372	0.709	0.325	0.682	0.103	0.662	0.349
A_51_P276993	Gpr84	G protein-coupled receptor 84	0.964	3.196	0.0333	1.336	0.546	1.83	0.162	0.454	0.0876	0.682	0.588	1.739	0.0623	0.724	0.368	0.605	0.268	0.469	0.114	0.52	0.0187
A_51_P404815	Apol6	apolipoprotein L 6	0.977	3.191	0.0372	1.216	0.593	1.246	0.0216	0.433	0.0783	0.58	0.0966	1.922	0.00256	0.702	0.0293	0.63	0.203	0.484	0.12	0.529	0.0139
A_52_P27020	Sgol2	shugoshin-like 2 (S. pombe)	0.89	3.187	0.0409	1.047	0.934	0.629	0.0887	0.406	0.00938	0.419	0.158	1.723	0.201	0.573	0.138	0.844	0.417	0.727	0.359	0.808	0.337
A_51_P227090	Ramp3	receptor (calcitonin) activity modifying protein 3	0.969	3.186	0.00616	1.21	0.199	1.399	0.357	0.393	0.00961	0.439	0.192	1.762	0.0418	0.554	0.00703	0.673	0.0208	0.459	0.0136	0.66	0.0377
A_51_P295206	Brip1	BRCA1 interacting protein C-terminal helicase 1	0.947	3.185	0.003	1.174	0.86	0.885	0.33	0.406	0.00353	0.346	0.0301	1.491	0.056	0.678	0.114	0.719	0.214	0.813	0.357	0.764	0.246
A_51_P297011	Prcp	prolylcarboxypeptidase (angiotensinase C)	0.961	3.184	0.00704	0.802	0.352	1.016	0.809	0.412	0.0456	0.375	0.00268	2.037	0.0176	0.653	0.151	0.669	0.00905	0.609	0.103	0.626	0.0187
A_51_P231499	Enpp1	ectonucleotide pyrophosphatase/phosphodiesterase 1	0.98	3.181	0.0175	1.072	0.889	1.426	0.0902	0.318	0.0025	0.407	0.0717	1.495	0.0815	0.621	0.179	0.771	0.109	0.765	0.236	0.647	0.097
A_52_P416756	D17H6S56E-5	13 days embryo liver cDNA, RIKEN full-length enriched library, clone:2510003D08 product:G7e protein	0.83	3.181	0.0167	0.988	0.901	1.058	0.703	0.367	0.146	0.335	0.0513	2.074	0.0423	0.519	0.124	0.553	0.246	0.595	0.0404	0.558	0.0634
A_51_P251357	Ctps	cytidine 5'-triphosphate synthase	0.962	3.179	0.0234	0.903	0.553	0.939	0.472	0.365	0.0192	0.337	0.0116	1.55	0.141	0.577	0.0209	0.53	0.228	0.51	0.115	0.552	0.201
A_52_P151320	Tnfaip8l1	tumor necrosis factor, alpha-induced protein 8-like 1	0.972	3.179	0.00115	0.956	0.87	1.194	0.095	0.416	0.00214	0.345	0.046	2.41	0.044	0.575	0.00415	0.575	0.0713	0.526	0.00319	0.48	0.198
A_52_P306327	Igf1	adult male liver tumor cDNA, RIKEN full-length enriched library, clone:C730016P09 product:unclassifiable	0.783	3.176	0.00819	0.782	0.316	0.82	0.222	0.215	0.000724	0.284	0.305	4.959	0.0182	0.297	0.00338	0.398	0.0757	0.191	0.0225	0.286	0.0804
A_51_P472867	Oas3	2'-5' oligoadenylate synthetase 3	0.958	3.174	0.0512	1.123	0.891	1.235	0.245	0.311	0.123	0.336	0.0387	1.307	0.46	1.036	0.809	0.95	0.769	0.954	0.624	0.984	0.906
A_51_P431531	E2f8	E2F transcription factor 8	0.949	3.174	0.0382	1.331	0.67	0.815	0.424	0.444	0.0839	0.35	0.0702	1.368	0.156	0.784	0.169	0.861	0.0334	0.87	0.446	0.917	0.23
A_52_P591153	Pld4	phospholipase D family, member 4	0.966	3.167	0.0279	0.995	0.987	1.329	0.237	0.43	0.0134	0.291	0.133	1.34	0.0793	0.791	0.333	0.781	0.0784	1.109	0.291	0.879	0.577
A_52_P412585	Ear1	eosinophil-associated, ribonuclease A family, member 1	0.878	3.156	0.0288	1.064	0.916	1.793	0.181	0.329	0.0884	0.101	0.00193	1.35	0.0588	0.498	0.0113	0.601	0.475	0.832	0.564	0.592	0.189
A_52_P461786	9530020O07Rik	11 days embryo head cDNA, RIKEN full-length enriched library, clone:6230416H20 product:weakly similar to 2810428J06RIK PROTEIN	0.831	3.155	0.0622	0.625	0.152	0.998	0.993	0.293	0.0447	0.167	0.236	1.776	0.00955	0.816	0.165	0.86	0.076	0.858	0.418	0.768	0.0555
A_52_P118521	Pilra	paired immunoglobin-like type 2 receptor alpha	0.94	3.151	0.00954	0.905	0.838	1.177	0.245	0.31	0.044	0.188	0.0117	1.842	0.0534	0.376	0.0236	0.528	0.131	0.736	0.437	0.568	0.0286
A_52_P136782	Rgs5	regulator of G-protein signaling 5	0.935	3.15	0.0169	1.828	0.493	2.332	0.127	0.684	0.446	0.227	0.131	1.159	0.394	1.019	0.885	1.19	0.252	1.336	0.4	1.055	0.717
A_52_P683178	5730403B10Rik	RIKEN cDNA 5730403B10 gene	0.86	3.148	0.034	0.433	0.0805	0.708	0.228	0.272	0.031	0.266	0.0633	1.359	0.215	0.641	0.17	0.698	0.218	0.721	0.186	0.675	0.282
A_51_P344566	Plk1	polo-like kinase 1 (Drosophila)	0.952	3.146	0.00373	1.289	0.784	0.793	0.506	0.407	0.115	0.333	0.0108	1.267	0.319	0.703	0.131	0.863	0.58	0.826	0.382	0.864	0.397
A_51_P273979	Cenpa	centromere protein A	0.782	3.145	0.0149	0.648	0.688	0.798	0.318	0.416	0.0635	0.329	0.0902	0.869	0.718	0.571	0.333	1.076	0.856	1.358	0.483	1.15	0.718
A_51_P251768	Emr1	EGF-like module containing, mucin-like, hormone receptor-like sequence 1	0.954	3.143	0.00657	1.175	0.753	1.359	0.273	0.28	0.0052	0.181	0.00443	1.528	0.0701	0.707	0.103	0.582	0.383	0.797	0.576	0.571	0.185
A_51_P445473	Fut7	fucosyltransferase 7	0.967	3.143	0.0287	0.683	0.354	1.088	0.559	0.326	0.0123	0.365	0.0908	1.364	0.279	0.666	0.106	0.798	0.22	0.74	0.391	0.695	0.0992
A_52_P442710	A930038C07Rik	RIKEN cDNA A930038C07 gene	0.923	3.136	0.00342	0.621	0.518	0.735	0.0683	0.46	0.169	0.408	0.00853	1.977	0.0141	0.567	0.0112	0.633	0.212	0.519	0.137	0.549	0.0118
A_52_P8587	Cd109	CD109 antigen	0.945	3.133	0.0106	1.295	0.775	1.581	0.145	0.311	0.0406	0.206	0.0848	1.9	0.136	0.64	0.192	0.383	0.0414	0.449	0.116	0.607	0.15
A_52_P313318	Phgr1	proline/histidine/glycine-rich 1	0.941	3.131	0.00877	1.811	0.601	1.238	0.742	0.469	0.227	0.346	0.157	4.346	0.00388	0.39	0.00839	0.516	0.473	0.475	0.0451	0.394	0.237
A_51_P318123		13 days embryo heart cDNA, RIKEN full-length enriched library, clone:D330026H24 product:unclassifiable	0.951	3.13	0.0159	1.265	0.779	0.936	0.403	0.536	0.0651	0.244	0.114	1.605	0.0542	0.738	0.143	0.666	0.464	0.776	0.156	0.802	0.212
A_51_P211854	Selp	selectin, platelet	0.967	3.13	0.00286	1.814	0.532	2.769	0.0708	0.449	0.0652	0.379	0.00367	1.084	0.364	0.635	0.152	0.756	0.0691	0.884	0.302	0.763	0.175
A_51_P377094	Col1a1	collagen, type I, alpha 1	0.935	3.118	0.0262	1.287	0.502	0.845	0.322	0.348	0.0128	0.354	0.0293	2.367	0.021	0.559	0.0522	0.68	0.22	0.482	0.138	0.605	0.162
A_52_P258194	Crtac1	cartilage acidic protein 1	0.964	3.116	0.0592	1.751	0.483	2.22	0.069	0.384	0.0238	0.35	0.189	2.348	0.136	0.92	0.699	0.87	0.514	0.682	0.331	0.561	0.501
A_52_P496142	Col4a2	collagen, type IV, alpha 2	0.905	3.11	0.0157	1.366	0.505	1.237	0.455	0.627	0.264	0.169	0.0582	1.757	0.0458	0.652	0.103	0.631	0.304	0.754	0.132	0.691	0.403
A_51_P301435	B3galt5	UDP-Gal:betaGlcNAc beta 1,3-galactosyltransferase, polypeptide 5	0.966	3.107	0.00912	1.326	0.278	1.643	0.122	0.474	0.299	0.655	0.083	1.185	0.384	0.699	0.361	1.24	0.44	0.885	0.384	0.919	0.566
A_52_P498241	Cdkn2b	cyclin-dependent kinase inhibitor 2B (p15, inhibits CDK4)	0.974	3.107	0.00122	1.047	0.912	1.653	0.00212	0.415	0.0863	0.301	0.155	1.826	0.00652	0.502	0.0318	0.67	0.0702	0.659	0.00144	0.581	0.265
A_52_P658611	Col1a1	collagen, type I, alpha 1	0.955	3.106	0.00793	1.3	0.457	1.131	0.0405	0.407	0.171	0.552	0.236	2.255	0.138	0.653	0.281	0.678	0.303	0.341	0.089	0.515	0.154
A_52_P337357	Oas1a	2'-5' oligoadenylate synthetase 1A	0.924	3.103	0.0248	0.858	0.518	0.94	0.62	0.33	0.0138	0.329	0.025	2.05	0.0591	0.74	0.216	0.871	0.474	0.677	0.225	0.736	0.246
A_51_P419226	S100a14	S100 calcium binding protein A14	0.872	3.103	0.0112	1.294	0.679	1.646	0.0475	0.245	0.0364	0.299	0.023	1.687	0.0519	0.599	0.0548	0.564	0.127	0.498	0.0541	0.469	0.0258
A_51_P316042	Card11	caspase recruitment domain family, member 11	0.977	3.097	0.012	1.069	0.809	1.28	0.215	0.373	0.03	0.464	0.0268	1.319	0.117	0.664	0.0541	0.679	0.18	0.812	0.183	0.772	0.189
A_51_P208603	Dio2	deiodinase, iodothyronine, type II	0.964	3.093	0.0239	1.775	0.515	1.117	0.318	0.379	0.0115	0.364	0.097	2.63	0.000881	0.438	0.0975	0.623	0.0316	0.386	0.00803	0.427	0.115
A_51_P182116	Rcan1	regulator of calcineurin 1	0.87	3.085	0.0235	0.959	0.791	0.739	0.195	0.413	0.179	0.502	0.253	1.013	0.961	0.826	0.561	0.759	0.3	0.82	0.413	0.811	0.649
A_52_P533673			0.958	3.085	0.00814	1.236	0.161	1.011	0.918	0.371	0.0313	0.226	0.0073	2.284	0.0391	0.542	0.0737	0.668	0.0714	0.529	0.0619	0.549	0.0458
A_51_P341736	Mmp2	matrix metallopeptidase 2	0.909	3.081	0.0119	0.826	0.195	0.962	0.831	0.448	0.0423	0.24	0.00956	2.089	0.0514	0.755	0.237	0.761	0.391	0.703	0.126	0.817	0.635
A_52_P498208	Hist1h2ak	histone cluster 1, H2ak	0.965	3.078	0.00626	1.12	0.814	0.902	0.562	0.44	0.0571	0.323	0.00832	1.552	0.102	0.626	0.102	0.888	0.451	0.773	0.403	0.743	0.337
A_52_P651235	Hist1h2ai	histone cluster 1, H2ai	0.964	3.077	0.0231	1.099	0.851	0.985	0.945	0.483	0.0505	0.362	0.0721	1.576	0.237	0.72	0.348	0.966	0.897	0.889	0.736	0.765	0.445
A_51_P155482	Pole	polymerase (DNA directed), epsilon	0.875	3.076	0.0114	1.288	0.655	0.832	0.309	0.457	0.238	0.357	0.0926	1.887	0.0894	0.523	0.0117	0.664	0.0273	0.727	0.07	0.723	0.272
A_52_P463936	Isg15	ISG15 ubiquitin-like modifier	0.954	3.074	0.00856	0.876	0.675	1.046	0.735	0.368	0.0119	0.283	0.0168	1.652	0.102	0.635	0.155	0.986	0.923	0.746	0.24	0.727	0.332
A_52_P574668	Nt5e	5' nucleotidase, ecto	0.926	3.074	0.00157	1.234	0.794	1.563	0.166	0.396	0.000541	0.301	0.02	1.1	0.176	0.688	0.0217	0.847	0.497	0.931	0.391	0.772	0.057
A_51_P511612		activated spleen cDNA, RIKEN full-length enriched library, clone:F830008E11 product:hypothetical protein	0.94	3.067	0.00231	1.108	0.719	0.943	0.909	0.273	0.0823	0.319	0.225	1.047	0.79	1.129	0.13	0.928	0.252	0.924	0.646	0.975	0.862
A_51_P313067	Ccbe1	collagen and calcium binding EGF domains 1	0.939	3.063	0.0261	1.476	0.378	1.479	0.207	0.456	0.0552	0.579	0.142	1.738	0.0677	0.428	0.01	0.583	0.154	0.74	0.178	0.684	0.0975
A_51_P393226	H2-Eb1	Mouse MHC class II H2-IE-beta (haplotype u) mRNA, 3' end.	0.926	3.059	0.0201	0.533	0.247	0.863	0.392	0.353	0.0213	0.375	0.0443	1.416	0.134	0.781	0.247	0.856	0.353	0.838	0.324	0.809	0.244
A_51_P285736	Pdcd1	programmed cell death 1	0.907	3.058	0.0175	1.49	0.0617	1.144	0.647	0.193	0.0153	0.517	0.153	1.615	0.00251	0.729	0.071	0.591	0.339	1.127	0.835	0.447	0.269
A_52_P469009		clone BaFL-P40 immunoglobulin heavy chain variable region mRNA	0.763	3.056	0.00345	1.212	0.321	2.608	0.151	0.686	0.524	0.51	0.529	0.359	0.0162	0.804	0.132	1.322	0.691	2.876	0.262	0.915	0.902
A_52_P451929	Lilra6	leukocyte immunoglobulin-like receptor, subfamily A (with TM domain), member 6	0.983	3.052	0.0226	1.706	0.569	2.093	0.0245	0.41	0.0405	0.24	0.106	1.844	0.0538	0.529	0.0472	0.565	0.0516	0.666	0.1	0.588	0.119
A_52_P659312	Spsb4	splA/ryanodine receptor domain and SOCS box containing 4	0.898	3.05	0.00619	0.839	0.468	0.895	0.213	0.332	0.0399	0.3	0.123	1.669	0.0831	0.635	0.0135	0.53	0.194	0.829	0.456	0.528	0.0626
A_52_P127925	Tcfec	transcription factor EC	0.942	3.048	0.00279	1.261	0.731	1.355	0.0522	0.3	0.0327	0.279	0.111	2.188	0.0792	0.653	0.116	0.597	0.427	0.564	0.113	0.54	0.126
A_52_P424887	Itgax	integrin alpha X (cDNA clone IMAGE:5315612)	0.94	3.034	0.000568	0.943	0.505	1.226	0.353	0.6	0.0104	0.651	0.00276	1.316	0.341	0.803	0.293	0.543	0.3	0.499	0.26	0.596	0.111
A_51_P432764	Sirpa	signal-regulatory protein alpha	0.965	3.032	0.0102	1.01	0.98	1.546	0.0315	0.463	0.0298	0.226	0.0773	1.503	0.15	0.723	0.143	0.661	0.0906	0.663	0.0627	0.715	0.363
A_52_P635898	Myo5a	myosin VA	0.971	3.031	0.00154	1.065	0.896	1.12	0.156	0.395	0.0114	0.294	0.0214	1.751	0.00898	0.628	0.0245	0.637	0.243	0.674	0.0222	0.666	0.22
A_51_P445728	Lilrb3	leukocyte immunoglobulin-like receptor, subfamily B (with TM and ITIM domains), member 3	0.97	3.028	0.0104	1.423	0.497	1.552	0.0776	0.268	0.0134	0.29	0.0152	2.352	0.00337	0.433	0.034	0.466	0.0226	0.427	0.147	0.407	0.0379
A_51_P341717	Cd300lf	CD300 antigen like family member F	0.958	3.027	0.0593	1.56	0.65	1.176	0.047	0.321	0.157	0.369	0.0542	1.731	0.0397	0.355	0.0349	0.557	0.0671	0.491	0.148	0.554	0.0304
A_51_P352232	Ppt1	B16 F10Y cells cDNA, RIKEN full-length enriched library, clone:G370087F11 product:palmitoyl-protein thioesterase 1	0.981	3.027	0.0176	1.005	0.981	1.032	0.824	0.368	0.016	0.371	0.0221	1.875	0.0438	0.561	0.0449	0.676	0.0543	0.587	0.0229	0.527	0.0206
A_51_P397468	Rundc3a	RUN domain containing 3A	0.869	3.026	0.0422	0.875	0.522	1.203	0.283	0.475	0.115	0.506	0.304	2.9	0.00199	0.762	0.102	0.678	0.442	0.563	0.257	0.596	0.468
A_51_P188141	Ltf	lactotransferrin	0.911	3.022	0.00974	1.027	0.682	1.315	0.367	0.278	0.0382	0.497	0.0781	1.83	0.05	0.608	0.119	0.717	0.227	0.462	0.151	0.438	0.0411
A_51_P150710	Igj	immunoglobulin joining chain	0.87	3.021	0.00672	0.868	0.722	1.618	0.159	0.451	0.264	0.495	0.422	0.521	0.0258	1.196	0.0612	1.682	0.535	2.546	0.219	1.15	0.691
A_51_P336833	Fabp4	fatty acid binding protein 4, adipocyte	0.91	3.014	0.00889	1.613	0.652	2.083	0.178	0.266	0.0916	0.407	0.167	1.731	0.0164	0.392	0.0376	0.349	0.00631	0.575	0.0478	0.287	0.159
A_52_P543489	Slfn8	schlafen 8	0.95	3.014	0.00958	1.037	0.95	0.941	0.575	0.441	0.016	0.267	0.0296	1.191	0.00638	0.959	0.829	0.747	0.167	0.844	0.41	0.825	0.0458
A_52_P518827	Col4a1	collagen, type IV, alpha 1	0.93	3.01	0.0499	1.141	0.655	0.93	0.714	0.477	0.0957	0.182	0.0359	1.557	0.139	0.648	0.119	0.712	0.28	0.717	0.297	0.684	0.43
A_51_P137322	Cck	cholecystokinin	0.917	3.009	0.0209	5.57	0.512	2.887	0.166	0.411	0.409	0.904	0.696	1.235	0.434	0.605	0.342	0.819	0.447	0.671	0.221	0.606	0.531
A_52_P565549	Npr2	natriuretic peptide receptor 2	0.946	3.006	0.0298	0.793	0.341	1.136	0.533	0.325	0.0364	0.322	0.0474	1.521	0.141	0.572	0.122	0.64	0.134	0.773	0.299	0.74	0.463
A_52_P380805	Pdpn	podoplanin	0.921	3.006	0.0311	1.101	0.803	1.077	0.745	0.439	0.0686	0.263	0.0359	2.535	0.00703	0.466	0.056	0.535	0.0684	0.674	0.124	0.526	0.228
A_52_P30641		clone BL6immB-20 immunoglobulin kappa light chain mRNA	0.907	3.002	0.0161	0.724	0.347	1.829	0.496	0.545	0.0195	0.432	0.205	1.067	0.603	0.876	0.296	1.087	0.947	1.93	0.28	0.722	0.445
A_52_P448027	Cenpp	centromere protein P	0.931	3.001	0.0102	1.392	0.738	1.077	0.657	0.462	0.0564	0.3	0.127	1.725	0.0217	0.608	0.0592	0.806	0.123	0.869	0.557	0.871	0.743
A_51_P213666	Psma8	proteasome (prosome, macropain) subunit, alpha type, 8	0.929	2.997	0.000869	1.155	0.446	1.139	0.38	0.513	0.118	0.387	0.127	2.533	0.0135	0.507	0.0441	0.807	0.352	0.906	0.581	0.688	0.0906
A_51_P358633	Melk	maternal embryonic leucine zipper kinase	0.761	2.997	0.0478	1.325	0.779	0.816	0.245	0.34	0.02	0.305	0.0138	1.703	0.0066	0.663	0.0742	0.854	0.675	1.065	0.897	0.657	0.0462
A_52_P344036	Adamts7	a disintegrin-like and metallopeptidase (reprolysin type) with thrombospondin type 1 motif, 7	0.934	2.996	0.0258	1.229	0.382	1.486	0.2	0.423	0.233	0.304	0.0131	1.791	0.0986	0.667	0.255	0.393	0.152	0.464	0.0296	0.535	0.0592
A_52_P308413	1810011H11Rik	RIKEN cDNA 1810011H11 gene	0.955	2.994	0.0365	1.019	0.96	1.004	0.979	0.315	0.00988	0.305	0.0125	2.033	0.0207	0.538	0.0667	0.476	0.0932	0.421	0.0136	0.673	0.0936
A_52_P653054			0.954	2.994	0.015	0.644	0.0801	1.069	0.615	0.385	0.0518	0.292	0.0451	1.585	0.0493	0.627	0.144	0.723	0.169	0.687	0.0746	0.684	0.000398
A_51_P437309	Oasl1	2'-5' oligoadenylate synthetase-like 1	0.957	2.989	0.0375	1.095	0.801	0.987	0.935	0.309	0.0354	0.378	0.0459	1.542	0.217	0.832	0.493	0.809	0.484	0.735	0.339	0.775	0.387
A_52_P502684	Fen1	flap structure specific endonuclease 1	0.919	2.987	0.00684	1.196	0.703	1.211	0.264	0.448	0.122	0.373	0.0941	1.804	0.125	0.641	0.0969	0.709	0.0342	0.936	0.515	0.733	0.173
A_51_P395373	Ptprt	protein tyrosine phosphatase, receptor type, T	0.788	2.977	0.142	1.546	0.361	1.279	0.596	0.726	0.154	0.555	0.458	2.482	0.0423	0.906	0.685	1.089	0.919	0.922	0.925	1.685	0.0961
A_52_P385546	C1ql3	C1q-like 3	0.879	2.976	0.176	2.434	0.0813	2.154	0.017	0.532	0.501	1.297	0.531	1.204	0.17	0.815	0.186	0.668	0.0666	0.548	0.433	0.455	0.429
A_51_P351896	Fam198b	family with sequence similarity 198, member B	0.877	2.975	0.00893	0.733	0.596	1.002	0.995	0.597	0.142	0.207	0.125	1.537	0.0104	0.63	0.0386	0.618	0.228	1.004	0.922	0.686	0.264
A_51_P329928	Phlda3	pleckstrin homology-like domain, family A, member 3	0.911	2.974	0.00786	0.868	0.0576	0.879	0.0671	0.465	0.00483	0.434	0.00168	2.201	0.0285	0.678	0.0862	0.762	0.313	0.564	0.000905	0.835	0.433
A_51_P448140	Cd22	CD22 antigen	0.933	2.961	0.00715	1	0.996	1.426	0.115	0.618	0.0726	0.807	0.495	1.289	0.2	0.938	0.517	0.98	0.966	1.062	0.496	1.014	0.965
A_52_P508089	Psap	prosaposin	0.966	2.955	0.0176	0.907	0.396	1.334	0.125	0.355	0.0427	0.282	0.00571	1.713	0.0363	0.508	0.00199	0.578	0.151	0.583	0.0595	0.532	0.082
A_51_P520745	BC030867	cDNA sequence BC030867	0.937	2.954	0.0276	1.411	0.341	1.042	0.685	0.435	0.385	0.83	0.00994	1.491	0.0998	0.814	0.213	0.697	0.335	0.707	0.0889	0.677	0.151
A_51_P230287	Sorcs2	sortilin-related VPS10 domain containing receptor 2	0.925	2.952	0.0674	0.763	0.0771	0.848	0.285	0.365	0.0439	0.314	0.00162	1.64	0.0447	0.761	0.0592	0.675	0.319	0.598	0.186	0.671	0.0781
A_51_P343350	Amn	amnionless	0.96	2.945	0.217	1.977	0.436	1.67	0.172	0.381	0.0737	0.423	0.0467	1.539	0.0445	0.379	0.174	0.52	0.0269	0.677	0.0797	0.817	0.0932
A_51_P336830	Fabp4	fatty acid binding protein 4, adipocyte	0.898	2.943	0.0205	1.513	0.71	2.131	0.154	0.269	0.101	0.35	0.0899	1.704	0.00896	0.33	0.0746	0.361	0.00515	0.556	0.0615	0.297	0.137
A_52_P512365	Cideb	cell death-inducing DNA fragmentation factor, alpha subunit-like effector B	0.937	2.942	0.0194	0.886	0.7	1.147	0.43	0.417	0.0732	0.675	0.383	2.383	0.0759	0.546	0.0895	0.468	0.0637	0.565	0.0295	0.486	0.142
A_51_P260740	Pcdh7	protocadherin 7	0.889	2.941	0.0114	1.365	0.772	1.863	0.0766	0.353	0.0142	0.199	0.00734	0.936	0.201	0.884	0.0691	0.749	0.122	1.023	0.92	0.885	0.0507
A_51_P159792	Col15a1	collagen, type XV, alpha 1	0.954	2.938	0.0138	1.271	0.016	1.217	0.484	0.367	0.0156	0.474	0.15	2.619	0.00273	0.662	0.04	0.505	0.119	0.429	0.00439	0.513	0.107
A_51_P364185	Lilra5	leukocyte immunoglobulin-like receptor, subfamily A (with TM domain), member 5	0.875	2.936	0.00552	0.747	0.0587	0.904	0.506	0.369	0.0242	0.229	0.0397	1.163	0.238	0.725	0.0673	0.594	0.385	0.699	0.0201	0.64	0.146
A_51_P108108	Lrrc25	leucine rich repeat containing 25	0.98	2.934	0.0157	1.333	0.733	1.339	0.195	0.284	0.0132	0.29	0.0147	1.592	0.0893	0.546	0.0845	0.616	0.242	0.708	0.185	0.617	0.117
A_51_P401668	Laptm5	lysosomal-associated protein transmembrane 5	0.977	2.934	0.033	1.075	0.526	1.426	0.105	0.348	0.047	0.511	0.0256	1.866	0.0485	0.585	0.104	0.605	0.0639	0.512	0.099	0.512	0.0342
A_51_P242930	Lat2	linker for activation of T cells family, member 2	0.964	2.921	0.0248	0.928	0.824	1.095	0.244	0.336	0.0123	0.511	0.108	1.314	0.141	0.87	0.432	0.808	0.271	0.814	0.418	0.841	0.237
A_52_P1093529	Pik3r5	phosphoinositide-3-kinase, regulatory subunit 5, p101	0.964	2.92	0.0412	1.085	0.805	1.224	0.145	0.322	0.000818	0.304	0.106	1.617	0.0766	0.697	0.157	0.69	0.107	0.736	0.135	0.665	0.0964
A_51_P133345	Apln	apelin	0.863	2.919	0.00185	1.328	0.328	0.909	0.387	0.773	0.163	1.046	0.891	2.079	0.0326	0.669	0.101	0.669	0.0637	0.516	0.031	0.827	0.272
A_51_P341066	Sla	src-like adaptor	0.925	2.919	0.0642	1.519	0.00107	1.435	0.00767	0.457	0.135	1.166	0.821	1.949	0.0772	0.445	0.0212	0.625	0.0598	0.566	0.0427	0.629	0.106
A_51_P151586	Gsg2	germ cell-specific gene 2	0.973	2.916	0.0279	1.274	0.399	1.035	0.667	0.626	0.0295	0.461	0.157	1.521	0.192	0.695	0.202	0.825	0.334	0.833	0.4	0.87	0.455
A_52_P15388	Ltf	lactotransferrin	0.92	2.916	0.00758	1.19	0.195	1.328	0.381	0.267	0.0274	0.504	0.064	1.934	0.112	0.534	0.0336	0.677	0.219	0.462	0.175	0.419	0.00476
A_51_P371710	Tlr7	toll-like receptor 7	0.96	2.914	0.0307	1.766	0.551	1.99	0.0442	0.32	0.00743	0.236	0.00448	1.337	0.143	0.678	0.0107	0.575	0.375	0.878	0.505	0.715	0.214
A_52_P44824	Gngt2	guanine nucleotide binding protein (G protein), gamma transducing activity polypeptide 2 Gene [MGI:893584 ] [ENSMUST00000036088]	0.985	2.913	0.021	1.467	0.558	1.566	0.0618	0.382	0.0133	0.317	0.21	2.059	0.0873	0.53	0.0853	0.621	0.0966	0.676	0.164	0.601	0.0875
A_51_P145360	Sdk1	sidekick homolog 1 (chicken)	0.896	2.912	0.00735	1.3	0.266	0.943	0.525	0.409	0.0263	0.286	0.0393	2.666	0.037	0.579	0.0176	0.66	0.271	0.493	0.0401	0.643	0.00549
A_51_P273556	Fam83d	family with sequence similarity 83, member D	0.846	2.906	0.00943	1.007	0.993	0.812	0.283	0.579	0.0254	0.163	0.204	1.378	0.0716	1.053	0.417	0.917	0.751	0.871	0.692	1.631	0.233
A_51_P354934	Rgs5	regulator of G-protein signaling 5 Gene [MGI:1098434] [ENSMUST00000027997]	0.953	2.904	0.0148	2.087	0.0869	2.45	0.236	0.708	0.331	0.504	0.079	1.146	0.541	1.067	0.28	1.247	0.0563	1.049	0.888	1.113	0.573
A_51_P432958	Podn	podocan	0.932	2.903	0.0404	0.985	0.945	1.112	0.42	0.566	0.0163	0.359	0.0716	2.167	0.0357	0.719	0.135	0.662	0.19	0.96	0.629	0.759	0.527
A_51_P215530	Rnf180	bone marrow macrophage cDNA, RIKEN full-length enriched library, clone:I830068J18 product:hypothetical Zn-finger, RING/Zinc finger RING-type profile containing protein	0.925	2.9	0.0284	1.121	0.819	1.5	0.159	0.394	0.0247	0.192	0.043	1.136	0.364	0.848	0.309	0.714	0.654	0.862	0.464	0.836	0.252
A_51_P265026	Naip2	NLR family, apoptosis inhibitory protein 2	0.975	2.895	0.000216	1.072	0.882	1.563	0.0946	0.397	0.108	0.296	0.105	1.765	0.0421	0.577	0.0481	0.67	0.109	0.762	0.194	0.649	0.176
A_51_P174961	F10	coagulation factor X	0.964	2.894	0.0039	1.455	0.509	1.361	0.0957	0.319	0.00877	0.27	0.0207	1.965	0.0054	0.516	0.00705	0.554	0.171	0.691	0.283	0.493	0.131
A_51_P159453	Serpina3n	serine peptidase inhibitor, clade A, member 3N	0.853	2.89	0.00889	1.702	0.588	1.571	0.377	0.277	0.131	0.0677	0.0507	2.67	0.019	0.267	0.0142	0.39	0.124	0.444	0.221	0.421	0.352
A_51_P125607	Celf5	CUGBP, Elav-like family member 5	0.846	2.888	0.0124	1.047	0.916	0.953	0.738	0.742	0.0333	1	0.998	1.587	0.101	0.486	0.36	0.566	0.31	0.411	0.282	0.445	0.217
A_52_P684242	Col3a1	collagen, type III, alpha 1	0.977	2.887	0.0133	1.256	0.0151	1.086	0.11	0.468	0.0598	0.47	0.0383	1.806	0.127	0.712	0.149	0.791	0.275	0.546	0.0709	0.653	0.17
A_52_P329207	Expi	extracellular proteinase inhibitor	0.934	2.887	0.00881	1.208	0.739	1.667	0.0461	0.255	0.0174	0.291	0.0236	2.895	0.0305	0.405	0.03	0.511	0.176	0.454	0.247	0.425	0.0151
A_51_P359570	Ifit3	interferon-induced protein with tetratricopeptide repeats 3	0.927	2.886	0.00888	0.585	0.043	1.097	0.445	0.367	0.0801	0.256	0.0271	1.479	0.0776	0.735	0.0373	0.843	0.0553	0.736	0.0345	0.803	0.0241
A_52_P368384	Rap2b	RAP2B, member of RAS oncogene family	0.955	2.885	0.000991	1.202	0.789	1.76	0.0269	0.434	0.043	0.242	0.0719	1.309	6.06e-05	0.657	0.0845	0.715	0.416	0.731	0.165	0.652	0.139
A_51_P113806	Gpr85	G protein-coupled receptor 85	0.877	2.881	0.0259	1.089	0.822	0.845	0.193	0.249	0.00508	0.281	0.203	1.471	0.0286	0.887	0.305	0.622	0.0209	0.677	0.149	0.803	0.331
A_51_P483878	Pcdhb9	protocadherin beta 9	0.85	2.877	0.041	0.897	0.881	1.298	0.335	0.59	0.155	0.14	0.116	1.411	0.175	0.997	0.983	0.743	0.504	0.877	0.147	0.786	0.523
A_51_P473498	Gpr171	G protein-coupled receptor 171	0.883	2.875	0.0128	1.114	0.745	1.218	0.246	0.368	0.041	0.271	0.222	0.782	0.2	1.101	0.11	0.987	0.933	1.582	0.147	1.103	0.782
A_51_P231320	Mmp8	matrix metallopeptidase 8	0.927	2.875	0.0516	1.765	0.597	1.675	0.231	0.209	0.142	0.221	0.00437	1.446	0.0343	0.405	0.0189	0.669	0.41	0.498	0.00844	0.53	0.0859
A_51_P171999	Apoe	apolipoprotein E	0.98	2.873	0.0397	1.071	0.777	1.415	0.0747	0.369	0.0156	0.313	0.0285	1.733	0.0162	0.602	0.0402	0.653	0.037	0.795	0.279	0.702	0.329
A_51_P125602		zinc finger protein 697 (cDNA clone IMAGE:3491119)	0.897	2.871	0.0636	1.207	0.444	1.065	0.849	0.449	0.0559	0.184	0.0235	1.758	0.0117	0.498	0.0973	0.896	0.542	0.768	0.0264	1.151	0.861
A_52_P230938	Ly6c1	lymphocyte antigen 6 complex, locus C1	0.857	2.871	0.00398	0.875	0.634	1.192	0.55	0.412	0.00707	0.205	0.125	1.193	0.0758	0.618	0.013	0.764	0.362	0.811	0.51	0.82	0.542
A_52_P463968	Nrtn	neurturin	0.974	2.871	0.0273	0.95	0.838	1.459	0.322	0.434	0.041	0.511	0.183	2.032	0.128	0.667	0.105	0.615	0.064	0.529	0.0355	0.567	0.0442
A_51_P128987	Akr1b8	aldo-keto reductase family 1, member B8	0.934	2.87	0.0105	1.017	0.931	1.276	0.263	0.376	0.0081	0.312	0.00647	1.649	0.0424	0.635	0.00285	0.612	0.289	0.543	0.0159	0.488	0.0926
A_52_P1037106			0.975	2.867	0.00744	1.098	0.862	1.561	0.149	0.462	0.0141	0.296	0.0173	1.111	0.357	0.735	0.0572	0.802	0.259	0.999	0.99	0.93	0.803
A_52_P337899	Fkbp5	FK506 binding protein 5	0.826	2.866	0.0409	2.344	0.258	1.311	0.45	0.257	0.0643	0.244	0.164	3.578	0.0351	0.344	0.0522	0.585	0.115	0.393	0.19	0.812	0.605
A_52_P683517		adult male stomach cDNA, RIKEN full-length enriched library, clone:2210408O09 product:unclassifiable	0.943	2.866	0.0459	1.124	0.438	1.368	0.115	0.429	0.0583	0.574	0.0762	2.659	0.0812	0.546	0.0912	0.71	0.483	0.422	0.076	0.591	0.152
A_51_P504991	Slfn10-ps	schlafen 10, pseudogene	0.983	2.864	0.025	1.155	0.675	0.949	0.698	0.394	0.0047	0.414	0.0299	1.608	0.078	0.736	0.194	0.721	0.152	0.7	0.222	0.739	0.19
A_51_P131800	Cyba	cytochrome b-245, alpha polypeptide	0.915	2.862	0.0108	0.921	0.892	1.413	0.129	0.341	0.00829	0.266	0.0902	1.787	0.0111	0.493	0.0297	0.769	0.0187	0.925	0.656	0.68	0.495
A_52_P796682	Ccne1	cyclin E1	0.923	2.861	0.00542	1.575	0.414	1.121	0.413	0.689	0.0349	0.763	0.0462	1.259	0.00578	0.879	0.325	0.701	0.364	0.635	0.105	0.627	0.362
A_51_P254811	Kif4	kinesin family member 4	0.964	2.86	0.0248	1.367	0.723	0.952	0.521	0.524	0.0194	0.542	0.244	1.39	0.0752	0.677	0.0713	0.729	0.319	0.905	0.804	0.787	0.287
A_51_P257550	Marcksl1	MARCKS-like 1	0.911	2.858	0.0136	0.754	0.407	0.799	0.26	0.331	0.039	0.311	0.011	1.33	0.164	0.723	0.0985	0.814	0.31	0.97	0.759	0.798	0.163
A_51_P381381	Tubb3	tubulin, beta 3	0.938	2.853	0.0243	1.018	0.945	0.767	0.0536	0.404	0.00549	0.434	0.0286	1.574	0.269	0.679	0.181	0.642	0.155	0.548	0.136	0.624	0.192
A_51_P208870	Zdhhc24	zinc finger, DHHC domain containing 24	0.936	2.853	0.0498	0.807	0.145	0.807	0.144	0.449	0.0557	0.384	0.0963	1.894	0.00455	0.612	0.0677	0.591	0.0662	0.738	0.0203	0.593	0.0627
A_51_P119760	H2-Aa	histocompatibility 2, class II antigen A, alpha	0.865	2.849	0.0245	0.548	0.0966	0.986	0.795	0.454	0.0397	0.238	0.115	1.256	0.284	0.934	0.477	0.862	0.578	1.146	0.145	0.838	0.645
A_52_P534583	Ahsp	alpha hemoglobin stabilizing protein	0.796	2.844	0.00823	0.987	0.96	2.262	0.0525	0.358	0.125	0.415	0.458	0.615	0.00726	0.661	0.0444	0.69	0.603	1.178	0.477	0.915	0.16
A_51_P128834	Vsig4	V-set and immunoglobulin domain containing 4	0.961	2.838	0.0546	2.414	0.29	2.028	0.137	0.38	0.109	0.5	0.377	2.16	0.00374	0.512	0.248	0.464	0.00244	1.17	0.837	0.548	0.021
A_51_P172292	Itih4	inter alpha-trypsin inhibitor, heavy chain 4	0.768	2.837	0.00684	0.37	0.5	0.877	0.136	0.47	0.0134	0.492	0.0386	2.65	0.0464	0.489	0.0463	0.451	0.0683	0.445	0.115	0.424	0.0903
A_51_P155582	Rad51ap1	RAD51 associated protein 1	0.914	2.837	0.0231	1.447	0.688	1.028	0.839	0.579	0.107	0.406	0.0289	1.527	0.000745	0.783	0.26	0.856	0.431	0.839	0.657	0.76	0.0399
A_51_P372504	Malt1	mucosa associated lymphoid tissue lymphoma translocation gene 1	0.875	2.835	0.000487	0.602	0.285	1.03	0.255	0.354	0.0601	0.284	0.0385	1.959	0.0274	0.599	0.0461	0.543	0.199	0.504	0.0329	0.529	0.115
A_52_P113190	Myo1f	myosin IF	0.98	2.83	0.0105	0.941	0.887	1.262	0.194	0.378	0.00675	0.303	0.0977	1.41	0.117	0.673	0.0549	0.726	0.119	0.785	0.235	0.688	0.0607
A_51_P128463	Grrp1	glycine/arginine rich protein 1	0.83	2.829	0.00541	0.841	0.53	0.791	0.597	0.323	0.0728	0.308	0.0853	0.997	0.973	0.627	0.043	0.782	0.154	0.757	0.212	0.698	0.173
A_51_P445726	Lilrb3	leukocyte immunoglobulin-like receptor, subfamily B (with TM and ITIM domains), member 3	0.959	2.829	0.0117	1.359	0.648	1.482	0.0369	0.267	0.00218	0.283	0.00237	2.309	0.0517	0.499	0.00441	0.55	0.0715	0.466	0.182	0.484	0.0049
A_51_P213266	Bmp8a	bone morphogenetic protein 8a	0.907	2.824	0.00369	1.401	0.393	1.153	0.702	0.319	0.0685	0.433	0.0292	1.903	0.0244	1.009	0.952	0.858	0.355	0.615	0.237	0.775	0.204
A_51_P348433	Rasal1	RAS protein activator like 1 (GAP1 like)	0.945	2.822	0.0104	1.533	0.522	2.443	0.027	0.484	0.275	0.586	0.499	2.633	0.0359	0.628	0.163	0.614	0.497	0.638	0.293	0.642	0.456
A_51_P402908			0.953	2.821	0.0166	1.03	0.94	1.291	0.139	0.292	0.0209	0.327	0.0243	1.631	0.0126	0.49	0.00679	0.642	0.0418	0.701	0.349	0.639	0.0534
A_51_P389885	Spic	Spi-C transcription factor (Spi-1/PU.1 related)	0.963	2.818	0.0445	1.343	0.626	2.091	0.00074	0.336	0.166	0.535	0.158	1.744	0.0237	0.784	0.13	0.955	0.774	0.806	0.35	0.536	0.0772
A_51_P311958	Orm3	orosomucoid 3	0.824	2.817	0.0546	0.634	0.676	0.95	0.557	0.206	0.00544	0.446	0.207	1.669	0.0832	0.506	0.0375	0.47	0.0409	0.672	0.278	0.615	0.0408
A_51_P151126	Cd52	CD52 antigen	0.962	2.816	0.02	0.806	0.472	1.11	0.215	0.361	0.0781	0.381	0.0574	1.192	0.164	0.685	0.0389	0.898	0.709	0.953	0.569	0.749	0.226
A_51_P137433	Kifc1	kinesin-related protein KIFC5A mRNA	0.976	2.809	0.0145	1.367	0.615	1.035	0.844	0.476	0.118	0.403	0.0144	1.558	0.163	0.703	0.0376	0.882	0.515	0.682	0.0256	0.826	0.0313
A_52_P218404	Ildr2	immunoglobulin-like domain containing receptor 2	0.944	2.808	0.0646	1.517	0.361	1.148	0.476	0.341	0.0396	0.446	0.135	2.511	0.0589	0.632	0.433	0.381	0.18	0.294	0.0224	0.348	0.0229
A_52_P666059	Runx3	runt related transcription factor 3	0.936	2.806	0.0117	1.435	0.269	1.035	0.856	0.45	0.0109	0.781	0.0566	1.268	0.295	0.72	0.224	0.824	0.602	0.761	0.269	0.78	0.293
A_51_P310780	Pilra	paired immunoglobin-like type 2 receptor alpha	0.902	2.806	0.00907	0.739	0.624	1.436	0.147	0.29	0.0161	0.204	0.0087	1.707	0.0647	0.431	0.0306	0.504	0.0719	0.519	0.19	0.539	0.0445
A_52_P551987	Fndc7	fibronectin type III domain containing 7	0.988	2.805	0.00603	1.021	0.893	1.048	0.732	0.382	0.0463	0.42	0.00094	1.682	0.0204	0.684	0.0268	0.668	0.0241	0.645	0.0237	0.641	0.0252
A_52_P343306	H2-Aa	histocompatibility 2, class II antigen A, alpha	0.903	2.804	0.00473	0.571	0.0632	1.082	0.302	0.459	0.0188	0.292	0.017	1.192	0.249	0.842	0.0864	0.828	0.285	1.121	0.177	0.846	0.654
A_51_P303749	Depdc1b	DEP domain containing 1B	0.92	2.803	0.00346	1.125	0.858	0.827	0.09	0.556	0.0234	0.424	0.0867	1.305	0.213	1.056	0.75	1.201	0.231	1.018	0.964	1.056	0.701
A_52_P91043	Tprg	transformation related protein 63 regulated	0.915	2.802	0.00494	0.894	0.564	1.441	0.178	0.468	0.0545	0.434	0.181	1.884	0.0581	0.562	0.164	0.662	0.00479	1.397	0.689	0.631	0.0152
A_52_P374997	E2f7	E2F transcription factor 7	0.825	2.795	0.0213	1.096	0.856	0.529	0.0244	0.551	0.105	0.452	0.0165	1.559	0.0542	0.819	0.0432	1.106	0.769	0.836	0.0119	1.087	0.618
A_51_P110576	Lgmn	legumain	0.969	2.79	0.00566	1.184	0.718	1.421	0.00875	0.315	0.00152	0.303	0.0224	1.628	0.0615	0.639	0.0291	0.621	0.0283	0.578	0.0627	0.566	0.0249
A_51_P446232	Dbn1	drebrin 1	0.963	2.786	0.0257	1.103	0.583	0.905	0.514	0.444	0.0323	0.339	0.0479	1.576	0.0609	0.882	0.354	0.853	0.416	0.617	0.0758	0.808	0.234
A_51_P118300	Sncg	synuclein, gamma	0.984	2.783	0.0059	1.246	0.409	1.282	0.136	0.424	0.00818	0.474	0.0457	1.495	0.0384	0.818	0.303	0.591	0.35	0.813	0.241	0.655	0.0672
A_51_P325856	1810033B17Rik	RIKEN cDNA 1810033B17 gene	0.971	2.783	0.00125	1.12	0.513	1.686	0.0643	0.331	0.0273	0.293	0.00509	1.835	0.0339	0.499	0.0251	0.58	0.148	0.527	0.161	0.493	0.0574
A_51_P423578	Slfn2	schlafen 2	0.971	2.782	0.00868	1.25	0.628	1.52	0.0355	0.299	0.0324	0.34	0.0174	1.535	0.0982	0.657	0.137	0.828	0.497	0.74	0.249	0.848	0.332
A_51_P245796	Ddit4	DNA-damage-inducible transcript 4	0.881	2.778	0.00782	1.781	0.456	1.891	0.0589	0.616	0.423	0.685	0.366	1.06	0.728	1.827	0.0247	1.004	0.969	1.561	0.403	1.157	0.805
A_52_P134195	Ceacam10	carcinoembryonic antigen-related cell adhesion molecule 10	0.906	2.774	0.0515	1.798	0.542	1.438	0.213	0.336	0.0126	0.368	0.0207	1.856	0.0659	0.634	0.116	0.405	0.0224	0.415	0.0594	0.404	0.182
A_52_P525107	Col1a1	collagen, type I, alpha 1	0.897	2.773	0.00985	1.142	0.746	0.896	0.273	0.358	0.0247	0.226	0.0733	2.335	0.021	0.564	0.042	0.65	0.0865	0.514	0.0799	0.605	0.166
A_51_P261931	A930003A15Rik	RIKEN cDNA A930003A15 gene	0.894	2.772	0.0146	0.846	0.597	1.01	0.83	0.288	0.0253	0.308	0.0464	1.477	0.0253	0.568	0.0221	0.545	0.0105	0.61	0.0452	0.607	0.152
A_51_P507832	Pik3cg	phosphoinositide-3-kinase, catalytic, gamma polypeptide	0.976	2.771	0.0124	1.175	0.713	1.175	0.266	0.363	0.0505	0.337	0.067	1.503	0.137	0.65	0.093	0.69	0.106	0.822	0.262	0.736	0.181
A_51_P193813	Fga	fibrinogen alpha chain	0.861	2.769	0.253	0.518	0.67	1.029	0.975	0.394	0.443	0.752	0.799	3.71	0.0485	0.349	0.0223	0.294	0.0153	0.305	0.122	0.398	0.0255
A_51_P392429	Mrgpre	MAS-related GPR, member E	0.99	2.767	0.0142	1.232	0.443	1.288	0.16	0.577	0.302	0.452	0.118	1.626	0.0559	0.766	0.213	0.649	0.0316	0.639	0.026	0.645	0.113
A_51_P404077	Fzd2	frizzled homolog 2 (Drosophila)	0.955	2.762	0.0159	0.831	0.178	1.013	0.894	0.524	0.0425	0.332	0.0482	1.839	0.0621	0.612	0.0809	0.647	0.0909	0.774	0.229	0.652	0.292
A_52_P1391	H2-DMb2	histocompatibility 2, class II, locus Mb2	0.827	2.761	0.0143	0.666	0.298	0.961	0.73	0.594	0.217	0.41	0.227	0.918	0.654	1.115	0.405	1.117	0.793	2.087	0.00243	1.466	0.495
A_52_P117393	Tlr6	toll-like receptor 6	0.948	2.76	0.0426	1.29	0.769	1.624	0.218	0.333	0.00325	0.248	0.00523	1.326	0.0106	0.525	0.012	0.678	0.164	0.798	0.48	0.669	0.17
A_51_P515605	Col3a1	collagen, type III, alpha 1	0.88	2.759	0.0255	1.158	0.665	1.027	0.838	0.394	0.0232	0.245	0.011	2.632	0.0133	0.663	0.138	0.75	0.0178	0.534	0.0251	0.568	0.138
A_51_P499838	Bst1	bone marrow stromal cell antigen 1	0.954	2.755	0.00905	1.078	0.871	1.182	0.44	0.46	0.0533	0.214	0.0654	1.748	0.0215	0.584	0.0221	0.621	0.343	0.63	0.12	0.662	0.247
A_52_P57843	Selp	selectin, platelet	0.976	2.753	0.0943	1.998	0.127	3.176	0.0136	0.426	0.403	0.461	0.329	1.313	0.0299	0.883	0.337	0.891	0.17	0.815	0.361	0.875	0.662
A_51_P520456	Pdpn	podoplanin	0.932	2.752	0.00571	1.079	0.834	1.017	0.813	0.464	0.0316	0.357	0.00683	2.546	0.0113	0.469	0.00286	0.541	0.0207	0.634	0.0394	0.57	0.164
A_52_P145861	Cd86	CD86 antigen	0.899	2.746	0.0211	0.782	0.472	1.255	0.343	0.37	0.0377	0.24	0.00932	1.059	0.369	0.938	0.343	0.777	0.375	1.068	0.684	0.965	0.656
A_52_P474775	Tspan32	tetraspanin 32	0.977	2.746	0.0405	1.081	0.78	1.441	0.0707	0.474	0.0235	0.544	0.0631	1.247	0.285	0.793	0.0439	0.97	0.905	0.999	0.996	1.052	0.358
A_52_P579933	Slc16a6	solute carrier family 16 (monocarboxylic acid transporters), member 6	0.846	2.745	0.0546	1.674	0.506	0.943	0.814	0.34	0.0827	0.469	0.151	2.26	0.00714	0.628	0.161	0.639	0.0413	0.439	0.0446	1.17	0.772
A_51_P291950	Gda	guanine deaminase	0.964	2.745	0.0147	1.852	0.552	1.929	0.113	0.355	0.00278	0.531	0.355	1.612	0.0388	0.488	0.00388	0.583	0.374	0.835	0.413	0.894	0.627
A_51_P164504	Apoc1	apolipoprotein C-I	0.773	2.743	0.0091	0.404	0.485	0.848	0.309	0.498	0.0504	0.592	0.101	2.32	0.0175	0.535	0.0284	0.557	0.319	0.719	0.186	0.503	0.0844
A_52_P332788	C130026I21Rik	adult male testis cDNA, RIKEN full-length enriched library, clone:4930565N07 product:Mus musculus, clone MGC:8305 IMAGE:3593825, complete cds	0.958	2.742	0.0148	0.802	0.227	1.06	0.69	0.377	0.0169	0.635	0.0516	1.562	0.0549	0.636	0.0379	0.696	0.364	0.659	0.0402	0.628	0.0334
A_52_P125467	Reep2	receptor accessory protein 2	0.964	2.737	0.024	1.038	0.865	1.07	0.366	0.608	0.199	0.586	0.054	1.774	0.0989	0.705	0.0326	0.714	0.109	0.694	0.147	0.764	0.193
A_51_P374900	P2ry13	purinergic receptor P2Y, G-protein coupled 13	0.931	2.736	0.0254	1.291	0.758	1.573	0.202	0.368	0.0475	0.162	0.0168	1.338	0.0756	0.646	0.0732	0.618	0.15	0.692	0.0784	0.65	0.183
A_51_P349546	Cd109	CD109 antigen	0.946	2.734	0.00321	1.421	0.64	1.766	0.18	0.391	0.131	0.252	0.000331	2.334	0.0729	0.66	0.0203	0.403	0.118	0.466	0.169	0.513	0.166
A_52_P173726	Vav1	vav 1 oncogene	0.984	2.734	0.00471	1.28	0.681	1.353	0.0538	0.399	0.00584	0.355	0.0843	1.435	0.107	0.721	0.0855	0.702	0.0614	0.746	0.0911	0.728	0.0858
A_51_P340027	Pappa	pregnancy-associated plasma protein A	0.938	2.732	0.0164	2.702	0.312	1.563	0.19	0.353	0.0193	0.351	0.0095	1.799	0.0439	0.452	0.0218	0.65	0.32	0.533	0.398	0.676	0.254
A_51_P215237	H2-Ab1	histocompatibility 2, class II antigen A, beta 1	0.882	2.731	0.00969	0.529	0.154	0.952	0.533	0.444	0.0387	0.285	0.103	1.336	0.123	0.838	0.243	0.884	0.343	0.96	0.681	0.835	0.601
A_51_P279100	Ptgs1	prostaglandin-endoperoxide synthase 1	0.974	2.728	0.0273	0.892	0.661	1.181	0.166	0.406	0.0401	0.425	0.0116	1.746	0.174	0.594	0.18	0.639	0.194	0.567	0.13	0.563	0.127
A_52_P399934	Dusp2	dual specificity phosphatase 2	0.886	2.727	0.0225	0.945	0.909	1.411	0.0872	0.474	0.00481	0.511	0.245	0.727	0.139	1.128	0.342	1.084	0.792	1.63	0.0482	1.12	0.785
A_51_P219444	Plcl2	phospholipase C-like 2	0.987	2.726	0.00244	1.323	0.606	1.485	0.0329	0.387	0.00833	0.412	0.0733	1.501	0.0851	0.659	0.142	0.719	0.138	0.82	0.308	0.629	0.127
A_51_P328333	Ccnf	cyclin F	0.932	2.725	0.0118	1.223	0.676	0.787	0.531	0.679	0.0261	0.451	0.155	1.376	0.0599	0.83	0.24	0.974	0.747	0.874	0.543	0.852	0.468
A_51_P309589	2700099C18Rik	RIKEN cDNA 2700099C18 gene , non-coding RNA	0.794	2.722	0.0397	1.172	0.735	0.703	0.244	0.49	0.162	0.903	0.815	2.228	0.193	0.475	0.232	0.597	0.299	0.547	0.255	0.65	0.354
A_52_P617327	Rcan1	regulator of calcineurin 1	0.809	2.72	0.0131	0.743	0.109	0.711	0.135	0.431	0.0306	0.235	0.166	1.104	0.505	0.778	0.174	0.753	0.225	0.97	0.785	0.873	0.625
A_51_P382789	Adora3	adenosine A3 receptor	0.87	2.718	0.0248	0.556	0.512	0.786	0.0333	0.536	0.0214	0.506	0.00763	2.027	0.0122	0.612	0.0585	0.546	0.329	0.45	0.0215	0.5	0.0462
A_52_P196732	Nek6	NIMA (never in mitosis gene a)-related expressed kinase 6	0.906	2.717	0.0191	0.834	0.311	0.816	0.243	0.409	0.0529	0.295	0.0194	1.611	0.112	0.676	0.174	0.708	0.326	0.704	0.194	0.688	0.174
A_51_P297679	Hcls1	hematopoietic cell specific Lyn substrate 1	0.949	2.715	0.0224	1.004	0.991	1.158	0.347	0.348	0.0415	0.441	0.0298	1.542	0.0364	0.662	0.0463	0.767	0.319	0.769	0.0437	0.73	0.289
A_52_P670275	Kif14	kinesin family member 14	0.928	2.715	0.187	1.115	0.861	0.75	0.287	0.468	0.127	0.352	0.00905	1.742	0.0327	0.729	0.1	0.849	0.24	0.767	0.146	0.722	0.122
A_52_P375156	Scamp5	secretory carrier membrane protein 5	0.835	2.714	0.122	1.369	0.331	1.477	0.0221	0.76	0.0944	1.667	0.528	1.482	0.183	0.302	0.0216	0.667	0.354	0.632	0.168	0.697	0.108
A_51_P353914	Icam5	intercellular adhesion molecule 5, telencephalin	0.903	2.712	0.0181	1.025	0.815	1.068	0.667	0.486	0.173	0.484	0.289	1.797	0.227	1.274	0.297	1.22	0.363	0.759	0.421	0.936	0.861
A_52_P620898	Ajap1	adherens junction associated protein 1	0.921	2.712	0.0163	1.163	0.665	1.084	0.548	0.654	0.0764	0.508	0.0507	1.91	0.143	0.834	0.354	0.778	0.249	0.734	0.188	0.632	0.134
A_52_P79782	Wnt7a	wingless-related MMTV integration site 7A	0.914	2.71	0.0203	1.725	0.609	1.594	0.124	0.646	0.0021	0.44	0.149	1.332	0.175	0.671	0.0806	0.611	0.0506	0.841	0.186	0.673	0.346
A_52_P65050	Ect2	ect2 oncogene	0.881	2.71	0.00539	1.3	0.272	0.901	0.713	0.739	0.0538	0.773	0.112	1.747	0.04	0.39	0.125	0.567	0.328	0.625	0.026	0.712	0.0966
A_51_P413866	Cfb	complement factor B	0.925	2.707	0.00143	1.078	0.878	1.603	0.038	0.333	0.0409	0.182	0.0259	2.08	0.0147	0.419	0.00268	0.713	0.0967	0.903	0.307	0.501	0.248
A_51_P491350	Col4a2	collagen, type IV, alpha 2	0.928	2.706	0.0288	1.216	0.477	1.101	0.676	0.5	0.0578	0.221	0.0611	1.567	0.167	0.586	0.125	0.722	0.287	0.682	0.211	0.744	0.365
A_51_P467224	Fbn1	fibrillin 1	0.861	2.705	0.0215	1.151	0.829	1.161	0.56	0.454	0.133	0.14	0.0622	1.323	0.161	0.679	0.183	0.839	0.666	1.027	0.72	0.852	0.499
A_52_P116006	Gda	guanine deaminase	0.972	2.703	0.00887	1.733	0.37	1.537	0.196	0.285	0.0628	0.447	0.0613	1.826	0.0408	0.433	0.00428	0.578	0.037	0.53	0.0186	0.614	0.0502
A_51_P373599	Slc9a4	solute carrier family 9 (sodium/hydrogen exchanger), member 4	0.9	2.697	0.038	1.036	0.838	1.147	0.594	0.337	0.0579	0.33	0.172	0.599	0.658	0.708	0.0918	0.558	0.372	0.664	0.137	0.636	0.179
A_52_P577384	Il18bp	interleukin 18 binding protein	0.855	2.697	0.0111	0.597	0.274	0.821	0.152	0.336	0.0569	0.2	0.0831	1.509	0.00851	0.582	0.0124	0.697	0.0143	0.816	0.181	0.589	0.148
A_51_P389636	Kcnn4	potassium intermediate/small conductance calcium-activated channel, subfamily N, member 4	0.944	2.694	0.0218	0.831	0.45	1.034	0.907	0.449	0.06	0.507	0.0639	0.965	0.704	0.753	0.0769	1.003	0.994	1.185	0.56	1.003	0.993
A_52_P247185	Masp1	masp3 mRNA for MBL-associated serine protease-3	0.926	2.694	0.00512	1.09	0.858	1.274	0.317	0.54	0.034	0.276	0.00933	2.218	0.000177	0.571	0.0765	0.583	0.203	0.611	0.0188	0.794	0.33
A_51_P278868	H2-DMb1	histocompatibility 2, class II, locus Mb1	0.892	2.694	0.0104	0.567	0.181	0.827	0.215	0.369	0.0151	0.493	0.0182	1.755	0.0427	0.777	0.0316	0.828	0.104	0.698	0.13	0.731	0.0916
A_51_P220422	Pacsin1	protein kinase C and casein kinase substrate in neurons 1	0.978	2.693	0.0405	0.942	0.755	1.197	0.245	0.539	0.204	0.488	0.129	1.238	0.422	0.771	0.403	0.784	0.453	0.872	0.649	0.865	0.58
A_51_P495581	Tlr1	toll-like receptor 1	0.948	2.692	0.0433	0.942	0.928	1.147	0.238	0.365	0.047	0.37	0.159	1.07	0.413	1.017	0.156	0.901	0.756	1.079	0.0368	1.058	0.384
A_51_P161612	Ccng1	cyclin G1	0.937	2.69	0.0338	0.966	0.676	1.034	0.682	0.444	0.0386	0.493	0.0136	2.08	0.0165	0.636	0.0347	0.662	0.122	0.6	0.0155	0.638	0.134
A_51_P119429	Nckap1l	NCK associated protein 1 like	0.951	2.689	0.00815	0.911	0.819	1.049	0.295	0.35	0.00145	0.296	0.00175	1.295	0.171	0.766	0.169	0.789	0.196	0.881	0.362	0.753	0.114
A_52_P294977	Cd6	CD6 antigen	0.774	2.687	0.0475	1.819	0.064	1.883	0.0633	1.292	0.215	1.987	0.184	1.259	0.665	1.017	0.962	0.537	0.332	0.304	0.344	0.284	0.409
A_51_P382152	Procr	protein C receptor, endothelial	0.901	2.687	0.0262	0.979	0.88	0.982	0.669	0.298	0.0195	0.288	0.00469	1.672	0.0639	0.62	0.0914	0.621	0.102	0.578	0.0969	0.593	0.0455
A_52_P434306		Q8NFW1_HUMAN (Q8NFW1) Alpha 1 type XXII collagen, partial (33%)	0.935	2.682	0.0456	1.229	0.209	1.335	0.0251	0.494	0.0128	0.84	0.526	1.4	0.422	1.148	0.244	1.058	0.801	0.725	0.514	1.077	0.6
A_51_P409349	Trim29	tripartite motif-containing 29	0.951	2.682	0.00734	1.174	0.172	1.641	0.0259	0.276	0.0584	0.388	0.0268	2.268	0.0478	0.485	0.0342	0.51	0.0512	0.402	0.00758	0.554	0.0192
A_51_P216965	Fkbp10	FK506 binding protein 10	0.977	2.68	0.0154	1.243	0.655	1.199	0.0929	0.401	0.00386	0.349	0.0271	1.565	0.125	0.679	0.00428	0.843	0.0962	0.733	0.287	0.757	0.45
A_52_P91658		0 day neonate cerebellum cDNA, RIKEN full-length enriched library, clone:C230089O04 product:unclassifiable	0.795	2.678	0.0239	0.789	0.431	1.101	0.651	0.446	0.0346	0.515	0.0263	2.46	0.0038	0.658	0.114	0.595	0.236	0.447	0.129	0.56	0.0319
A_52_P214126	Alox5	arachidonate 5-lipoxygenase	0.961	2.675	0.0179	1.162	0.797	1.629	0.0613	0.371	0.0256	0.263	0.0106	1.322	0.0609	0.714	0.0436	0.706	0.153	0.876	0.602	0.732	0.242
A_52_P464315	Ctsa	cathepsin A	0.959	2.669	0.00246	1.082	0.86	1.336	0.0247	0.415	0.0145	0.286	0.102	1.914	0.0475	0.579	0.114	0.686	0.119	0.765	0.201	0.604	0.262
A_51_P238523	Shisa4	shisa homolog 4 (Xenopus laevis)	0.773	2.669	0.0109	0.612	0.221	0.733	0.146	0.425	0.0395	0.391	0.0418	1.994	0.081	0.66	0.0194	0.655	0.0726	0.647	0.00227	0.629	0.187
A_52_P1076740		ES cells cDNA, RIKEN full-length enriched library, clone:C330023J09 product:weakly similar to GAG POLYPROTEIN	0.87	2.668	0.0297	0.689	0.218	0.626	0.188	0.491	0.00315	0.314	0.0441	1.43	0.115	0.777	0.198	0.738	0.433	0.638	0.047	0.746	0.119
A_51_P242967	Piwil2	piwi-like homolog 2 (Drosophila)	0.969	2.666	0.0425	1.758	0.538	1.875	0.000914	0.494	0.012	0.42	0.188	1.39	0.249	0.523	0.0506	0.567	0.114	0.806	0.374	0.6	0.0815
A_52_P220370	Ankle1	ankyrin repeat and LEM domain containing 1	0.815	2.665	0.0332	1.632	0.198	1.058	0.462	0.967	0.836	1.354	0.436	1.48	0.106	0.8	0.087	0.592	0.249	0.504	0.259	0.669	0.33
A_51_P220222	Tacc3	transforming, acidic coiled-coil containing protein 3	0.964	2.664	0.0283	1.426	0.623	1.073	0.589	0.421	0.173	0.479	0.00546	1.537	0.156	0.607	0.0368	0.718	0.039	0.743	0.0455	0.769	0.0347
A_52_P65610	Lilra5	leukocyte immunoglobulin-like receptor, subfamily A (with TM domain), member 5	0.954	2.662	0.00772	0.841	0.316	1.03	0.831	0.412	0.0905	0.371	0.0699	1.488	0.161	0.749	0.158	0.575	0.285	0.753	0.00108	0.717	0.266
A_51_P509609	Tspan4	tetraspanin 4	0.918	2.661	0.00878	1.117	0.785	1.199	0.386	0.4	0.00838	0.34	0.00888	1.226	0.0749	0.705	0.024	0.69	0.363	0.669	0.46	0.711	0.218
A_52_P601383	Lilra6	leukocyte immunoglobulin-like receptor, subfamily A (with TM domain), member 6	0.979	2.656	0.044	1.189	0.594	1.75	0.116	0.324	0.0597	0.415	0.0624	1.981	0.0745	0.512	0.0959	0.591	0.088	0.483	0.104	0.523	0.0931
A_51_P276305	Stra8	stimulated by retinoic acid gene 8	0.893	2.655	0.0194	1.09	0.662	1.534	0.133	0.357	0.049	0.519	0.094	1.536	0.083	1.006	0.98	0.881	0.366	0.639	0.0561	1.176	0.758
A_51_P330213	Asf1b	ASF1 anti-silencing function 1 homolog B (S. cerevisiae)	0.888	2.651	0.0035	1.406	0.719	1.016	0.839	0.441	0.136	0.378	0.0579	1.505	0.205	0.705	0.0237	0.759	0.339	0.903	0.703	0.775	0.235
A_51_P355122	Tnni2	troponin I, skeletal, fast 2	0.918	2.651	0.0273	0.882	0.628	0.955	0.748	0.514	0.159	0.683	0.0427	1.277	0.0218	0.736	0.0144	1.296	0.697	0.792	0.0435	0.801	0.143
A_51_P270519	Apitd1	apoptosis-inducing, TAF9-like domain 1	0.891	2.649	0.0375	1.486	0.559	0.917	0.297	0.481	0.252	0.404	0.094	1.816	0.0403	0.554	0.0229	0.731	0.099	0.761	0.0582	0.64	0.0292
A_51_P167360	Ptpn7	protein tyrosine phosphatase, non-receptor type 7	0.97	2.647	0.0234	0.868	0.453	1.001	0.992	0.42	0.0721	0.535	0.109	1.512	0.135	0.749	0.181	0.888	0.651	0.711	0.157	0.748	0.19
A_52_P379631	Steap2	six transmembrane epithelial antigen of prostate 2	0.888	2.646	0.00946	0.925	0.899	1.103	0.0884	0.403	0.00458	0.782	0.284	2.689	0.0553	0.489	0.0829	0.545	0.118	0.321	0.0387	0.392	0.0897
A_51_P211616	Slc27a6	solute carrier family 27 (fatty acid transporter), member 6	0.946	2.645	0.0493	1.211	0.429	1.192	0.211	0.536	0.107	0.819	0.63	1.754	0.12	0.741	0.215	0.637	0.122	0.505	0.113	0.525	0.0837
A_51_P444669	Tmem106a	transmembrane protein 106A	0.952	2.644	0.00726	0.846	0.568	0.956	0.583	0.361	0.0588	0.364	0.00601	1.78	0.0291	0.596	0.201	0.691	0.0533	0.69	0.213	0.715	0.0404
A_52_P104824	Diap3	diaphanous homolog 3 (Drosophila)	0.974	2.643	0.0397	1.252	0.389	1.154	0.275	0.544	0.0283	0.548	0.241	2.097	0.0179	0.534	0.0708	0.567	0.0602	0.581	0.0406	0.519	0.0244
A_52_P564544	Fabp4	fatty acid binding protein 4, adipocyte	0.834	2.632	0.021	1.806	0.635	2.414	0.17	0.37	0.0136	0.369	0.0622	1.175	0.0818	0.447	0.025	0.441	0.124	0.757	0.157	0.287	0.234
A_51_P494675	Cotl1	coactosin-like 1 (Dictyostelium)	0.962	2.628	0.0196	1.196	0.551	1.311	0.177	0.345	0.0159	0.415	0.0697	1.529	0.0447	0.572	0.0577	0.644	0.128	0.639	0.0112	0.625	0.158
A_51_P402909	Ncf2	neutrophil cytosolic factor 2	0.926	2.628	0.0177	0.979	0.954	1.332	0.16	0.299	0.017	0.274	0.117	1.597	0.00977	0.55	0.00614	0.745	0.0364	0.757	0.41	0.666	0.0375
A_51_P505521		histone cluster 1, H4i Gene [MGI:2448432] [ENSMUST00000102977]	0.9	2.627	0.0374	0.985	0.92	0.796	0.0917	0.692	0.0545	0.672	0.0355	1.296	0.145	0.68	0.127	0.948	0.891	0.668	0.331	0.773	0.329
A_51_P473734	H2-DMa	histocompatibility 2, class II, locus DMa	0.869	2.625	0.0268	0.609	0.0593	0.889	0.418	0.46	0.0362	0.25	0.115	1.322	0.234	0.818	0.314	0.845	0.382	0.964	0.812	0.827	0.533
A_51_P408410	Ctsa	cathepsin A	0.977	2.623	0.0127	1.046	0.894	1.291	0.173	0.408	0.0376	0.332	0.0435	1.85	0.0727	0.572	0.0455	0.64	0.123	0.705	0.175	0.637	0.339
A_52_P512427	2510049J12Rik	RIKEN cDNA 2510049J12 gene	0.787	2.623	0.00858	0.565	0.198	0.886	0.258	0.414	0.0497	0.573	0.268	2.066	0.0811	0.619	0.0664	0.559	0.0741	0.571	0.119	0.656	0.136
A_52_P450918	Rab3il1	RAB3A interacting protein (rabin3)-like 1	0.949	2.622	0.051	1.383	0.554	1.605	0.228	0.456	0.108	0.231	0.0171	1.299	0.344	0.752	0.311	0.683	0.268	0.789	0.355	0.716	0.279
A_51_P183746	Prrx2	paired related homeobox 2 (cDNA clone MGC:169496 IMAGE:8860891)	0.967	2.622	0.00707	1.456	0.573	1.537	0.191	0.411	0.0594	0.414	0.0402	1.475	0.106	0.818	0.0374	0.787	0.0977	0.684	0.131	0.671	0.0606
A_51_P380309	Ncam1	neural cell adhesion molecule 1	0.869	2.62	0.0117	1.048	0.862	0.83	0.273	0.729	0.246	0.578	0.123	1.934	0.00361	0.735	0.105	0.858	0.37	0.765	0.0637	0.86	0.356
A_52_P290799	Gpr35	G protein-coupled receptor 35	0.901	2.619	0.0249	1.049	0.464	0.848	0.362	0.275	0.00397	0.585	0.397	1.592	0.139	0.498	0.0908	0.542	0.0748	0.596	0.364	0.599	0.162
A_51_P157994	Dab2	disabled homolog 2 (Drosophila)	0.938	2.617	0.0291	1.262	0.683	1.27	0.291	0.408	0.0736	0.216	0.00924	1.261	0.18	0.803	0.164	0.744	0.432	0.756	0.11	0.774	0.23
A_51_P306031		Q80ZN1_MOUSE (Q80ZN1) Dual specificity phosphatase 2 (Adult male thymus cDNA, RIKEN full-length enriched library, clone:5830428A14 product:dual specificity phosphatase 2, full insert sequence), partial (37%)	0.834	2.616	0.0166	0.984	0.979	1.462	0.0264	0.673	0.0551	0.461	0.0918	0.674	0.115	1.196	0.0952	0.871	0.361	1.686	0.121	1.268	0.534
A_51_P505134	Rsad2	radical S-adenosyl methionine domain containing 2	0.821	2.615	0.00378	0.82	0.132	1.001	0.995	0.599	0.0398	0.524	0.373	1.027	0.76	0.53	0.0851	0.591	0.0892	1.01	0.918	0.691	0.176
A_52_P529374	Enox1	ecto-NOX disulfide-thiol exchanger 1	0.984	2.609	0.015	1.474	0.465	1.563	0.303	0.607	0.103	0.396	0.0164	1.599	0.073	0.717	0.245	0.661	0.109	0.792	0.135	0.753	0.498
A_51_P202408	Ptgir	prostaglandin I receptor (IP)	0.86	2.608	0.00363	0.776	0.0607	0.982	0.631	0.41	0.0768	0.313	0.00223	1.303	0.106	0.52	0.00882	0.606	0.0485	0.562	0.042	0.528	0.124
A_52_P26416	Lamc2	laminin gamma2 chain mRNA	0.872	2.607	0.0331	1.197	0.735	1.291	0.331	0.515	0.0605	0.196	0.00565	1.264	0.265	0.788	0.28	0.729	0.343	0.948	0.734	0.749	0.329
A_51_P174943	Lamc2	laminin, gamma 2	0.936	2.607	0.0433	1.207	0.558	1.315	0.0792	0.428	0.0213	0.242	0.0484	1.35	0.174	0.778	0.148	0.745	0.352	0.824	0.192	0.797	0.178
A_52_P257502	Igfbp4	insulin-like growth factor binding protein 4	0.877	2.606	0.0279	1.059	0.918	1.43	0.0543	0.408	0.0704	0.549	0.174	1.504	0.011	0.455	0.0119	0.741	0.27	0.943	0.769	0.731	0.177
A_51_P247249	Alox5	arachidonate 5-lipoxygenase	0.946	2.606	0.0131	1.214	0.744	1.653	0.0499	0.364	0.0257	0.24	0.0121	1.426	0.0362	0.658	0.0458	0.684	0.241	0.778	0.222	0.654	0.0202
A_51_P255699	Mmp3	matrix metallopeptidase 3	0.917	2.6	0.000701	1.404	0.368	1.581	0.26	0.331	0.0702	0.225	0.00144	1.695	0.0668	0.57	0.0401	0.52	0.0559	0.601	0.136	0.514	0.316
A_51_P377452	Ncf4	neutrophil cytosolic factor 4	0.987	2.597	0.00648	1.269	0.669	1.489	0.0595	0.43	0.0291	0.506	0.0846	1.256	0.257	0.732	0.172	0.833	0.369	0.92	0.701	0.932	0.164
A_51_P376050	Epsti1	epithelial stromal interaction 1 (breast)	0.925	2.595	0.0171	0.97	0.938	1.004	0.969	0.419	0.0785	0.385	0.019	1.221	0.156	0.818	0.189	0.818	0.305	0.979	0.807	0.87	0.539
A_51_P399175	Ppm1j	protein phosphatase 1J	0.975	2.589	0.0165	1.002	0.991	1.057	0.674	0.435	0.018	0.462	0.215	1.976	0.0497	0.552	0.111	0.556	0.0942	0.489	0.083	0.528	0.079
A_51_P408172	Col6a4	collagen, type VI, alpha 4	0.903	2.587	0.0252	1.357	0.327	1.187	0.2	0.809	0.162	0.877	0.22	2.044	0.188	0.75	0.274	0.653	0.307	0.474	0.37	0.522	0.421
A_52_P26794	Basp1	brain abundant, membrane attached signal protein 1	0.964	2.586	0.0569	1.655	0.361	1.385	0.0382	0.415	0.021	0.574	0.342	1.642	0.262	0.684	0.347	0.742	0.445	0.68	0.348	0.736	0.536
A_52_P609024	Cenpw	centromere protein W	0.905	2.585	0.0165	1.197	0.82	1.283	0.273	0.404	0.0894	0.303	0.0383	1.592	0.105	0.514	0.0254	0.765	0.366	0.852	0.259	0.758	0.243
A_51_P212754	Tgfbi	transforming growth factor, beta induced	0.971	2.585	0.00622	1.471	0.647	1.545	0.058	0.345	0.0173	0.29	0.0294	1.578	0.0205	0.653	0.0115	0.682	0.165	0.68	0.0377	0.641	0.223
A_52_P681495	Fam54a	family with sequence similarity 54, member A	0.95	2.585	0.0579	1.179	0.769	0.863	0.105	0.4	0.0755	0.494	0.0035	1.47	0.0455	0.771	0.0377	0.843	0.149	0.778	0.0713	0.776	0.21
A_52_P590535	Fbln2	fibulin 2	0.955	2.583	0.0341	1.844	0.305	1.494	0.165	0.369	0.135	0.452	0.0153	1.568	0.14	0.57	0.0808	0.581	0.0937	0.558	0.11	0.576	0.136
A_51_P154780	Vav1	vav 1 oncogene	0.941	2.581	0.00983	1.24	0.782	1.518	0.0698	0.443	0.00885	0.26	0.0674	1.217	0.384	0.861	0.246	0.871	0.388	1.033	0.792	0.79	0.185
A_51_P453635	Mdk	midkine	0.92	2.58	0.0209	0.689	0.144	0.894	0.413	0.394	0.0296	0.361	0.0206	1.628	0.0222	0.705	0.054	0.838	0.0877	0.724	0.0263	0.827	0.19
A_52_P227137	Gcnt1	glucosaminyl (N-acetyl) transferase 1, core 2	0.983	2.576	0.0299	1.518	0.406	1.457	0.0129	0.394	0.0399	0.42	0.082	1.363	0.0118	0.6	0.15	0.795	0.0197	0.68	0.132	0.564	0.0344
A_51_P330331	Cybb	cytochrome b-245, beta polypeptide	0.965	2.575	0.0199	0.985	0.931	1.644	0.136	0.439	0.0378	0.52	0.222	1.766	0.0219	0.618	0.0214	0.53	0.0503	0.566	0.297	0.518	0.0455
A_51_P213940	Sfn	14-3-3 protein sigma mRNA	0.767	2.574	0.067	0.99	0.964	1.097	0.53	0.311	0.0545	0.419	0.0422	1.58	0.0791	0.663	0.0873	0.758	0.308	0.478	0.0402	0.647	0.0909
A_51_P153765	Car13	carbonic anhydrase 13	0.962	2.572	0.0261	1.347	0.589	1.387	0.108	0.383	0.0389	0.338	0.0082	1.724	0.0481	0.546	0.0435	0.587	0.266	0.665	0.134	0.529	0.188
A_51_P408363	Cfp	complement factor properdin	0.971	2.57	0.0149	1.407	0.342	1.471	0.0974	0.294	0.0354	0.429	0.0552	1.686	0.058	0.548	0.097	0.702	0.108	0.807	0.572	0.69	0.21
A_51_P370720	Tnfrsf23	tumor necrosis factor receptor superfamily, member 23	0.912	2.57	0.139	2.052	0.071	2.217	0.0423	0.628	0.151	1.362	0.27	1.661	0.204	0.439	0.0995	0.554	0.308	0.389	0.162	0.591	0.193
A_52_P475805	Col12a1	collagen, type XII, alpha 1	0.966	2.57	0.146	1.411	0.069	1.111	0.252	0.509	0.126	0.474	0.0067	1.354	0.228	0.7	0.169	0.745	0.221	0.688	0.133	0.586	0.0726
A_52_P146877	H2-DMb1	histocompatibility 2, class II, locus Mb1	0.899	2.565	0.0339	0.602	0.0606	0.869	0.379	0.487	0.0183	0.362	0.239	1.606	0.116	0.853	0.18	0.926	0.423	0.943	0.537	0.869	0.336
A_52_P137193	AI662270	expressed sequence AI662270 , non-coding RNA	0.919	2.564	0.0234	0.897	0.879	1.095	0.518	0.406	0.186	0.467	0.214	0.764	0.384	1.002	0.992	1.183	0.533	1.39	0.332	1.141	0.613
A_51_P273639	Slc7a5	solute carrier family 7 (cationic amino acid transporter, y+ system), member 5	0.898	2.563	0.00916	1.016	0.977	1.08	0.392	0.348	0.0127	0.348	0.0414	1.537	0.0448	0.628	0.0233	0.6	0.0527	0.625	0.0567	0.673	0.0883
A_51_P367720	Clu	clusterin	0.85	2.562	0.0159	0.756	0.256	0.874	0.357	0.313	0.0121	0.292	0.0148	1.814	0.0936	0.61	0.0185	0.747	0.25	0.732	0.116	0.726	0.196
A_51_P363947	Cdkn1a	cyclin-dependent kinase inhibitor 1A (P21)	0.82	2.561	0.0638	1.089	0.722	1.074	0.724	0.531	0.104	0.445	0.123	2.379	0.0188	0.77	0.0705	0.907	0.684	0.742	0.0818	1.083	0.844
A_51_P500813	Lgals9	lectin, galactose binding, soluble 9	0.849	2.559	0.0326	0.831	0.634	1.086	0.604	0.564	0.157	0.246	0.183	1.568	0.177	0.604	0.0747	0.845	0.357	1.282	0.246	0.98	0.961
A_51_P497171	Ly9	lymphocyte antigen 9	0.959	2.559	0.0172	0.849	0.259	1.162	0.104	0.472	0.0104	0.701	0.233	1.436	0.0441	0.661	0.139	0.812	0.423	0.733	0.0592	0.762	0.211
A_52_P650307	Rassf4	Ras association (RalGDS/AF-6) domain family member 4	0.988	2.559	0.000126	1.123	0.741	1.428	0.0614	0.386	0.041	0.455	0.00018	1.527	0.167	0.725	0.275	0.668	0.192	0.733	0.285	0.66	0.182
A_52_P393181	Spock2	sparc/osteonectin, cwcv and kazal-like domains proteoglycan 2	0.967	2.557	0.0301	1.171	0.492	1.401	0.0272	0.599	0.123	0.668	0.0291	1.729	0.066	0.615	0.0883	0.752	0.161	0.569	0.16	0.683	0.101
A_51_P352076	Itgae	integrin alpha E, epithelial-associated	0.963	2.556	0.00391	0.738	0.196	1.098	0.596	0.508	0.00325	0.432	0.00401	1.489	0.0662	0.761	0.147	0.633	0.223	0.86	0.302	0.845	0.661
A_51_P161086	Ppic	peptidylprolyl isomerase C	0.903	2.554	0.0134	0.936	0.811	1.375	0.139	0.443	0.00136	0.226	0.0658	1.365	0.0312	0.861	0.0836	0.858	0.656	0.879	0.125	0.83	0.202
A_52_P526740	A430093F15Rik	RIKEN cDNA A430093F15 gene , non-coding RNA	0.939	2.553	0.0405	0.921	0.487	1.204	0.607	0.716	0.348	0.734	0.409	1.203	0.13	0.943	0.507	0.891	0.743	0.923	0.579	0.981	0.766
A_51_P273921	Capg	capping protein (actin filament), gelsolin-like	0.953	2.55	0.012	1.161	0.676	1.421	0.0816	0.355	0.0144	0.329	0.0508	1.963	0.0926	0.506	0.0211	0.629	0.033	0.673	0.0164	0.584	0.325
A_51_P438821	Pycard	PYD and CARD domain containing	0.977	2.549	0.0431	1.165	0.819	1.522	0.122	0.393	0.0187	0.372	0.0128	1.318	0.122	0.742	0.218	0.822	0.471	0.912	0.306	0.704	0.165
A_51_P403260	Diap3	diaphanous homolog 3 (Drosophila)	0.965	2.548	0.0303	0.957	0.866	0.984	0.807	0.55	0.18	0.528	0.00224	1.992	0.049	0.536	0.0604	0.704	0.225	0.662	0.169	0.587	0.0972
A_51_P409496	Arhgap11a	Rho GTPase activating protein 11A	0.834	2.547	0.0289	1.045	0.959	0.898	0.353	0.445	0.0366	0.233	0.0468	1.365	0.0568	0.912	0.165	0.776	0.325	0.947	0.474	0.926	0.498
A_52_P90265	Ucp2	uncoupling protein 2 (mitochondrial, proton carrier)	0.829	2.545	0.0229	1.161	0.743	1.359	0.384	0.525	0.0809	0.37	0.016	0.948	0.825	0.813	0.373	0.907	0.652	1.237	0.503	1.066	0.846
A_51_P390937	LOC675735	Ig kappa chain V-V region L6 Precursor [Source:UniProtKB/Swiss-Prot;Acc:P01638] [ENSMUST00000103320]	0.95	2.545	0.0193	1.71	0.0523	1.542	0.16	0.454	0.0535	0.453	0.509	1.556	0.0124	0.429	0.00366	0.707	0.116	0.95	0.949	0.453	0.613
A_52_P638457	A430084P05Rik	RIKEN cDNA A430084P05 gene	0.838	2.542	0.00876	0.6	0.26	0.754	0.206	0.534	0.255	0.311	0.113	1.174	0.233	0.862	0.289	0.691	0.318	1.34	0.423	0.817	0.492
A_51_P155935	6330416G13Rik	RIKEN cDNA 6330416G13 gene	0.955	2.542	0.0406	0.953	0.833	1.329	0.101	0.408	0.0226	0.36	0.0064	1.756	0.0551	0.632	0.0612	0.655	0.233	0.582	0.0167	0.556	0.0852
A_51_P438820	Pycard	PYD and CARD domain containing	0.963	2.541	0.00986	1.249	0.713	1.571	0.0417	0.379	0.00971	0.366	0.0402	1.505	0.163	0.65	0.012	0.793	0.0755	0.892	0.603	0.653	0.00229
A_52_P683598	H2-Ab1	histocompatibility 2, class II antigen A, beta 1	0.897	2.539	0.00618	0.551	0.288	0.903	0.201	0.407	0.0283	0.372	0.0478	1.416	0.0427	0.762	0.0755	0.866	0.174	0.851	0.198	0.799	0.199
A_52_P41674		BC002424 integral membrane protein 2C, isoform 1 {Homo sapiens} (exp=-1; wgp=0; cg=0), partial (11%)	0.874	2.536	0.00748	0.796	0.669	1.047	0.677	0.47	0.0216	0.287	0.0129	1.198	0.273	0.826	0.202	0.79	0.111	0.885	0.33	0.793	0.495
A_51_P472292	Igfbp7	insulin-like growth factor binding protein 7	0.943	2.534	0.0113	1.06	0.761	1.284	0.2	0.603	0.041	0.277	0.0642	1.461	0.0102	0.676	0.00605	0.745	0.4	0.861	0.293	0.807	0.325
A_51_P511315	Pstpip1	proline-serine-threonine phosphatase-interacting protein 1	0.975	2.532	0.0146	1.084	0.869	1.24	0.169	0.353	0.0537	0.523	0.143	1.319	0.107	0.653	0.00441	0.832	0.484	0.704	0.127	0.732	0.13
A_51_P327751	Ifit1	interferon-induced protein with tetratricopeptide repeats 1	0.87	2.531	0.00297	0.647	0.325	0.798	0.139	0.355	0.00664	0.276	0.00209	1.303	0.203	0.853	0.328	1.099	0.651	0.761	0.344	0.837	0.294
A_52_P222230		cDNA clone IMAGE:5123675.	0.916	2.528	0.0092	1.104	0.597	0.989	0.928	0.387	0.0983	0.648	0.0708	2.129	0.066	0.541	0.0377	0.534	0.021	0.489	0.0314	0.511	0.029
A_52_P354509	Klhdc8a	kelch domain containing 8A	0.959	2.527	0.0476	1.283	0.596	1.816	0.11	0.455	0.0354	0.418	0.0991	1.363	0.141	0.736	0.107	0.757	0.435	0.816	0.435	0.757	0.552
A_51_P481494	Robo3	roundabout homolog 3 (Drosophila)	0.949	2.527	0.0197	1.383	0.0307	1.556	0.161	0.574	0.123	0.759	0.152	2.056	0.0127	0.728	0.0724	0.539	0.0266	0.463	0.0134	0.648	0.0855
A_51_P216303	Mmp14	matrix metallopeptidase 14 (membrane-inserted)	0.966	2.527	0.00567	1.034	0.915	1.077	0.0976	0.347	0.00358	0.336	0.00818	1.541	0.00089	0.658	0.0762	0.767	0.0116	0.653	0.0785	0.601	0.0618
A_51_P212682	Mcm10	minichromosome maintenance deficient 10 (S. cerevisiae)	0.88	2.524	0.00201	1.166	0.753	0.697	0.00907	0.515	0.243	0.571	0.0213	1.275	0.186	0.76	0.107	0.871	0.312	0.86	0.594	0.835	0.241
A_51_P469233	Myo5a	myosin VA	0.938	2.524	0.0173	1.362	0.765	1.585	0.0393	0.466	0.0254	0.233	0.0296	1.439	0.133	0.846	0.273	0.692	0.236	0.842	0.23	0.787	0.145
A_51_P105709	Trip13	thyroid hormone receptor interactor 13	0.937	2.523	0.0159	1.375	0.708	0.993	0.96	0.414	0.0702	0.346	0.0151	1.413	0.0794	0.75	0.127	0.851	0.0105	0.903	0.167	0.865	0.4
A_51_P499918	Hck	hemopoietic cell kinase	0.943	2.523	0.0273	1.052	0.887	1.393	0.167	0.551	0.0792	0.302	0.0487	1.626	0.0652	0.506	0.0547	0.679	0.0981	0.793	0.534	0.623	0.181
A_51_P279841	Blnk	B-cell linker	0.892	2.521	0.0256	0.704	0.0902	0.875	0.626	0.412	0.126	0.47	0.00621	1.038	0.654	1.008	0.916	1.023	0.913	1.301	0.159	1.1	0.708
A_52_P380895	Evi2a	ecotropic viral integration site 2a	0.905	2.521	0.015	0.97	0.969	1.416	0.0895	0.348	0.0869	0.203	0.0102	1.152	0.412	0.841	0.0887	0.865	0.333	0.983	0.938	0.821	0.118
A_52_P234073	Gla	galactosidase, alpha	0.913	2.517	0.00627	1.035	0.94	1.132	0.353	0.356	0.036	0.276	1.87e-05	1.637	0.0373	0.59	0.0411	0.669	0.0918	0.627	0.0653	0.563	0.0311
A_51_P114634	Amz1	archaelysin family metallopeptidase 1	0.954	2.515	0.0107	0.79	0.157	1.01	0.928	0.383	0.0279	0.431	0.047	1.668	0.00933	0.645	0.0219	0.613	0.147	0.628	0.237	0.597	0.00828
A_51_P262340	Rbm3	RNA binding motif protein 3	0.949	2.51	0.00405	1.458	0.67	2.337	0.0831	0.486	0.0697	0.395	0.103	1.315	0.0324	0.727	0.0721	0.774	0.169	0.823	0.574	0.741	0.117
A_52_P35801	Marcksl1	MARCKS-like 1	0.786	2.509	0.0502	0.744	0.522	0.733	0.254	0.379	0.047	0.26	0.0245	1.07	0.07	0.978	0.746	0.968	0.789	1.13	0.332	1	0.99
A_51_P373911	C1qtnf5	C1q and tumor necrosis factor related protein 5	0.958	2.508	0.0135	0.802	0.0884	1.133	0.488	0.493	0.0247	0.409	0.0151	1.711	0.0601	0.686	0.0653	0.782	0.00493	0.654	0.0904	0.693	0.302
A_52_P651425	Ncf1	neutrophil cytosolic factor 1	0.971	2.508	0.0309	1.094	0.862	1.29	0.125	0.378	0.016	0.367	0.0439	1.17	0.294	0.708	0.195	0.749	0.116	0.816	0.269	0.814	0.17
A_51_P335569	Slco1a4	solute carrier organic anion transporter family, member 1a4	0.777	2.506	0.0471	1.496	0.194	1.592	0.154	1.184	0.47	1.655	0.175	1.361	0.12	1.072	0.628	0.464	0.409	0.423	0.346	0.382	0.403
A_52_P127239	F730047E07Rik	RIKEN cDNA F730047E07 gene	0.855	2.505	0.0179	1.437	0.635	1.144	0.262	0.543	0.027	0.722	0.668	0.674	0.532	1.277	0.606	0.77	0.4	0.949	0.838	0.976	0.92
A_51_P359636	Lgals3bp	lectin, galactoside-binding, soluble, 3 binding protein	0.958	2.505	0.0312	1.251	0.672	1.257	0.255	0.445	0.0382	0.349	0.0235	1.505	0.181	0.71	0.11	0.862	0.38	0.91	0.101	0.81	0.327
A_52_P17534	Dab2	disabled homolog 2 (Drosophila)	0.959	2.504	0.00507	1.26	0.058	1.144	0.0979	0.43	0.00263	0.702	0.403	1.383	0.153	0.855	0.278	0.861	0.254	0.556	0.0303	0.673	0.0972
A_51_P145883	Btk	Bruton agammaglobulinemia tyrosine kinase	0.978	2.503	0.0113	1.033	0.934	1.221	0.152	0.412	0.0854	0.408	0.0453	1.298	0.0941	0.864	0.23	0.847	0.319	0.904	0.234	0.91	0.589
A_51_P169061	Lpcat2	lysophosphatidylcholine acyltransferase 2	0.972	2.503	0.0344	0.96	0.89	1.476	0.0809	0.403	0.0277	0.345	0.0249	1.573	0.0624	0.588	0.0305	0.665	0.0225	0.786	0.0676	0.715	0.085
A_51_P121891	Rac2	RAS-related C3 botulinum substrate 2	0.97	2.501	0.0153	1.077	0.843	1.202	0.228	0.425	0.0468	0.452	0.156	1.109	0.34	0.624	0.0835	0.909	0.736	1.05	0.0174	0.898	0.678
A_51_P235687	Alox5ap	arachidonate 5-lipoxygenase activating protein	0.973	2.499	0.0225	1.319	0.711	1.782	0.027	0.442	0.0324	0.297	0.0158	1.365	0.0262	0.614	0.0936	0.696	0.378	0.781	0.0426	0.669	0.113
A_52_P11901	Ptprc	protein tyrosine phosphatase, receptor type, C	0.975	2.499	0.0128	0.869	0.464	1.207	0.238	0.414	0.0138	0.532	0.0664	1.562	0.0307	0.6	0.0111	0.793	0.561	0.681	0.25	0.612	0.00643
A_51_P417612	H2-D4	histocompatibility 2, D region locus 4 .	0.846	2.498	0.0199	0.546	0.00349	0.783	0.0118	0.543	0.0346	0.335	0.109	1.128	0.354	0.869	0.56	1.014	0.935	1.143	0.304	0.933	0.635
A_52_P542388	Ifit2	interferon-induced protein with tetratricopeptide repeats 2	0.86	2.497	0.0326	0.744	0.469	1.072	0.527	0.472	0.00853	0.437	0.0481	1.255	0.388	0.692	0.226	0.889	0.599	0.681	0.206	0.695	0.236
A_51_P186703	Fbln5	RCB-0545 OHTA cDNA, RIKEN full-length enriched library, clone:G431002M01 product:fibulin 5	0.925	2.494	0.0358	0.822	0.298	1.316	0.189	0.528	0.0766	0.338	0.0266	1.414	0.0709	0.889	0.457	0.956	0.842	0.883	0.466	0.976	0.66
A_51_P354265	Serpinb9	serine peptidase inhibitor, clade B, member 9	0.808	2.493	0.0597	0.754	0.468	0.827	0.262	0.574	0.0662	0.215	0.0305	1.187	0.223	0.836	0.244	0.783	0.426	1.064	0.559	0.852	0.372
A_52_P319438	Ankrd37	ankyrin repeat domain 37	0.91	2.493	0.00673	1.8	0.565	1.537	0.0274	0.365	0.125	0.274	0.00294	1.204	0.222	0.747	0.0572	0.856	0.569	0.782	0.134	0.801	0.326
A_51_P235123	Nfkbie	nuclear factor of kappa light polypeptide gene enhancer in B-cells inhibitor, epsilon	0.934	2.493	0.0117	0.864	0.515	1.044	0.663	0.411	0.0288	0.405	0.0725	1.213	0.187	0.532	0.0174	0.684	0.104	0.814	0.225	0.638	0.251
A_51_P364632	Sh3bp2	SH3-domain binding protein 2	0.953	2.493	0.0121	0.984	0.976	1.195	0.188	0.377	0.00706	0.258	0.0524	1.456	0.118	0.658	0.0948	0.635	0.103	0.723	0.183	0.779	0.217
A_52_P577748	Lpxn	leupaxin	0.977	2.492	0.000406	1.567	0.527	1.75	0.169	0.413	0.00336	0.42	0.000585	1.27	0.0257	0.763	0.0668	0.759	0.0361	0.858	0.22	0.881	0.0711
A_51_P215242	H2-Ab1	histocompatibility 2, class II antigen A, beta 1	0.813	2.491	0.00738	0.603	0.201	1.112	0.551	0.53	0.0449	0.235	0.0979	1.149	0.624	0.909	0.684	0.889	0.634	1.089	0.701	0.891	0.753
A_51_P319986	Neil3	3 days neonate thymus cDNA, RIKEN full-length enriched library, clone:A630055A13 product:similar to CDNA FLJ10858 FIS, CLONE NT2RP4001555	0.871	2.487	0.129	1.515	0.312	0.681	0.225	0.396	0.171	0.616	0.149	2.169	0.0215	0.678	0.0279	0.643	0.132	0.531	0.00777	0.585	0.185
A_51_P383648	Pdzd2	adult retina cDNA, RIKEN full-length enriched library, clone:A930022H17 product:hypothetical PDZ domain (also known as DHR or GLGF) containing protein	0.815	2.486	0.0589	0.822	0.488	0.858	0.742	0.346	0.0441	0.538	0.189	1.459	0.201	0.728	0.146	0.494	0.307	0.397	0.108	0.554	0.112
A_51_P111962	Bean	brain expressed, associated with Nedd4	0.936	2.485	0.467	2.207	0.0161	1.251	0.267	0.183	0.0495	0.157	0.0106	2.765	0.00641	0.411	0.0348	0.498	0.331	0.237	0.14	0.457	0.19
A_52_P403157	Sorbs2	sorbin and SH3 domain containing 2	0.927	2.485	0.000379	1.056	0.777	0.942	0.526	0.364	0.00441	0.305	0.00157	1.669	0.0527	0.718	0.122	0.584	0.138	0.639	0.0383	0.658	0.0547
A_51_P418488		roundabout homolog 2 (Drosophila) Gene [MGI:1890110] [ENSMUST00000117200]	0.774	2.484	0.0906	0.588	0.332	0.478	0.00881	0.437	0.00983	0.334	0.118	2.292	0.0896	0.566	0.0647	0.75	0.333	0.644	0.255	0.591	0.135
A_52_P238230		kappa light chain of Mab7 mRNA	0.826	2.48	0.0518	1.319	0.537	2.209	0.141	0.649	0.366	0.485	0.552	0.435	0.00546	0.975	0.624	1.326	0.742	2.698	0.287	1.053	0.909
A_52_P104214	Tspan32	tetraspanin 32	0.967	2.48	0.0185	1.309	0.228	1.737	0.253	0.695	0.47	0.479	0.23	1.244	0.0391	0.723	0.206	0.74	0.191	0.786	0.471	0.744	0.0206
A_51_P314285	Tmem86a	transmembrane protein 86A	0.961	2.479	0.0165	1.062	0.901	1.53	0.103	0.392	0.0151	0.355	0.0425	1.456	0.042	0.584	0.114	0.627	0.0673	0.66	0.194	0.768	0.00372
A_51_P293688	Rab32	RAB32, member RAS oncogene family	0.955	2.477	0.0198	1.189	0.774	1.599	0.161	0.432	0.027	0.265	0.0166	1.415	0.175	0.73	0.071	0.706	0.283	0.794	0.107	0.737	0.289
A_51_P147274	Clec4a3	C-type lectin domain family 4, member a3	0.919	2.476	0.0122	1.237	0.782	1.386	0.151	0.341	0.00237	0.183	0.0165	1.209	0.178	0.686	0.0958	0.751	0.272	1.056	0.656	0.779	0.26
A_52_P956261		0 day neonate lung cDNA, RIKEN full-length enriched library, clone:E030016B02 product:unclassifiable	0.872	2.475	0.00748	0.602	0.214	0.757	0.0109	0.51	0.173	0.355	0.0942	1.706	0.00809	0.654	0.0149	0.7	0.427	0.643	0.207	0.694	0.0349
A_52_P376768	Fgf2	fibroblast growth factor 2	0.918	2.474	0.0151	1.361	0.037	0.999	0.98	0.503	0.0152	0.525	0.0389	1.363	0.0404	0.631	0.0444	0.671	0.0274	0.475	0.0878	0.639	0.238
A_52_P62444	Syn2	synapsin II	0.904	2.474	0.00201	0.768	0.504	0.928	0.112	0.585	0.127	0.321	0.113	1.932	0.00574	0.688	0.0231	0.643	0.0724	0.92	0.754	0.485	0.22
A_51_P282983	Slc39a14	solute carrier family 39 (zinc transporter), member 14	0.884	2.472	0.00849	1.537	0.365	1.117	0.255	0.295	0.0971	0.282	0.04	1.632	0.21	0.434	0.088	0.581	0.174	0.589	0.169	0.593	0.159
A_51_P227222	Adamts2	a disintegrin-like and metallopeptidase (reprolysin type) with thrombospondin type 1 motif, 2	0.961	2.47	0.0129	1.132	0.522	1.189	0.179	0.493	0.0329	0.342	0.0249	1.952	0.0646	0.686	0.0695	0.724	0.155	0.61	0.182	0.647	0.292
A_51_P211491	Gusb	glucuronidase, beta	0.918	2.468	0.00656	1.036	0.93	1.126	0.134	0.406	0.0275	0.293	0.127	1.96	0.0371	0.565	0.0246	0.613	0.0562	0.726	0.0399	0.625	0.252
A_52_P333097	Mcoln3	mucolipin 3 Gene [MGI:1890500] [ENSMUST00000039450]	0.791	2.465	0.00688	0.676	0.229	1.161	0.448	0.377	0.127	0.2	0.0594	1.468	0.102	0.768	0.192	0.565	0.266	0.684	0.0951	0.611	0.177
A_52_P401504	Thbs4	thrombospondin 4	0.927	2.465	0.261	1.195	0.796	1.25	0.123	0.294	0.101	0.321	0.00811	0.916	0.347	1.213	0.302	0.798	0.644	1.462	0.637	0.633	0.143
A_52_P185907	Crabp1	cellular retinoic acid binding protein I	0.787	2.463	0.0549	0.731	0.433	0.95	0.852	0.752	0.294	0.876	0.595	2.746	0.0053	0.628	0.111	0.498	0.269	0.59	0.0393	0.519	0.0727
A_51_P207031	Ncf1	neutrophil cytosolic factor 1	0.962	2.463	0.0213	1.244	0.243	1.379	0.28	0.394	0.0815	0.688	0.276	1.728	0.0493	0.698	0.0535	0.727	0.207	0.597	0.181	0.638	0.036
A_51_P505132	Rsad2	radical S-adenosyl methionine domain containing 2	0.843	2.462	0.0159	0.854	0.626	1.015	0.774	0.469	0.00432	1.026	0.945	1.221	0.281	0.462	0.0412	0.679	0.281	0.723	0.149	0.668	0.0945
A_51_P246166	Expi	extracellular proteinase inhibitor	0.907	2.461	0.07	1.094	0.842	1.517	0.0805	0.284	0.00367	0.228	0.174	2.64	0.0329	0.517	0.0565	0.634	0.134	0.565	0.132	0.56	0.0094
A_52_P110070	5730416F02Rik	RIKEN cDNA 5730416F02 gene , non-coding RNA	0.932	2.46	0.0145	1.278	0.663	1.675	0.0611	0.427	0.0103	0.271	0.0812	1.826	0.0607	0.498	0.0774	0.582	0.0798	0.8	0.276	0.617	0.41
A_51_P327869		Q80WU8_MOUSE Parathyroid hormone receptor 1, partial	0.981	2.46	0.025	1.132	0.49	1.345	0.183	0.459	0.0764	0.379	8.52e-05	1.954	0.0352	0.702	0.19	0.631	0.12	0.569	0.0268	0.561	0.169
A_52_P121342	Nrxn1	neurexin I	0.878	2.457	0.0384	0.949	0.696	1.02	0.882	0.631	0.26	0.31	0.0288	1.559	0.232	1.202	0.243	0.944	0.911	0.816	0.34	0.934	0.777
A_51_P114917	Dock2	dedicator of cyto-kinesis 2	0.946	2.457	0.00941	0.874	0.803	1.051	0.77	0.437	0.0177	0.47	0.0131	1.092	0.345	0.828	0.176	0.986	0.958	1.266	0.0921	1.196	0.53
A_52_P552589	Map4k1	mitogen-activated protein kinase kinase kinase kinase 1	0.901	2.456	0.00627	0.89	0.43	0.926	0.748	0.442	0.137	0.728	0.29	1.343	0.0748	0.849	0.167	1.024	0.957	1.025	0.714	1.11	0.547
A_52_P549279	Itgae	integrin alpha E, epithelial-associated	0.904	2.452	0.0164	0.736	0.0972	0.991	0.948	0.618	0.0907	0.424	0.109	1.27	0.011	0.915	0.455	0.683	0.0692	1.012	0.941	1.049	0.79
A_51_P384136	Arsi	arylsulfatase i (cDNA clone IMAGE:3991175)	0.975	2.451	0.0369	1.377	0.0704	1.337	0.0748	0.491	0.126	0.503	0.0156	1.255	0.151	0.89	0.321	0.86	0.458	0.612	0.388	0.753	0.308
A_52_P371135	C130050O18Rik	RIKEN cDNA C130050O18 gene	0.977	2.451	0.0897	1.14	0.809	1.475	0.0492	0.404	0.00426	0.355	0.00395	1.347	0.0809	0.573	0.0373	0.671	0.1	0.668	0.207	0.73	0.00297
A_52_P362670	Adam15	a disintegrin and metallopeptidase domain 15 (metargidin)	0.93	2.449	0.05	0.963	0.582	1.109	0.512	0.57	0.318	0.306	0.0658	1.483	0.21	0.653	0.189	0.773	0.408	0.862	0.568	0.864	0.772
A_51_P299475	Olfr63	olfactory receptor 63	0.868	2.448	0.0151	0.924	0.759	0.853	0.755	0.421	0.115	0.45	0.397	1.311	0.374	0.969	0.91	0.691	0.365	0.494	0.148	0.719	0.251
A_51_P476767	Nnmt	nicotinamide N-methyltransferase	0.974	2.448	0.00805	1.305	0.166	1.423	0.227	0.446	0.0202	0.351	0.00655	2.013	0.0371	0.574	0.0456	0.661	0.00387	0.62	0.00921	0.556	0.179
A_52_P684647	Ptk2b	PTK2 protein tyrosine kinase 2 beta	0.936	2.448	0.0203	1.16	0.483	1.416	0.0844	0.55	0.124	0.963	0.773	1.526	0.167	0.692	0.115	0.808	0.551	0.531	0.0662	0.625	0.116
A_51_P120093	Snx10	sorting nexin 10	0.888	2.448	0.0138	1.018	0.975	1.469	0.327	0.397	0.00573	0.248	0.0228	1.192	0.286	0.707	0.00223	0.682	0.326	0.797	0.103	0.648	0.065
A_52_P647102	Svep1	adult male urinary bladder cDNA, RIKEN full-length enriched library, clone:9530018I21 product:polydomain protein	0.763	2.445	0.0864	1.024	0.961	0.68	0.214	0.695	0.197	0.807	0.663	1.442	0.129	0.719	0.122	0.951	0.856	0.372	0.0494	0.753	0.664
A_51_P316951	Wipf3	WAS/WASL interacting protein family, member 3	0.93	2.445	0.0253	1.181	0.689	1.371	0.15	0.505	0.027	0.3	0.0127	1.766	0.0221	0.672	0.0562	0.712	0.214	0.739	0.0798	0.858	0.306
A_51_P143200	Tcstv3	2-cell-stage, variable group, member 3	0.813	2.445	0.0188	0.589	0.268	0.713	0.066	0.438	0.065	0.585	0.0404	0.858	0.0635	1.074	0.0886	1.285	0.363	1.204	0.388	1.154	0.0942
A_51_P502872	2200002D01Rik	RIKEN cDNA 2200002D01 gene	0.951	2.445	0.0129	1.109	0.801	1.426	0.0746	0.358	0.00883	0.412	0.0226	1.804	0.0236	0.552	0.0369	0.732	0.136	0.586	0.0487	0.592	0.0247
A_51_P313566	Lmna	lamin A	0.988	2.441	0.0257	1.212	0.632	1.387	0.0979	0.48	0.0178	0.458	0.138	1.437	0.112	0.648	0.0316	0.815	0.305	0.803	0.361	0.659	0.355
A_52_P672960	Camk4	calcium/calmodulin-dependent protein kinase IV	0.941	2.44	0.00302	1.082	0.826	0.948	0.839	0.595	0.108	0.777	0.0214	1.153	0.391	0.803	0.0385	0.876	0.756	0.844	0.321	0.872	0.562
A_51_P446469	Dok2	docking protein 2	0.967	2.44	0.0165	0.931	0.865	1.34	0.108	0.343	0.0114	0.381	0.0319	1.352	0.0985	0.785	0.0066	0.781	0.0251	0.657	0.16	0.741	0.111
A_52_P570717	H2-Ab1	histocompatibility 2, class II antigen A, beta 1 (cDNA clone MGC:6297 IMAGE:2651058)	0.768	2.439	0.000632	0.571	0.163	1.043	0.719	0.53	0.0242	0.212	0.12	1.158	0.556	0.924	0.697	0.876	0.598	1.058	0.756	0.887	0.742
A_52_P686701	Nfam1	Nfat activating molecule with ITAM motif 1	0.978	2.437	0.0128	1.643	0.374	2.173	0.0389	0.424	0.0108	0.559	0.257	1.701	0.113	0.517	0.0792	0.577	0.143	0.559	0.384	0.55	0.103
A_51_P381260	Fxyd5	FXYD domain-containing ion transport regulator 5	0.96	2.436	0.0308	1.03	0.951	1.19	0.125	0.328	0.00376	0.404	0.00547	1.331	0.00636	0.615	0.0401	0.789	0.00882	0.722	0.0649	0.758	0.281
A_51_P408346	Ifi204	interferon activated gene 204	0.89	2.435	0.0129	1.114	0.89	0.978	0.84	0.313	0.0547	0.267	0.00725	1.19	0.0402	0.859	0.123	0.802	0.0285	0.823	0.399	0.847	0.453
A_51_P469433	Tnfrsf4	tumor necrosis factor receptor superfamily, member 4	0.971	2.43	0.0393	1.421	0.22	1.943	0.0728	0.517	0.0768	0.712	0.139	1.249	0.156	0.795	0.39	0.823	0.154	0.754	0.037	0.708	0.0723
A_51_P511707	2310079N02Rik	RIKEN cDNA 2310079N02 gene	0.947	2.429	0.012	1.073	0.878	1.247	0.307	0.41	0.0344	0.318	0.0212	1.865	0.0161	0.608	0.05	0.643	0.0234	0.755	0.0854	0.632	0.146
A_51_P428708	C4b	complement component 4B (Childo blood group)	0.905	2.428	0.0381	1.065	0.736	1.184	0.331	0.521	0.0603	0.354	0.0294	2.367	0.0635	0.65	0.191	0.724	0.248	0.911	0.627	0.615	0.32
A_51_P129012	B2m	beta-2 microglobulin	0.816	2.426	0.0121	0.627	0.364	0.793	0.0595	0.476	0.00489	0.224	0.118	1.051	0.819	0.779	0.361	0.985	0.959	1.316	0.325	0.971	0.91
A_51_P487718	E2f3	E2F transcription factor 3	0.929	2.426	0.0356	1.037	0.864	0.926	0.733	0.535	0.104	0.771	0.194	2.011	0.0744	0.667	0.244	0.833	0.429	0.543	0.201	0.674	0.219
A_52_P590339	9030409G11Rik	RIKEN cDNA 9030409G11 gene	0.965	2.426	0.0199	1.112	0.806	1.048	0.666	0.461	0.0651	0.43	0.0373	1.498	0.0635	0.703	0.084	0.743	0.157	0.596	0.0516	0.705	0.128
A_52_P174000		VH186.2-D-J-IgG1 mRNA, partial cds, sequence:kec-5.	0.763	2.425	0.0441	1.201	0.297	2.254	0.187	0.79	0.61	0.917	0.548	0.491	0.0282	0.973	0.816	1.065	0.924	2.401	0.299	0.838	0.784
A_51_P166886	Saa2	serum amyloid A 2	0.897	2.425	0.0155	1.796	0.429	1.492	0.0664	0.204	0.0374	0.274	0.138	2.423	0.0051	0.212	0.0136	0.371	0.00342	0.355	0.203	0.26	0.229
A_51_P180754	Mtap2	Mouse microtubule-associated protein 2 (MAP2) mRNA	0.965	2.424	0.00419	1.037	0.768	1.148	0.0511	0.525	0.177	0.472	0.0767	2.031	0.0668	0.632	0.113	0.709	0.175	0.464	0.0479	0.566	0.156
A_51_P384499	Calm3	calmodulin 3	0.957	2.424	0.0285	0.858	0.146	0.981	0.816	0.431	0.0682	0.417	0.0179	1.74	0.0413	0.517	0.0027	0.667	0.227	0.659	0.00081	0.565	0.0695
A_51_P419147	Lpxn	leupaxin	0.976	2.421	0.00628	1.62	0.517	1.785	0.0773	0.409	0.00804	0.426	0.00738	1.263	0.0517	0.843	0.0212	0.787	0.169	0.923	0.352	0.869	0.384
A_51_P517988	Nme2	non-metastatic cells 2, protein (NM23B) expressed in	0.877	2.421	0.00969	1.049	0.834	1.242	0.2	0.431	0.152	0.329	0.138	1.996	0.0151	0.525	0.0155	0.695	0.295	0.821	0.172	0.644	0.363
A_52_P426049	Lat2	linker for activation of T cells family, member 2	0.879	2.418	0.024	0.842	0.788	1.063	0.193	0.456	0.21	0.45	0.293	1.351	0.0607	1.286	0.312	1.159	0.575	1.306	0.411	1.177	0.681
A_51_P167263	Cd5	CD5 antigen	0.873	2.418	0.0298	0.715	0.502	1.036	0.96	0.583	0.226	0.719	0.423	1.183	0.414	0.801	0.252	0.957	0.932	1.263	0.274	0.899	0.501
A_52_P587738	P2ry2	purinergic receptor P2Y, G-protein coupled 2	0.877	2.417	0.00143	0.864	0.314	0.805	0.00261	0.49	0.149	0.28	0.121	0.978	0.354	0.969	0.18	0.79	0.678	1.033	0.691	0.894	0.63
A_52_P212756	Tor1aip2	torsin A interacting protein 2	0.833	2.417	0.0505	0.864	0.383	0.879	0.425	0.4	0.0429	0.269	0.0213	1.657	0.045	0.602	0.0593	0.581	0.163	0.519	0.0498	0.561	0.0899
A_51_P336161	Man2b1	mannosidase 2, alpha B1	0.976	2.416	0.0157	1.029	0.918	1.466	0.0693	0.429	0.0123	0.356	0.0174	1.54	0.0547	0.67	0.11	0.74	0.0883	0.811	0.196	0.752	0.359
A_51_P263473	Sept3	septin 3	0.923	2.415	0.0229	0.806	0.323	0.78	0.183	0.501	0.0847	0.44	0.0334	1.617	0.0807	0.782	0.225	0.594	0.0581	0.702	0.121	0.979	0.887
A_51_P363187	Cxcl1	chemokine (C-X-C motif) ligand 1	0.855	2.414	0.0349	0.906	0.912	2.607	0.0605	0.548	0.312	0.247	0.0135	0.739	0.0549	0.59	0.295	0.845	0.836	0.976	0.835	0.728	0.456
A_51_P490305	Ifi30	interferon gamma inducible protein 30	0.919	2.41	0.0243	0.98	0.955	1.133	0.292	0.374	0.00896	0.3	0.0166	1.464	0.062	0.736	0.0909	0.767	0.107	0.922	0.456	0.831	0.285
A_51_P506236	Clcn5	chloride channel 5	0.947	2.408	0.0108	1.219	0.716	1.535	0.0506	0.358	0.0762	0.405	0.0855	1.421	0.103	0.63	0.185	0.66	0.127	0.578	0.0893	0.615	0.0538
A_52_P139399	Ncapd2	non-SMC condensin I complex, subunit D2	0.94	2.406	0.0448	1.443	0.619	0.919	0.498	0.601	0.235	0.543	0.0665	1.506	0.192	0.752	0.14	0.86	0.314	0.974	0.916	0.868	0.239
A_51_P309158	Snx20	sorting nexin 20	0.981	2.405	0.064	1.066	0.606	1.26	0.234	0.426	0.0202	0.599	0.0767	1.446	0.0964	0.717	0.158	0.778	0.186	0.825	0.325	0.706	0.152
A_52_P427640			0.89	2.404	0.00268	1.461	0.672	1.506	0.459	0.459	0.192	0.182	0.127	1.63	0.379	0.349	0.0161	0.449	0.18	0.718	0.133	0.51	0.37
A_51_P130079	Lrmp	lymphoid-restricted membrane protein	0.975	2.402	0.00869	1.088	0.849	1.201	0.0577	0.463	0.0985	0.463	0.239	1.128	0.271	0.963	0.764	0.985	0.967	1.074	0.495	0.984	0.661
A_51_P382708	Col4a4	collagen, type IV, alpha 4	0.962	2.402	0.0303	0.885	0.389	1.009	0.933	0.549	0.0361	0.459	0.0339	1.491	0.0894	0.792	0.0956	0.896	0.0714	0.904	0.113	0.871	0.534
A_52_P577484	Sox9	SRY-box containing gene 9	0.829	2.401	0.0242	1.147	0.749	0.865	0.403	0.407	0.28	0.64	0.33	0.902	0.124	0.8	0.023	0.809	0.142	0.895	0.401	0.921	0.456
A_52_P435356	Cotl1	coactosin-like 1 (Dictyostelium)	0.967	2.401	0.015	1.181	0.689	1.361	0.126	0.375	0.00992	0.415	0.0325	1.29	0.105	0.726	0.0128	0.777	0.102	0.745	0.0723	0.748	0.271
A_52_P655136	Nlrc4	NLR family, CARD domain containing 4	0.98	2.4	0.00749	1.179	0.385	1.35	0.235	0.458	0.00752	0.347	0.144	1.25	0.0913	0.788	0.235	0.818	0.267	0.799	0.434	0.764	0.182
A_51_P449325	H2-Oa	histocompatibility 2, O region alpha locus	0.795	2.399	0.00587	0.715	0.0877	1.211	0.227	0.654	0.209	0.842	0.184	0.946	0.713	1.036	0.553	1.272	0.602	1.424	0.112	1.207	0.553
A_51_P376347	Hebp1	heme binding protein 1	0.966	2.398	0.00321	1.115	0.763	1.637	0.0902	0.397	0.0175	0.327	0.0365	1.564	0.0675	0.606	0.0534	0.592	0.0505	0.663	0.0356	0.572	0.189
A_51_P465148	Ctsb	cathepsin B	0.949	2.398	0.0159	1.007	0.983	1.257	0.0592	0.363	0.0158	0.367	0.00247	1.635	0.0351	0.619	0.0661	0.693	0.068	0.698	0.0746	0.607	0.145
A_52_P305995	Ammecr1	Alport syndrome, mental retardation, midface hypoplasia and elliptocytosis chromosomal region gene 1 homolog	0.911	2.398	0.0213	1.125	0.802	1.128	0.243	0.407	0.0144	0.847	0.171	2.001	0.0191	0.539	0.0384	0.696	0.199	0.46	0.0334	0.534	0.0135
A_51_P357573	Cald1	caldesmon 1	0.975	2.396	0.0037	1.313	0.207	0.958	0.75	0.538	0.0435	0.521	0.0981	1.705	0.0302	0.548	0.0477	0.65	0.0529	0.632	0.0883	0.61	0.0778
A_51_P361830	Lgi2	leucine-rich repeat LGI family, member 2	0.876	2.395	0.00979	0.971	0.861	0.684	0.0491	0.547	0.042	0.545	0.0165	2.159	0.00391	0.607	0.00717	0.637	0.159	0.45	0.0983	0.53	0.125
A_52_P577386	Il18bp	interleukin 18 binding protein	0.895	2.394	0.0424	0.716	0.255	0.927	0.472	0.473	0.0278	0.306	0.0382	1.214	0.0803	0.635	0.0168	0.833	0.206	0.937	0.603	0.8	0.361
A_51_P388325	Clgn	calmegin	0.956	2.393	0.0389	1.31	0.156	1.184	0.514	0.663	0.271	0.736	0.442	1.193	0.484	1.023	0.857	0.84	0.523	0.762	0.403	0.817	0.289
A_51_P134475	Pmepa1	prostate transmembrane protein, androgen induced 1	0.954	2.391	0.0247	1.007	0.975	1.025	0.833	0.509	0.0692	0.342	0.0233	1.531	0.189	0.668	0.21	0.706	0.256	0.768	0.348	0.782	0.462
A_52_P210123	Obfc2a	oligonucleotide/oligosaccharide-binding fold containing 2A	0.91	2.391	0.0236	0.979	0.871	1.089	0.751	0.405	0.0651	0.269	0.0122	1.537	0.121	0.574	0.0732	0.683	0.17	0.595	0.0936	0.685	0.147
A_51_P407351	Ly75	receptor DEC205 mRNA	0.861	2.391	0.011	0.885	0.484	1.339	0.331	0.413	0.0525	0.226	0.0016	1.219	0.107	0.765	0.0248	0.62	0.353	0.683	0.0843	0.607	0.112
A_52_P297765	Fam89a	family with sequence similarity 89, member A	0.95	2.389	0.0554	0.832	0.43	1.226	0.131	0.459	0.00475	0.329	0.00804	1.11	0.0667	0.783	0.00775	0.707	0.363	0.868	0.103	0.787	0.233
A_51_P432180	Slc16a6	solute carrier family 16 (monocarboxylic acid transporters), member 6	0.946	2.389	0.0113	1.052	0.835	1.051	0.578	0.421	0.029	0.488	0.0971	2.036	0.0471	0.661	0.0428	0.648	0.117	0.566	0.0297	0.607	0.0795
A_51_P350403	Exoc4	exocyst complex component 4	0.8	2.388	0.0102	0.752	0.0846	0.855	0.378	0.606	0.155	0.252	0.124	1.544	0.159	0.691	0.197	0.74	0.385	0.984	0.936	0.833	0.586
A_51_P444666	Tmem106a	transmembrane protein 106A	0.935	2.387	0.0146	0.931	0.803	0.996	0.974	0.445	0.0895	0.321	0.0122	1.601	0.146	0.768	0.241	0.759	0.247	0.835	0.354	0.831	0.442
A_52_P62085	Ctsz	cathepsin Z	0.84	2.386	0.011	0.909	0.799	1.155	0.159	0.441	0.0288	0.262	0.0467	1.891	0.0893	0.621	0.00993	0.652	0.114	0.656	0.0473	0.662	0.252
A_51_P312485	Fpr1	formyl peptide receptor 1	0.97	2.386	0.0184	1.47	0.43	1.811	0.206	0.472	0.0264	0.308	0.0314	1.632	0.0202	0.485	0.0647	0.663	0.446	0.661	0.141	0.503	0.241
A_51_P189405	Podxl2	podocalyxin-like 2	0.879	2.384	0.00357	0.913	0.213	1.174	0.134	0.712	0.119	0.466	0.127	1.282	0.515	0.897	0.476	0.832	0.312	0.92	0.657	0.948	0.858
A_51_P186476	Slc11a1	solute carrier family 11 (proton-coupled divalent metal ion transporters), member 1	0.957	2.384	9.02e-05	1.192	0.774	1.371	0.0933	0.428	0.0868	0.265	0.115	1.573	0.0636	0.635	0.103	0.577	0.164	0.81	0.19	0.656	0.114
A_52_P469744	Col4a3	collagen, type IV, alpha 3	0.761	2.383	0.0296	0.888	0.86	0.895	0.286	0.546	0.043	0.186	0.0857	1.381	0.108	0.804	0.322	0.812	0.525	1.403	0.0902	1.144	0.612
A_51_P318510	Ptprn	protein tyrosine phosphatase, receptor type, N	0.872	2.383	0.102	2.008	0.455	1.394	0.0969	0.679	0.116	0.701	0.344	3.828	0.0135	0.45	0.203	0.453	0.33	0.231	0.0415	0.49	0.246
A_51_P355943	Mvd	mevalonate decarboxylase	0.943	2.38	0.0196	0.857	0.444	1.106	0.449	0.553	0.0658	0.526	0.0347	1.753	0.0857	0.696	0.199	0.741	0.199	0.607	0.126	0.624	0.101
A_51_P312327	Ptges	prostaglandin E synthase	0.967	2.377	0.0304	1.001	0.999	1.08	0.323	0.436	0.0155	0.439	0.00569	1.488	0.113	0.517	0.0547	0.588	0.0329	0.59	0.000351	0.563	0.188
A_52_P45563	Slamf6	SLAM family member 6	0.976	2.376	0.00266	1.167	0.384	1.366	0.0101	0.626	0.0712	0.545	0.294	1.133	0.14	0.864	0.453	0.907	0.777	1.181	0.612	0.91	0.764
A_52_P174386	Carhsp1	calcium regulated heat stable protein 1	0.946	2.376	0.0161	1.083	0.601	1.097	0.511	0.523	0.0452	0.374	0.161	1.433	0.00778	0.631	0.00351	0.761	0.188	0.852	0.457	0.787	0.511
A_51_P344376	Gpr162	G protein-coupled receptor 162	0.911	2.374	0.0443	0.828	0.195	1.052	0.754	0.515	0.224	0.803	0.154	1.175	0.122	1.16	0.239	0.903	0.804	0.979	0.95	1.05	0.674
A_51_P207622	Fmod	fibromodulin	0.92	2.373	0.0661	0.999	0.995	2.115	0.0414	0.679	0.208	0.443	0.109	1.95	0.00234	0.481	0.00851	0.529	0.134	0.787	0.173	0.63	0.00703
A_51_P153565	Il18	interleukin 18	0.961	2.369	0.00635	1.419	0.636	1.837	0.0862	0.456	0.0321	0.273	0.0421	1.606	0.0472	0.648	0.139	0.637	0.134	0.754	0.0556	0.626	0.292
A_51_P275302	Lcp1	lymphocyte cytosolic protein 1	0.959	2.366	0.00842	0.878	0.704	1.172	0.453	0.431	0.112	0.443	0.0729	1.402	0.0677	0.616	0.0645	0.786	0.0431	0.822	0.0926	0.686	0.198
A_51_P240801	Tmem173	transmembrane protein 173 , nuclear gene encoding mitochondrial protein	0.929	2.364	0.0173	0.992	0.975	0.996	0.955	0.389	0.0226	0.34	0.0113	1.281	0.206	0.753	0.153	0.854	0.228	0.736	0.0805	0.725	0.189
A_52_P370311	Plbd2	phospholipase B domain containing 2	0.955	2.362	0.0205	0.873	0.155	1.271	0.155	0.477	0.105	0.439	0.0193	1.771	0.0293	0.622	0.0185	0.779	0.274	0.834	0.108	0.724	0.296
A_51_P324287	Kif23	kinesin family member 23	0.825	2.362	0.0287	1.146	0.864	0.678	0.0279	0.411	0.1	0.455	0.0067	1.602	0.0235	0.551	0.0532	0.716	0.0455	0.705	0.0574	0.747	0.181
A_51_P433450	Krt17	keratin 17	0.904	2.362	0.01	0.737	0.212	0.962	0.328	0.48	0.226	0.576	0.105	1.098	0.401	0.876	0.282	0.662	0.331	0.72	0.139	0.67	0.153
A_51_P173043	Egr2	early growth response 2	0.906	2.361	0.00195	1.512	0.736	1.816	0.067	0.406	0.00401	0.543	0.017	0.869	0.185	0.809	0.286	0.677	0.0655	0.865	0.186	0.741	0.19
A_52_P13448	2810417H13Rik	RIKEN cDNA 2810417H13 gene	0.92	2.36	0.0327	1.311	0.658	0.752	0.0826	0.557	0.197	0.428	0.0777	1.262	0.0334	0.939	0.0595	0.853	0.265	0.848	0.296	0.796	0.438
A_51_P182303	Col1a2	collagen, type I, alpha 2	0.969	2.36	0.0133	1.1	0.712	1.227	0.12	0.494	0.0512	0.377	0.0199	1.767	0.0687	0.669	0.0121	0.825	0.0664	0.659	0.135	0.749	0.247
A_52_P193657	Pyhin1	pyrin and HIN domain family, member 1	0.902	2.36	0.0104	1.035	0.816	0.881	0.306	0.605	0.0449	0.661	0.0963	0.958	0.621	0.914	0.112	1.104	0.759	1.276	0.262	1.191	0.0587
A_51_P299309	Abhd12	abhydrolase domain containing 12	0.881	2.359	0.0349	1.013	0.984	1.386	0.0453	0.439	0.0506	0.228	0.0246	1.563	0.0866	0.639	0.0865	0.723	0.196	1.063	0.668	0.853	0.697
A_51_P237865	Il4	interleukin 4	0.908	2.359	0.024	1.367	0.581	2.126	0.0811	0.595	0.0287	0.71	0.104	0.862	0.623	0.803	0.494	0.955	0.87	0.972	0.918	0.837	0.566
A_52_P586443	Pik3r3	phosphatidylinositol 3 kinase, regulatory subunit, polypeptide 3 (p55)	0.865	2.357	0.0241	1.177	0.838	1.08	0.443	0.749	0.534	1.338	0.706	1.615	0.167	0.714	0.279	0.858	0.518	0.676	0.379	0.603	0.138
A_51_P324450	Pbp2	phosphatidylethanolamine binding protein 2	0.795	2.356	0.0406	3.173	0.51	2.781	0.141	0.345	0.0376	0.247	0.0291	1.053	0.469	0.794	0.349	0.52	0.12	0.597	0.135	0.535	0.00953
A_52_P170188	Hcst	hematopoietic cell signal transducer	0.944	2.355	0.0032	0.901	0.829	1.614	0.0129	0.459	0.0507	0.588	0.197	1.139	0.457	0.67	0.131	0.893	0.653	0.918	0.645	0.794	0.271
A_52_P58543		Mouse Ig kappa active V-region mRNA from hybridoma NQ2-6.1.	0.869	2.354	0.0155	1.184	0.196	2.295	0.297	0.86	0.73	0.354	0.235	0.782	0.0316	0.914	0.224	1.176	0.886	2.64	0.119	0.92	0.756
A_51_P319022	Cxcr3	chemokine (C-X-C motif) receptor 3	0.766	2.354	0.0394	0.588	0.189	0.969	0.896	0.541	0.063	0.413	0.0648	0.775	0.131	0.976	0.68	0.934	0.741	1.444	0.294	1.053	0.626
A_52_P170635	Sirpa	signal-regulatory protein alpha	0.958	2.351	0.00917	0.939	0.847	1.298	0.28	0.38	0.0674	0.44	0.0822	1.441	0.0493	0.858	0.383	0.704	0.0107	0.636	0.0646	0.695	0.0753
A_51_P367780	Adamtsl2	ADAMTS-like 2	0.812	2.35	0.0153	0.82	0.488	0.725	0.489	0.574	0.303	0.432	0.321	2.164	0.0476	0.604	0.0976	0.572	0.197	0.582	0.0943	0.693	0.397
A_51_P420918	Ly6i	lymphocyte antigen 6 complex, locus I	0.789	2.349	0.0165	0.858	0.659	1.2	0.532	0.528	0.158	0.249	0.147	0.995	0.948	0.773	0.084	0.799	0.504	0.87	0.681	0.841	0.694
A_51_P222359	Emilin1	elastin microfibril interfacer 1	0.845	2.348	0.0354	0.939	0.913	0.727	0.209	0.479	0.0465	0.227	0.0167	1.524	0.193	0.581	0.16	0.724	0.242	0.87	0.578	0.82	0.456
A_51_P135268	Corin	corin	0.877	2.348	0.000672	0.949	0.901	0.741	0.198	0.269	0.184	0.539	0.186	2.373	0.00597	0.504	0.00896	0.393	0.198	0.331	0.0822	0.392	0.174
A_52_P101852	Sparc	secreted acidic cysteine rich glycoprotein	0.951	2.347	0.0411	1.064	0.653	1.144	0.416	0.492	0.0899	0.29	0.101	1.614	0.0245	0.697	0.0771	0.793	0.109	0.686	0.185	0.729	0.252
A_51_P187898	H60a	histocompatibility 60a	0.883	2.346	0.0195	1.437	0.64	1.733	0.0496	0.755	0.147	1.361	0.608	1.099	0.606	1.453	0.201	0.889	0.904	1.333	0.409	1.284	0.552
A_51_P123077	Nubp1	nucleotide binding protein 1	0.924	2.344	0.0106	0.968	0.901	1.2	0.323	0.457	0.0642	0.405	0.0457	1.681	0.0535	0.514	0.0288	0.619	0.124	0.681	0.0974	0.615	0.112
A_52_P428354	H2-Q10	histocompatibility 2, Q region locus 10	0.763	2.343	0.0135	0.509	0.0292	0.75	0.113	0.573	0.0541	0.366	0.185	1.084	0.707	0.934	0.752	1.129	0.51	1.203	0.384	1.039	0.83
A_51_P259975	Aspa	aspartoacylase	0.777	2.343	0.00487	0.695	0.601	0.639	0.0359	0.648	0.115	0.757	0.415	2.576	0.0144	0.894	0.401	0.537	0.0525	0.448	0.0392	0.528	0.0901
A_52_P107290	Auh	18-day embryo whole body cDNA, RIKEN full-length enriched library, clone:1110025O22 product:AU RNA binding protein/enoyl-coenzyme A hydratase	0.959	2.343	0.0135	0.923	0.68	1.206	0.111	0.473	0.106	0.44	0.0606	1.883	0.0327	0.575	0.0394	0.747	0.00645	0.756	0.0371	0.54	0.0816
A_52_P559545	Cercam	cerebral endothelial cell adhesion molecule	0.977	2.342	0.0361	1.116	0.469	1.176	0.342	0.636	0.0824	0.607	0.147	1.683	0.00451	0.77	0.335	0.559	0.194	0.625	0.0607	0.647	0.177
A_51_P488780	Krt28	keratin 28 Gene [MGI:1918093] [ENSMUST00000006963]	0.921	2.342	0.0421	0.756	0.316	0.891	0.501	0.437	0.0755	0.492	0.299	1.538	0.1	0.796	0.348	0.83	0.542	0.624	0.13	0.944	0.176
A_51_P204740	Cd34	CD34 antigen	0.943	2.341	0.0222	0.75	0.231	0.936	0.49	0.554	0.0308	0.444	0.0387	1.758	0.0636	0.738	0.00324	0.75	0.521	0.688	0.264	0.696	0.0129
A_51_P263965	Hmox1	heme oxygenase (decycling) 1	0.933	2.336	0.0252	1.293	0.61	1.311	0.184	0.433	0.0757	0.361	0.03	1.523	0.0601	0.625	0.0382	0.738	0.289	0.589	0.036	0.63	0.0397
A_51_P505172	Tcf19	transcription factor 19	0.896	2.335	0.0258	1.424	0.565	1.016	0.922	0.584	0.242	0.49	0.0678	1.49	0.145	0.657	0.114	0.739	0.11	0.929	0.676	0.805	0.185
A_51_P401263	Eme1	essential meiotic endonuclease 1 homolog 1 (S. pombe)	0.907	2.334	0.0233	1.375	0.536	0.819	0.153	0.507	0.0459	0.802	0.504	1.329	0.149	0.664	0.0844	0.814	0.22	0.752	0.133	0.795	0.168
A_51_P358825	Nlrp10	NLR family, pyrin domain containing 10	0.98	2.333	0.00723	1.349	0.634	1.723	0.0588	0.462	0.0206	0.616	0.0902	1.406	0.0404	0.726	0.285	0.751	0.0299	0.658	0.316	0.827	0.433
A_52_P518160	Galns	galactosamine (N-acetyl)-6-sulfate sulfatase	0.978	2.332	0.0371	1.019	0.946	1.356	0.194	0.499	0.0977	0.381	0.079	1.575	0.212	0.739	0.342	0.725	0.34	0.745	0.363	0.767	0.385
A_51_P131561	1600029D21Rik	RIKEN cDNA 1600029D21 gene	0.904	2.331	0.0192	0.938	0.594	1.096	0.503	0.344	0.0263	0.399	0.0261	1.695	0.0586	0.689	0.137	0.72	0.125	0.639	0.000953	0.638	0.129
A_52_P582374	Epsti1	epithelial stromal interaction 1 (breast)	0.874	2.33	0.0254	0.999	0.998	0.963	0.805	0.374	0.0501	0.468	0.0429	1.114	0.44	0.798	0.227	0.775	0.553	1.131	0.448	0.934	0.593
A_51_P123134	Ercc6l	excision repair cross-complementing rodent repair deficiency complementation group 6 - like	0.902	2.33	0.051	1.286	0.725	0.836	0.641	0.456	0.0229	0.387	0.154	1.301	0.157	0.767	0.179	0.882	0.318	0.996	0.982	0.832	0.198
A_51_P264064	Incenp	inner centromere protein	0.965	2.329	0.0361	1.255	0.701	1.001	0.995	0.532	0.0447	0.456	0.039	1.338	0.0341	0.696	0.0439	0.805	0.117	0.801	0.234	0.702	0.0343
A_51_P224903	Rgs4	regulator of G-protein signaling 4	0.849	2.328	0.000148	1.487	0.212	1.326	0.047	0.342	0.00249	0.637	0.223	1.006	0.946	0.681	0.0921	0.815	0.543	0.718	0.102	0.679	0.201
A_51_P468249	Phex	phosphate regulating gene with homologies to endopeptidases on the X chromosome (hypophosphatemia, vitamin D resistant rickets)	0.855	2.328	0.0518	0.869	0.484	1.247	0.361	0.514	0.0675	0.312	0.0656	2.41	0.0133	0.877	0.0602	0.694	0.479	0.588	0.0382	0.656	0.098
A_51_P433615	Klhl6	kelch-like 6 (Drosophila)	0.857	2.326	0.0451	1.413	0.688	1.611	0.204	0.657	0.133	0.24	0.355	1.141	0.522	0.894	0.497	0.948	0.722	1.002	0.995	0.983	0.929
A_51_P131364	Selplg	selectin, platelet (p-selectin) ligand	0.957	2.326	0.0295	1.281	0.656	1.563	0.0897	0.509	0.0492	0.325	0.0157	1.125	0.54	0.728	0.226	0.762	0.264	1.073	0.673	0.879	0.612
A_52_P131466	Rac2	RAS-related C3 botulinum substrate 2	0.956	2.323	0.028	1.065	0.883	1.222	0.27	0.456	0.0346	0.404	0.186	1.093	0.614	0.685	0.0654	0.949	0.844	1.159	0.16	0.922	0.754
A_51_P343598	1500009L16Rik	RIKEN cDNA 1500009L16 gene	0.895	2.32	0.007	1.141	0.713	1.137	0.482	0.512	0.0389	0.265	0.0186	1.455	0.0812	0.867	0.356	0.741	0.608	0.608	0.0435	0.722	0.0925
A_52_P51355	Prkcb	protein kinase C, beta	0.949	2.319	0.0198	0.956	0.817	0.951	0.827	0.5	0.139	0.407	0.312	1.533	0.0105	0.593	0.0299	0.717	0.403	0.945	0.436	0.758	0.262
A_51_P202074	Ncapd2	non-SMC condensin I complex, subunit D2	0.944	2.318	0.00804	1.239	0.722	0.823	0.314	0.517	0.172	0.488	0.00688	1.418	0.0996	0.635	0.0437	0.759	0.102	0.827	0.302	0.836	0.3
A_52_P186274			0.871	2.316	0.0387	1.459	0.0477	1.512	0.115	0.854	0.19	1.262	0.311	1.355	0.158	0.733	0.13	0.479	0.258	0.439	0.253	0.539	0.277
A_52_P177271	Mtl5	metallothionein-like 5, testis-specific (tesmin)	0.955	2.314	0.0296	1.739	0.44	2.858	0.0172	0.722	0.117	0.87	0.395	1.34	0.535	0.839	0.644	0.797	0.515	0.578	0.218	0.566	0.206
A_51_P514623	Cd302	CD302 antigen	0.903	2.312	0.0136	1.047	0.92	1.641	0.221	0.526	0.0245	0.191	0.0918	1.563	0.0536	0.491	0.0242	0.63	0.42	0.818	0.0884	0.633	0.39
A_51_P465281	Lgals1	lectin, galactose binding, soluble 1	0.973	2.312	0.0355	1.143	0.73	1.131	0.502	0.43	0.035	0.401	0.0306	1.566	0.142	0.626	0.0944	0.759	0.192	0.727	0.117	0.742	0.241
A_51_P439326	Arhgap9	Rho GTPase activating protein 9	0.952	2.312	0.00123	0.88	0.693	1.129	0.504	0.378	0.0221	0.443	0.189	1.4	0.0606	0.85	0.201	0.801	0.124	0.629	0.147	0.729	0.105
A_52_P33221	Apbb1ip	amyloid beta (A4) precursor protein-binding, family B, member 1 interacting protein	0.942	2.311	0.0308	0.925	0.276	1.264	0.292	0.382	0.0692	0.629	0.0756	1.573	0.0621	0.668	0.0574	0.728	0.231	0.587	0.32	0.617	0.0983
A_51_P345367	Psmb8	proteasome (prosome, macropain) subunit, beta type 8 (large multifunctional peptidase 7)	0.927	2.311	0.0748	0.706	0.142	0.87	0.415	0.496	0.0428	0.388	0.102	1.395	0.0349	0.63	0.0027	0.926	0.338	0.938	0.24	0.753	0.0337
A_51_P272553	Bhlhe40	basic helix-loop-helix family, member e40	0.933	2.309	0.0293	1.053	0.938	1.043	0.792	0.379	0.0251	0.451	0.0655	1.188	0.0176	0.701	0.115	0.804	0.476	0.922	0.728	0.891	0.128
A_52_P508167	E2f3	E2F transcription factor 3	0.883	2.306	0.00279	1.091	0.803	0.845	0.315	0.539	0.205	0.455	0.292	1.571	0.0151	0.848	0.319	0.851	0.679	0.853	0.673	0.926	0.83
A_51_P254045	Traip	TRAF-interacting protein	0.961	2.305	0.00695	1.197	0.799	1.055	0.717	0.431	0.0188	0.573	0.0451	1.522	0.0356	0.713	0.0389	0.843	0.19	0.792	0.0511	0.782	0.369
A_52_P221067	Serpina3j	serine (or cysteine) peptidase inhibitor, clade A (alpha-1 antiproteinase, antitrypsin), member 3J	0.955	2.302	0.0777	1.885	0.567	1.874	0.375	0.582	0.0294	0.433	0.0183	1.299	0.602	0.958	0.522	0.835	0.426	0.75	0.706	1.006	0.981
A_51_P489887	Susd3	sushi domain containing 3	0.937	2.302	0.0138	0.927	0.777	1.423	0.214	0.479	0.0962	0.413	0.0359	1.046	0.711	0.79	0.18	0.92	0.525	1.063	0.754	0.927	0.596
A_51_P515623	Qpctl	glutaminyl-peptide cyclotransferase-like	0.986	2.3	0.00688	1.249	0.343	1.35	0.0855	0.478	0.00831	0.474	0.0148	1.801	0.116	0.688	0.174	0.72	0.184	0.684	0.112	0.716	0.156
A_52_P43326	Rgs4	regulator of G-protein signaling 4	0.844	2.3	0.0378	1.342	0.275	1.057	0.24	0.287	0.00442	0.419	0.106	1.029	0.631	0.552	0.105	0.694	0.28	0.635	0.228	0.58	0.0116
A_51_P374203	Cxcl16	chemokine (C-X-C motif) ligand 16	0.893	2.299	0.0166	0.896	0.296	1.274	0.305	0.487	0.0879	0.299	0.00518	1.382	0.319	0.722	0.328	0.732	0.335	0.795	0.439	0.686	0.287
A_52_P582068		M.musculus BALB/c IgG light chain variable region mRNA.	0.78	2.298	0.0456	0.934	0.692	2.548	0.387	0.795	0.723	0.339	0.0572	0.665	0.127	0.77	0.364	1.055	0.965	4.538	0.275	0.971	0.934
A_51_P252725	Gpc4	glypican 4	0.922	2.298	0.046	1.007	0.972	1.273	0.178	0.451	0.0221	0.322	0.012	1.534	0.131	0.816	0.351	0.812	0.327	0.899	0.558	0.896	0.55
A_51_P114307	Ppt1	palmitoyl-protein thioesterase 1	0.888	2.297	0.0153	0.755	0.105	0.9	0.59	0.445	0.0617	0.298	0.019	1.296	0.239	0.705	0.162	0.78	0.57	0.945	0.754	0.829	0.346
A_52_P304128	Mmp14	matrix metallopeptidase 14 (membrane-inserted)	0.966	2.296	0.0227	1.127	0.652	1.167	0.401	0.412	0.0215	0.324	0.0145	1.384	0.335	0.654	0.153	0.775	0.275	0.675	0.166	0.735	0.263
A_52_P571746	Sh2d5	SH2 domain containing 5	0.973	2.296	0.0744	2.137	0.104	1.513	0.246	0.478	0.141	0.65	0.196	2.052	0.0963	0.536	0.0554	0.649	0.103	0.443	0.0355	0.541	0.0849
A_51_P105078	S100a4	S100 calcium binding protein A4	0.959	2.294	0.0206	1.304	0.456	1.881	0.0105	0.325	0.00345	0.422	0.00506	1.535	0.0521	0.628	0.0724	0.773	0.251	0.728	0.41	0.664	0.0287
A_51_P267239	Litaf	LPS-induced TN factor	0.964	2.291	0.0196	1.182	0.694	1.278	0.195	0.444	0.038	0.322	0.0851	1.382	0.189	0.599	0.00278	0.834	0.655	0.813	0.192	0.703	0.228
A_51_P119670	Gcnt1	glucosaminyl (N-acetyl) transferase 1, core 2	0.967	2.29	0.0246	1.306	0.626	1.462	0.0796	0.362	0.00798	0.4	0.0739	1.234	0.465	0.777	0.402	1.028	0.909	0.81	0.461	0.753	0.351
A_51_P484842	Asgr2	asialoglycoprotein receptor 2	0.943	2.29	0.0185	0.823	0.593	0.976	0.738	0.527	0.00426	0.701	0.0384	1.451	0.0156	0.885	0.317	0.723	0.157	0.841	0.0503	0.921	0.337
A_52_P319326	Svep1	sushi, von Willebrand factor type A, EGF and pentraxin domain containing 1	0.882	2.29	0.0702	0.877	0.595	1.07	0.799	0.657	0.197	0.262	0.0281	1.532	0.115	0.746	0.158	0.757	0.314	0.862	0.513	0.808	0.324
A_51_P270904	9930023K05Rik	RIKEN cDNA 9930023K05 gene	0.869	2.288	0.056	1.092	0.263	1.146	0.458	0.279	0.183	0.429	0.0309	1.586	0.00967	0.558	0.0175	0.617	0.296	1.003	0.974	0.534	0.0979
A_51_P335849	Ctnnbip1	catenin beta interacting protein 1	0.991	2.287	0.0503	1.088	0.658	1.357	0.243	0.47	0.0103	0.487	0.0631	1.728	0.0677	0.627	0.0252	0.679	0.252	0.647	0.235	0.602	0.00939
A_52_P667932	Pilrb2	paired immunoglobin-like type 2 receptor beta 2	0.944	2.285	0.0659	1.021	0.96	1.152	0.276	0.501	0.0077	0.427	0.0239	1.637	0.0913	0.78	0.119	0.779	0.478	1.035	0.506	0.837	0.523
A_52_P348560			0.924	2.285	0.00255	0.936	0.261	1.245	0.176	0.471	0.00516	0.472	0.0807	1.172	0.552	0.762	0.371	0.803	0.455	0.687	0.373	0.641	0.242
A_51_P440365	Frrs1	ferric-chelate reductase 1	0.97	2.285	0.0113	1.078	0.628	1.015	0.842	0.534	0.126	0.504	0.0142	1.586	0.0292	0.65	0.0331	0.704	0.0595	0.806	0.0939	0.726	0.0651
A_51_P212741	Scn2b	sodium channel, voltage-gated, type II, beta	0.954	2.284	0.000854	0.962	0.861	0.917	0.372	0.551	0.0149	0.581	0.00175	1.546	0.199	0.736	0.24	0.822	0.468	0.878	0.526	0.85	0.51
A_52_P401535	Cd209d	CD209d antigen	0.876	2.283	0.07	1.471	0.00515	2.022	0.1	0.396	0.156	0.373	0.0278	1.855	0.0463	0.5	0.0126	0.831	0.116	0.798	0.241	0.933	0.481
A_51_P225224	Htra1	HtrA serine peptidase 1	0.876	2.282	0.0469	0.671	0.401	1.023	0.926	0.59	0.0636	0.48	0.0387	1.882	0.0339	0.656	0.0986	0.803	0.247	0.848	0.305	0.798	0.301
A_52_P89305	Frmd5	FERM domain containing 5	0.949	2.282	0.0176	1.852	0.334	1.595	0.0803	0.328	0.0101	0.482	0.0201	2.225	0.0113	0.501	0.0438	0.545	0.297	0.379	0.0286	0.545	0.0592
A_52_P650453	Spink4	serine peptidase inhibitor, Kazal type 4	0.86	2.282	0.0127	0.611	0.537	0.716	0.189	0.547	0.106	0.597	0.0575	1.697	0.0171	0.544	0.0509	0.709	0.232	0.637	0.193	0.753	0.0541
A_51_P358012	Serpina3m	serine (or cysteine) peptidase inhibitor, clade A, member 3M	0.937	2.281	0.0192	2.717	0.46	2.694	0.261	0.365	0.0663	0.298	0.00138	2.337	0.0307	0.344	0.000901	0.486	0.0419	0.705	0.449	0.593	0.2
A_51_P161021	Ifit2	interferon-induced protein with tetratricopeptide repeats 2	0.805	2.279	0.0377	0.689	0.44	1.009	0.658	0.499	0.0922	0.316	0.0242	1.023	0.174	0.86	0.205	0.901	0.315	1.278	0.321	1.025	0.872
A_51_P333253	Myo1g	myosin IG	0.977	2.278	0.0482	0.916	0.783	1.125	0.468	0.494	0.132	0.571	0.26	1.286	0.0932	0.778	0.0981	0.973	0.928	0.948	0.681	0.853	0.319
A_51_P449329	H2-Oa	Mouse MHC class II protein alpha chain	0.865	2.277	0.00656	0.855	0.252	1.279	0.189	0.648	0.241	0.777	0.244	0.981	0.772	0.859	0.0985	1.077	0.88	1.251	0.0391	1.112	0.624
A_52_P153302	Ttc39b	tetratricopeptide repeat domain 39B	0.935	2.277	0.00856	1.106	0.861	1.455	0.0653	0.515	0.0374	0.352	0.103	1.249	0.0808	0.851	0.139	0.756	0.178	0.964	0.676	0.852	0.461
A_51_P343566	Galnt10	UDP-N-acetyl-alpha-D-galactosamine:polypeptide N-acetylgalactosaminyltransferase 10	0.98	2.276	0.014	0.99	0.973	1.153	0.258	0.563	0.063	0.482	0.0192	1.605	0.0216	0.678	0.00177	0.806	0.278	0.738	0.169	0.741	0.344
A_51_P399845	Fgf2	fibroblast growth factor 2	0.905	2.276	0.0198	1.445	0.0334	0.997	0.926	0.517	0.00286	0.834	0.54	1.559	0.027	0.596	0.0268	0.627	0.0255	0.494	0.128	0.612	0.25
A_52_P128283	Rnf149	ring finger protein 149	0.919	2.274	0.0412	1.41	0.702	1.603	0.166	0.441	0.0127	0.272	0.0435	1.613	0.0983	0.706	0.0148	0.629	0.185	0.793	0.186	0.711	0.15
A_52_P85372	Chrm1	cholinergic receptor, muscarinic 1, CNS	0.809	2.27	0.001	0.747	0.404	0.872	0.772	0.365	0.0329	0.398	0.115	1.251	0.161	0.805	0.191	0.814	0.779	0.494	0.188	0.801	0.417
A_52_P323315	Tmem151a	transmembrane protein 151A	0.95	2.27	0.0262	0.822	0.253	1.114	0.482	0.442	0.0348	0.324	0.0545	1.622	0.0204	0.588	0.00729	0.68	0.073	0.849	0.383	0.555	0.265
A_51_P296013	Sirpa	signal-regulatory protein alpha	0.94	2.27	0.0153	0.921	0.653	1.467	0.174	0.456	0.0208	0.643	0.111	1.461	0.082	0.787	0.111	0.683	0.0881	0.486	0.118	0.588	0.0291
A_51_P217227	Efr3b	EFR3 homolog B (S. cerevisiae)	0.845	2.268	0.0397	0.822	0.687	0.883	0.477	0.624	0.146	0.365	0.122	1.932	0.0696	0.855	0.236	0.723	0.286	0.625	0.0414	0.793	0.402
A_51_P320593	Def6	differentially expressed in FDCP 6	0.979	2.268	0.0271	1.038	0.848	1.036	0.55	0.512	0.0522	0.558	0.141	1.432	0.0208	0.682	0.0596	0.903	0.272	0.792	0.0233	0.848	0.392
A_52_P153929	Brip1	BRCA1 interacting protein C-terminal helicase 1	0.787	2.266	0.0186	1.345	0.627	0.793	0.0484	0.729	0.0695	0.38	0.331	1.565	0.171	0.867	0.494	0.867	0.491	1.069	0.715	0.934	0.711
A_51_P147024	AI836003	expressed sequence AI836003	0.855	2.263	0.0411	0.857	0.724	0.964	0.813	0.734	0.187	0.589	0.13	1.882	0.058	0.782	0.118	0.956	0.809	0.659	0.0622	0.982	0.956
A_51_P287635	P2ry2	purinergic receptor P2Y, G-protein coupled 2	0.861	2.263	0.00523	0.914	0.268	0.829	0.0815	0.63	0.161	0.293	0.021	0.972	0.801	1.081	0.385	0.849	0.761	1.007	0.919	0.84	0.469
A_52_P73436	Nfatc2	16 days embryo head cDNA, RIKEN full-length enriched library, clone:C130082H17 product:nuclear factor of activated T-cells, cytoplasmic 2	0.776	2.263	0.00227	0.956	0.833	0.619	0.545	0.527	0.152	0.744	0.404	1.554	0.125	0.827	0.1	0.835	0.652	0.606	0.00954	0.846	0.407
A_52_P595476	Klhl6	kelch-like 6 (Drosophila)	0.88	2.261	0.0366	1.53	0.66	1.638	0.112	0.678	0.0403	0.308	0.123	1.024	0.894	0.852	0.391	0.908	0.519	1.127	0.523	0.981	0.947
A_51_P117865	Fam20c	family with sequence similarity 20, member C	0.956	2.26	0.0192	1.008	0.989	1.336	0.0932	0.462	0.0331	0.406	0.014	1.499	0.103	0.738	0.159	0.662	0.126	0.993	0.964	0.787	0.492
A_51_P334318	2010110P09Rik	RIKEN cDNA 2010110P09 gene	0.969	2.258	0.0412	0.899	0.655	1.696	0.181	0.501	0.107	0.478	0.118	1.731	0.082	0.629	0.12	0.589	0.0708	0.755	0.405	0.694	0.127
A_51_P160754	Apobec1	apolipoprotein B mRNA editing enzyme, catalytic polypeptide 1	0.97	2.256	0.025	1.063	0.922	1.415	0.134	0.375	0.0338	0.387	0.0332	1.387	0.169	0.754	0.0326	0.739	0.0629	0.742	0.103	0.76	0.0698
A_52_P607103	Pik3r3	phosphatidylinositol 3 kinase, regulatory subunit, polypeptide 3 (p55)	0.916	2.255	0.0163	0.816	0.197	1.025	0.835	0.575	0.0721	0.404	0.0218	1.509	0.0474	0.81	0.0439	0.7	0.25	0.891	0.528	0.67	0.0113
A_51_P205008	Lst1	leukocyte specific transcript 1	0.85	2.254	0.0361	0.851	0.435	0.799	0.221	0.404	0.0531	0.364	0.125	1.08	0.103	0.57	0.00579	0.843	0.586	1.07	0.66	0.738	0.182
A_52_P22763	Mtap2	microtubule-associated protein 2	0.859	2.254	0.00368	0.956	0.915	0.953	0.633	0.463	0.00571	0.337	0.0827	1.921	0.0352	0.625	0.0658	0.799	0.289	0.718	0.31	0.723	0.0836
A_52_P67643	Mtor	FK506 binding protein 12-rapamycin associated protein 1 (cDNA clone IMAGE:5064192)	0.914	2.254	0.0455	1.354	0.576	2.428	0.0562	0.484	0.0631	0.28	0.0185	1.313	0.0528	0.559	0.0279	0.779	0.373	0.866	0.628	0.635	0.0383
A_51_P269166	Mmp19	matrix metallopeptidase 19	0.918	2.253	0.0027	1.04	0.913	0.997	0.872	0.395	0.0809	0.416	0.0452	1.741	0.0633	0.475	0.073	0.528	0.0993	0.475	0.184	0.532	0.167
A_52_P602719	Dck	deoxycytidine kinase	0.955	2.252	0.00508	1.025	0.944	0.988	0.871	0.512	0.0171	0.593	0.105	1.375	0.0553	0.682	0.142	1.121	0.493	0.902	0.548	0.762	0.114
A_51_P179789	Cd300ld	CD300 molecule-like family member d	0.923	2.247	0.0179	1.213	0.621	1.419	0.0203	0.417	0.11	0.222	0.143	1.421	0.32	0.575	0.219	0.582	0.202	0.766	0.459	0.624	0.222
A_52_P184594	Slc2a9	solute carrier family 2 (facilitated glucose transporter), member 9	0.898	2.246	0.00575	1.398	0.292	1.467	0.0901	0.889	0.66	0.94	0.807	1.29	0.0456	0.856	0.0665	0.681	0.274	0.556	0.321	0.645	0.336
A_51_P258372	Igsf6	immunoglobulin superfamily, member 6	0.959	2.244	0.0726	1.627	0.663	1.93	0.0703	0.386	0.0344	0.321	0.0781	1.223	0.145	0.649	0.0248	0.768	0.111	0.909	0.758	0.776	0.104
A_52_P292792	Col8a1	collagen, type VIII, alpha 1	0.92	2.241	0.0232	1.068	0.484	1.438	0.356	0.592	0.295	0.343	0.00423	1.323	0.0155	1.251	0.122	1.049	0.897	0.9	0.639	0.919	0.51
A_51_P255304	Cav3	caveolin 3	0.943	2.24	0.00943	1	0.998	0.9	0.577	0.559	0.0968	0.518	0.118	1.726	0.0143	0.693	0.0766	0.81	0.0341	0.474	0.0789	0.585	0.0877
A_51_P332392	2010305A19Rik	RIKEN cDNA 2010305A19 gene	0.938	2.239	0.0235	0.956	0.815	1.236	0.378	0.471	0.0436	0.515	0.0761	1.733	0.00218	0.588	0.0215	0.669	0.00441	0.779	0.00863	0.633	0.197
A_52_P170509	Abcb1b	ATP-binding cassette, sub-family B (MDR/TAP), member 1B	0.92	2.237	0.0347	0.982	0.961	1.017	0.907	0.722	0.162	0.356	0.038	1.315	0.0206	0.822	0.071	0.783	0.255	1.05	0.673	0.814	0.585
A_52_P581100	1700029I01Rik	RIKEN cDNA 1700029I01 gene	0.869	2.235	0.0134	0.871	0.515	1.208	0.379	0.394	0.0341	0.411	0.0164	1.137	0.261	0.709	0.0324	0.691	0.16	0.655	0.415	0.617	0.128
A_51_P134030	Oas1e	2'-5' oligoadenylate synthetase 1E	0.935	2.234	0.019	0.777	0.149	1.349	0.261	0.514	0.0366	0.601	0.127	1.538	0.0615	0.725	0.152	0.685	0.0554	0.618	0.0558	0.702	0.0916
A_51_P133229	Sulf2	sulfatase 2	0.916	2.232	0.0273	0.882	0.548	1.174	0.296	0.467	0.0683	0.351	0.031	1.411	0.222	0.695	0.0162	0.726	0.286	0.953	0.637	0.864	0.308
A_52_P434556	2310022B05Rik	RIKEN cDNA 2310022B05 gene	0.893	2.232	0.0269	0.686	0.265	0.931	0.516	0.481	0.0315	0.553	0.0374	1.352	0.0948	0.622	0.0952	0.755	0.157	0.718	0.0891	0.647	0.104
A_51_P362029	Cd48	CD48 antigen	0.852	2.231	0.0329	0.867	0.819	1.212	0.284	0.463	0.0425	0.261	0.0135	0.835	0.248	0.92	0.171	0.956	0.62	1.306	0.165	1.026	0.655
A_51_P148037	Sh3pxd2b	SH3 and PX domains 2B	0.817	2.231	0.0582	1.107	0.892	0.858	0.333	0.384	0.0326	0.202	0.074	1.287	0.145	0.714	0.0685	0.741	0.331	0.835	0.157	0.946	0.542
A_52_P620742	Igf2bp1	insulin-like growth factor 2 mRNA binding protein 1	0.932	2.231	0.025	1.441	0.56	1.54	0.322	0.554	0.278	0.339	0.259	1.415	0.136	0.666	0.0699	0.489	0.203	0.526	0.253	0.523	0.26
A_52_P442567	Trim30	tripartite motif-containing 30	0.959	2.231	0.000578	0.975	0.788	0.87	0.0172	0.449	0.0576	0.475	0.125	1.747	0.0414	0.516	0.0329	0.638	0.0877	0.639	0.0533	0.601	0.0505
A_52_P537208	Nfam1	bone marrow macrophage cDNA, RIKEN full-length enriched library, clone:I830082K10 product:NFAT activation molecule 1 precursor (Calcineurin/NFAT-activating ITAM-containing protein)	0.957	2.231	0.0111	1.132	0.816	1.338	0.226	0.351	0.0195	0.41	0.00652	1.452	0.131	0.657	0.171	0.65	0.0622	0.547	0.359	0.698	0.0351
A_51_P150705	Igj	immunoglobulin joining chain	0.764	2.23	0.0149	0.859	0.775	1.829	0.0533	0.538	0.317	0.394	0.352	0.4	0.00318	1.294	0.0651	1.566	0.454	2.964	0.192	1.266	0.458
A_51_P499551	Cd276	CD276 antigen	0.957	2.23	0.0338	0.907	0.834	1.369	0.229	0.408	0.0297	0.476	0.131	1.556	0.0501	0.641	0.117	0.554	0.0696	0.774	0.371	0.663	0.0987
A_52_P516091	Pla2g15	phospholipase A2, group XV	0.955	2.228	0.0232	0.943	0.663	1.118	0.16	0.477	0.0864	0.342	0.057	1.79	0.0756	0.612	0.0089	0.647	0.186	0.627	0.0162	0.677	0.251
A_52_P64716	Clip4	CAP-GLY domain containing linker protein family, member 4	0.781	2.226	0.0211	0.791	0.71	0.866	0.0109	0.439	0.083	0.818	0.565	1.985	0.0338	0.597	0.0546	0.573	0.105	0.402	0.0309	0.516	0.06
A_52_P67079	Def6	differentially expressed in FDCP 6	0.977	2.224	0.0346	1.029	0.902	1.102	0.52	0.55	0.0569	0.547	0.0757	1.407	0.153	0.754	0.139	0.947	0.618	0.863	0.311	0.945	0.778
A_51_P343569	Galnt10	UDP-N-acetyl-alpha-D-galactosamine:polypeptide N-acetylgalactosaminyltransferase 10 (cDNA clone MGC:27969 IMAGE:3595220)	0.975	2.222	0.0459	1.028	0.904	1.229	0.329	0.601	0.0864	0.5	0.101	1.384	0.0329	0.656	0.0217	0.833	0.124	0.823	0.0827	0.851	0.336
A_52_P628615	Fyb	FYN binding protein	0.888	2.222	0.0113	0.974	0.958	0.967	0.879	0.51	0.113	0.46	0.0938	1.068	0.42	0.648	0.0423	0.785	0.106	0.854	0.358	0.757	0.104
A_52_P178486		Q6NS85_MOUSE Sgk protein, partial	0.908	2.221	0.00148	1.697	0.143	1.434	0.00404	0.659	0.0258	1.168	0.13	1.636	0.0473	0.558	0.163	0.508	0.0708	0.397	0.384	0.396	0.0262
A_51_P142604	Nfam1	Nfat activating molecule with ITAM motif 1	0.966	2.219	0.0773	1.09	0.874	1.333	0.00364	0.433	0.00629	0.313	0.09	1.335	0.0711	0.636	0.0557	0.766	0.184	0.888	0.508	0.713	0.22
A_51_P280117	Padi2	peptidyl arginine deiminase, type II	0.967	2.219	0.0357	1.118	0.42	1.239	0.208	0.473	0.0474	0.652	0.0999	1.401	0.0781	0.67	0.106	0.761	0.111	0.8	0.413	0.736	0.118
A_52_P111715	Galnt6	UDP-N-acetyl-alpha-D-galactosamine:polypeptide N-acetylgalactosaminyltransferase 6	0.954	2.219	0.0197	1.181	0.427	1.404	0.0788	0.438	0.0167	0.506	0.0363	1.501	0.115	0.569	0.00929	0.601	0.00765	0.594	0.052	0.55	0.0745
A_52_P609153	6330416G13Rik	RIKEN cDNA 6330416G13 gene	0.936	2.218	0.00914	0.898	0.152	1.137	0.43	0.393	0.0669	0.537	0.00218	1.597	0.081	0.643	0.0266	0.704	0.0294	0.618	0.0278	0.672	0.233
A_51_P264227	Gpr160	G protein-coupled receptor 160	0.963	2.217	0.0244	0.976	0.95	1.471	0.00102	0.458	0.0782	0.369	0.0524	1.306	0.148	0.931	0.0427	0.889	0.67	0.88	0.378	0.895	0.389
A_52_P317524	Klhl15	kelch-like 15 (Drosophila)	0.905	2.216	0.0097	1.233	0.564	1.957	0.166	0.603	0.0433	0.7	0.338	1.241	0.453	0.661	0.087	0.745	0.19	0.741	0.121	0.559	0.203
A_52_P102931	Gimap5	0 day neonate lung cDNA, RIKEN full-length enriched library, clone:E030030I21 product:hypothetical protein	0.886	2.216	0.0267	1.028	0.962	2.162	0.106	0.443	0.0207	0.624	0.0339	1.285	0.0701	0.555	0.065	0.684	0.368	0.781	0.22	0.578	0.014
A_52_P477286	Rab8b	RAB8B, member RAS oncogene family	0.956	2.215	0.00205	0.906	0.327	1.151	0.0216	0.515	0.0249	0.462	0.0261	1.223	0.0756	0.63	0.105	0.807	0.162	0.702	0.00352	0.749	0.346
A_51_P228073	Susd1	adult male aorta and vein cDNA, RIKEN full-length enriched library, clone:A530080P10 product:similar to CDNA FLJ32142 FIS, CLONE PLACE5000068, WEAKLY SIMILAR TO C4B-BINDING PROTEIN PRECURSOR (C4BP)	0.88	2.215	0.0252	1.398	0.48	1.052	0.857	0.635	0.356	1.158	0.341	1.245	0.179	1.121	0.326	0.862	0.489	0.781	0.139	0.797	0.335
A_52_P424840	Mrc2	mannose receptor, C type 2	0.838	2.213	0.017	0.738	0.075	0.702	0.271	0.543	0.0183	0.581	0.0951	1.707	0.058	0.737	0.181	0.951	0.774	0.746	0.155	0.939	0.728
A_51_P234044	1190005I06Rik	RIKEN cDNA 1190005I06 gene	0.985	2.213	0.00707	1.111	0.422	1.462	0.18	0.485	0.0408	0.528	0.108	1.617	0.0731	0.681	0.029	0.709	0.275	0.564	0.205	0.655	0.0925
A_51_P386503	Abhd15	abhydrolase domain containing 15	0.927	2.21	0.0148	1.298	0.579	1.161	0.223	0.526	0.173	0.293	0.117	1.318	0.0648	0.839	0.166	0.741	0.246	0.907	0.333	0.924	0.729
A_52_P413034	Itga7	integrin alpha 7	0.861	2.209	0.000714	0.796	0.637	1.32	0.328	0.522	0.215	0.517	0.105	1.996	0.0716	0.696	0.137	0.61	0.269	0.459	0.0636	0.5	0.255
A_51_P205000	Lst1	B144 mRNA, m21r splice variant	0.94	2.205	0.0313	0.845	0.301	0.851	0.318	0.423	0.0276	0.517	0.0719	1.279	0.158	0.633	0.134	0.878	0.619	0.948	0.666	0.688	0.129
A_51_P415220	Zmat3	zinc finger matrin type 3	0.943	2.203	0.0239	0.973	0.664	0.979	0.335	0.633	0.0161	0.406	0.000402	1.5	0.0397	0.821	0.157	0.807	0.622	0.804	0.229	0.822	0.288
A_52_P518076	Nudt17	nudix (nucleoside diphosphate linked moiety X)-type motif 17	0.943	2.201	0.0224	0.873	0.273	1.205	0.518	0.629	0.0768	0.732	0.557	1.461	0.0305	0.633	0.0109	0.954	0.864	0.847	0.348	0.695	0.406
A_51_P414396	Mmrn2	multimerin 2	0.934	2.201	0.0348	1.048	0.744	1.082	0.443	0.675	0.0756	0.616	0.079	1.528	0.0773	0.72	0.156	0.85	0.441	0.664	0.129	0.744	0.158
A_52_P553589	9030617O03Rik	adult male corpus striatum cDNA, RIKEN full-length enriched library, clone:C030032I09 product:hypothetical GTP-binding signal recognition particle (SRP54) G-domain containing protein	0.947	2.2	0.0392	1.19	0.16	1.3	0.184	0.629	0.0235	0.869	0.351	2	0.0311	0.764	0.0202	0.65	0.0794	0.535	0.177	0.701	0.0249
A_51_P413539	Nek6	NIMA (never in mitosis gene a)-related expressed kinase 6	0.953	2.197	0.0388	1.012	0.966	1.104	0.421	0.506	0.0436	0.376	0.0403	1.315	0.161	0.815	0.0703	0.773	0.446	0.765	0.0373	0.792	0.22
A_51_P451450	Pvt1	M.musculus Pvt-1 mRNA.	0.908	2.196	0.00541	1.102	0.739	1.028	0.602	0.648	0.118	0.704	0.209	1.921	0.0609	0.931	0.484	0.733	0.0914	0.512	0.0635	0.681	0.0984
A_51_P135802	Mef2c	myocyte enhancer factor 2C	0.924	2.196	0.015	0.837	0.436	0.961	0.518	0.551	0.0132	0.782	0.251	1.508	0.0743	0.648	0.0345	0.755	0.363	0.745	0.107	0.612	0.084
A_51_P508029	Pcyox1	prenylcysteine oxidase 1	0.873	2.195	0.0337	0.957	0.922	1.288	0.16	0.551	0.0453	0.253	0.0576	1.317	0.0625	0.755	0.00499	0.771	0.468	1.023	0.78	0.826	0.623
A_51_P428035	Neu1	neuraminidase 1	0.944	2.194	0.0388	1.233	0.619	1.816	0.114	0.507	0.0353	0.337	0.106	1.73	0.0417	0.678	0.0174	0.735	0.0461	0.797	0.262	0.638	0.231
A_51_P489289	Rhoh	ras homolog gene family, member H	0.898	2.192	0.00883	0.918	0.711	1.187	0.14	0.485	0.216	0.553	0.158	0.978	0.56	0.871	0.0779	0.952	0.862	1.207	0.0603	1.052	0.521
A_51_P249118	Abcb4	ATP-binding cassette, sub-family B (MDR/TAP), member 4	0.892	2.191	0.0468	0.872	0.653	0.946	0.752	0.689	0.144	0.341	0.0803	1.362	0.175	0.762	0.211	0.847	0.35	1.095	0.667	0.845	0.669
A_51_P108757	Fuca1	fucosidase, alpha-L- 1, tissue	0.953	2.191	0.0266	1.029	0.909	1.461	0.128	0.522	0.0246	0.471	0.0828	1.74	0.0026	0.656	0.0116	0.72	0.0672	0.852	0.283	0.74	0.434
A_51_P200484	Lrp12	low density lipoprotein-related protein 12	0.87	2.191	0.0212	1.024	0.946	1.363	0.0847	0.419	0.11	0.263	0.0181	1.397	0.0819	0.808	0.4	0.682	0.313	0.677	0.00774	0.636	0.132
A_51_P463765	Timp3	tissue inhibitor of metalloproteinase 3	0.947	2.19	0.0284	1.132	0.226	1.073	0.734	0.542	0.154	0.46	0.203	1.681	0.0245	0.538	0.0177	0.658	0.235	0.665	0.268	0.652	0.325
A_51_P327874	Pth1r	parathyroid hormone 1 receptor	0.97	2.19	0.0515	1.218	0.196	1.272	0.164	0.46	0.0537	0.574	0.0816	1.983	0.0114	0.644	0.0225	0.664	0.053	0.499	0.0267	0.576	0.209
A_51_P222013	Rassf4	Ras association (RalGDS/AF-6) domain family member 4	0.98	2.19	0.00484	1.008	0.965	1.41	0.132	0.462	0.00252	0.509	0.277	1.132	0.604	0.883	0.518	0.757	0.13	0.806	0.655	0.753	0.124
A_52_P302433	Plau	plasminogen activator, urokinase	0.942	2.19	0.0289	0.77	0.349	1.141	0.475	0.556	0.133	0.407	0.00227	1.164	0.08	0.788	0.124	0.814	0.557	0.607	0.318	0.875	0.11
A_52_P214630	Sox9	SRY-box containing gene 9	0.788	2.187	0.0251	1.004	0.995	0.802	0.348	0.303	0.125	0.375	0.0479	0.963	0.777	0.888	0.532	0.735	0.151	0.888	0.602	0.918	0.561
A_51_P133612	Cdt1	chromatin licensing and DNA replication factor 1	0.801	2.187	0.0343	1.003	0.995	0.935	0.551	0.476	0.141	0.427	0.107	1.376	0.0766	0.696	0.0627	0.915	0.383	0.99	0.918	0.894	0.353
A_52_P193291	Afg3l1	AFG3(ATPase family gene 3)-like 1 (yeast)	0.942	2.187	0.0157	1.003	0.973	1.084	0.711	0.621	0.237	0.459	0.0499	1.693	0.0799	0.656	0.0732	0.716	0.101	0.858	0.259	0.691	0.219
A_51_P424810	Ncapg2	non-SMC condensin II complex, subunit G2	0.817	2.187	0.00538	1.208	0.828	0.911	0.378	0.523	0.00466	0.299	0.0963	1.189	0.128	0.848	0.167	0.913	0.539	1.028	0.793	0.887	0.207
A_52_P174014			0.985	2.185	0.0205	1.143	0.683	1.362	0.107	0.48	0.0123	0.49	0.0314	1.34	0.129	0.746	0.1	0.769	0.024	0.679	0.249	0.657	0.12
A_52_P788961		AI851065 UI-M-BH0-ajv-h-04-0-UI.s1 NIH_BMAP_M_S1 cDNA clone UI-M-BH0-ajv-h-04-0-UI 3' sequence	0.916	2.185	0.00231	0.978	0.372	0.937	0.374	0.556	0.00978	0.77	0.124	1.37	0.0731	0.704	0.0895	0.727	0.322	0.623	0.112	0.722	0.0601
A_52_P559817	Fbln7	fibulin 7	0.849	2.185	0.0472	0.712	0.376	0.761	0.0614	0.653	0.156	0.692	0.0806	1.416	0.304	0.831	0.044	0.649	0.355	0.723	0.316	0.787	0.0515
A_51_P149422	Gng13	guanine nucleotide binding protein (G protein), gamma 13	0.96	2.183	0.0939	0.9	0.589	0.975	0.874	0.418	0.035	0.553	0.0883	1.528	0.0712	0.735	0.16	0.746	0.143	0.716	0.127	0.678	0.0899
A_52_P199614	Wdfy4	WD repeat and FYVE domain containing 4	0.975	2.181	0.0055	0.92	0.597	1.015	0.936	0.513	0.162	0.555	0.00952	1.312	0.141	0.893	0.292	0.867	0.255	0.963	0.772	0.987	0.897
A_51_P421140	Tubb6	tubulin, beta 6	0.922	2.18	0.0161	1.397	0.576	1.051	0.627	0.396	0.0467	0.394	0.0166	1.259	0.169	0.704	0.0895	0.719	0.318	0.717	0.161	0.748	0.47
A_51_P364485	Tnfaip2	tumor necrosis factor, alpha-induced protein 2	0.961	2.18	0.0272	1.025	0.951	1.463	0.1	0.45	0.0282	0.38	0.0428	1.064	0.654	0.737	0.136	0.862	0.316	0.799	0.082	0.833	0.443
A_51_P433467	Evl	Ena-vasodilator stimulated phosphoprotein	0.935	2.179	0.0482	0.81	0.346	0.987	0.276	0.553	0.0237	0.406	0.0793	1.031	0.803	0.851	0.0554	0.848	0.108	0.881	0.2	0.938	0.504
A_52_P257812	Lpl	lipoprotein lipase	0.88	2.174	0.062	1.313	0.724	1.794	0.0665	0.332	0.0246	0.211	0.0064	1.62	0.0212	0.4	0.0344	0.517	0.00569	0.646	0.258	0.551	0.185
A_51_P103007	Itgam	integrin alpha M	0.954	2.173	0.0112	2.256	0.388	1.644	0.059	0.307	0.0664	0.452	0.145	1.406	0.134	0.605	0.121	0.661	0.146	0.782	0.722	0.592	0.0799
A_51_P303231	Gna12	Mouse G-alpha-12 protein mRNA	0.909	2.169	0.0028	0.993	0.951	1.17	0.224	0.694	0.257	0.561	0.138	0.797	0.749	0.802	0.343	0.802	0.413	0.921	0.259	0.842	0.625
A_52_P393471	Dock2	dedicator of cyto-kinesis 2	0.961	2.168	0.0294	1.104	0.772	1.189	0.278	0.526	0.0183	0.564	0.0403	1.089	0.731	0.988	0.942	1.077	0.801	1.41	0.199	1.116	0.773
A_52_P685021	Cxcl12	chemokine (C-X-C motif) ligand 12	0.845	2.168	0.00418	1.236	0.801	1.535	0.0108	0.514	0.14	0.224	0.000999	1.37	0.169	0.671	0.0973	0.681	0.0988	0.934	0.593	0.776	0.187
A_51_P337089	Gins1	GINS complex subunit 1 (Psf1 homolog)	0.842	2.168	0.0336	1.164	0.802	1.056	0.809	0.486	0.0916	0.432	0.073	1.333	0.049	0.768	0.142	0.732	0.118	0.773	0.292	0.683	0.0875
A_52_P151974	Clcn5	chloride channel 5 Gene [MGI:99486] [ENSMUST00000004428]	0.884	2.166	0.00466	1.129	0.833	1.279	0.0814	0.35	0.0334	0.345	0.00171	1.169	0.374	0.779	0.204	0.85	0.5	0.76	0.223	0.695	0.142
A_51_P516456	Acp2	acid phosphatase 2, lysosomal	0.957	2.166	0.0114	0.853	0.281	1.112	0.537	0.472	0.0513	0.527	0.136	1.68	0.1	0.674	0.133	0.668	0.0996	0.593	0.0475	0.64	0.0738
A_51_P309370	Fblim1	filamin binding LIM protein 1	0.856	2.164	0.0146	1.158	0.501	0.823	0.216	0.469	0.112	0.954	0.849	1.724	0.024	0.727	0.121	0.667	0.154	0.486	0.0552	0.708	0.0704
A_52_P201206	Scrn1	secernin 1	0.947	2.162	0.0354	0.917	0.342	1.191	0.283	0.594	0.0768	0.574	0.0127	1.813	0.0998	0.571	0.007	0.755	0.128	0.735	0.0394	0.668	0.205
A_51_P313561	Lmna	lamin A	0.981	2.161	0.019	1.352	0.331	1.417	0.0904	0.546	0.178	0.449	0.088	1.392	0.179	0.618	0.0751	0.779	0.309	0.787	0.222	0.709	0.368
A_51_P245989	Ccr2	chemokine (C-C motif) receptor 2	0.925	2.16	0.00437	0.953	0.946	1.188	0.51	0.358	0.138	0.324	0.0361	1.082	0.423	1.027	0.743	0.922	0.528	0.903	0.728	0.993	0.978
A_52_P571419		immunoglobulin heavy chain 6 (heavy chain of IgM) Gene [MGI:96448] [ENSMUST00000103426]	0.763	2.16	0.11	2.756	0.157	3.704	0.353	1.656	0.493	1.097	0.948	0.441	0.00202	1.197	0.195	1.135	0.884	2.096	0.433	0.513	0.509
A_51_P479029	Trpv6	transient receptor potential cation channel, subfamily V, member 6	0.779	2.16	0.0268	0.49	0.544	1.195	0.0639	0.519	0.00643	0.548	0.0319	2.472	0.079	0.573	0.0475	0.595	0.0138	0.485	0.102	0.571	0.117
A_51_P517843	Glipr2	GLI pathogenesis-related 2	0.898	2.159	0.032	0.827	0.295	1.047	0.763	0.385	0.0262	0.355	0.0579	1.87	0.0199	0.477	0.0442	0.689	0.0393	0.696	0.357	0.609	0.254
A_51_P208922	Stc2	stanniocalcin 2	0.831	2.159	0.0337	1.806	0.41	1.768	0.0263	0.347	0.0184	0.433	0.0532	2.335	0.0846	0.505	0.00321	0.508	0.00162	0.462	0.0112	0.569	0.0882
A_52_P223809	Dhx58	DEXH (Asp-Glu-X-His) box polypeptide 58	0.94	2.159	0.00197	0.885	0.801	0.919	0.566	0.412	0.118	0.477	0.0538	1.537	0.0595	0.662	0.0565	0.723	0.0664	0.746	0.188	0.721	0.0846
A_52_P261184	Il1rl2	16 days neonate heart cDNA, RIKEN full-length enriched library, clone:D830007N24 product:IL-1RRP2 homolog	0.944	2.159	0.028	1.108	0.875	1.171	0.186	0.472	0.00819	0.417	0.00599	1.058	0.34	0.903	0.363	0.788	0.279	0.891	0.144	0.845	0.0724
A_52_P264790	Pdgfd	platelet-derived growth factor, D polypeptide	0.786	2.157	0.0394	0.662	0.0833	0.894	0.371	0.752	0.136	0.436	0.226	1.896	0.00595	0.72	0.0241	0.948	0.857	0.932	0.266	0.712	0.273
A_51_P510418	Aldh1b1	aldehyde dehydrogenase 1 family, member B1 , nuclear gene encoding mitochondrial protein	0.895	2.155	0.00948	1.032	0.946	1.315	0.0574	0.539	0.268	0.423	0.0713	1.059	0.528	0.694	0.0535	0.686	0.0608	0.861	0.121	0.569	0.11
A_51_P209280	Rab31	RAB31, member RAS oncogene family	0.868	2.152	0.0123	1.151	0.82	1.651	0.165	0.702	0.378	0.255	0.189	1.274	0.223	0.738	0.128	0.859	0.485	1.252	0.136	0.964	0.919
A_51_P302749	Trpv2	transient receptor potential cation channel, subfamily V, member 2	0.94	2.152	0.0242	0.976	0.94	0.999	0.995	0.381	0.0268	0.388	0.0547	1.465	0.0384	0.714	0.107	0.792	0.17	0.754	0.117	0.808	0.312
A_51_P493302	Kmo	kynurenine 3-monooxygenase (kynurenine 3-hydroxylase)	0.896	2.152	0.0379	0.966	0.671	1.013	0.394	0.641	0.211	0.344	0.139	0.945	0.595	1.127	0.0354	0.973	0.885	1.237	0.0575	1.143	0.269
A_52_P304947	Cenpn	centromere protein N	0.816	2.151	0.0142	1.285	0.776	0.901	0.432	0.56	0.0451	0.399	0.12	1.195	0.417	1.146	0.0838	0.982	0.75	1.133	0.694	1.215	0.235
A_51_P262766	Ccnd1	cyclin D1	0.958	2.151	0.0182	0.959	0.788	0.929	0.24	0.571	0.0508	0.452	0.0659	1.559	0.0888	0.755	0.0204	0.807	0.401	0.634	0.0762	0.782	0.222
A_51_P289066	Pcdhb10	protocadherin beta 10	0.949	2.15	0.0114	0.862	0.371	0.861	0.284	0.608	0.021	0.482	0.0174	1.267	0.0512	0.971	0.58	0.748	0.508	0.827	0.0952	0.82	0.25
A_51_P208121	Klhl25	kelch-like 25 (Drosophila)	0.983	2.149	0.0164	1.044	0.795	1.419	0.0361	0.469	0.0321	0.559	0.0584	1.577	0.0775	0.618	0.104	0.732	0.0314	0.674	0.111	0.685	0.194
A_52_P339996	Slc6a6	solute carrier family 6 (neurotransmitter transporter, taurine), member 6	0.946	2.148	0.0201	1.092	0.743	1.398	0.09	0.444	0.0259	0.535	0.0172	1.144	0.138	0.887	0.192	0.779	0.112	0.768	0.0484	0.766	0.31
A_51_P315666	Nid2	nidogen 2	0.899	2.147	0.000135	1.156	0.826	1.542	0.125	0.617	0.0107	0.262	0.0986	1.521	0.00306	0.661	0.0865	0.63	0.265	0.74	0.396	0.776	0.443
A_52_P229536	Cd44	CD44 antigen	0.936	2.147	0.00442	0.981	0.927	1.183	0.0205	0.464	0.0381	0.392	0.0914	1.454	0.0267	0.593	0.158	0.708	0.26	0.704	0.0233	0.626	0.11
A_51_P444934	Sykb	spleen tyrosine kinase	0.973	2.145	0.0332	1.087	0.811	1.26	0.178	0.501	0.0259	0.416	0.105	1.149	0.554	0.867	0.449	0.924	0.614	1.044	0.861	0.981	0.907
A_51_P258098	Tmem176a	transmembrane protein 176A	0.86	2.145	0.0442	0.784	0.297	1.052	0.81	0.396	0.157	0.37	0.0513	1.977	0.0953	0.481	0.0838	0.634	0.167	0.711	0.254	0.623	0.229
A_51_P400752	H2-Q5	histocompatibility 2, Q region locus 5	0.805	2.144	0.0276	0.615	0.0868	0.805	0.188	0.504	0.0376	0.355	0.081	1.165	0.393	0.895	0.486	0.96	0.77	1.046	0.75	0.933	0.684
A_52_P137765	Lmna	lamin A	0.977	2.144	0.0209	1.272	0.524	1.29	0.157	0.464	0.0158	0.45	0.108	1.424	0.153	0.617	0.0801	0.833	0.196	0.783	0.243	0.717	0.416
A_52_P99810	Cx3cr1	chemokine (C-X3-C) receptor 1	0.843	2.142	0.0211	0.603	0.394	1.417	0.0791	0.632	0.172	0.276	0.167	1.284	0.103	0.8	0.128	0.658	0.189	0.902	0.469	0.702	0.242
A_52_P375312	Amica1	adhesion molecule, interacts with CXADR antigen 1	0.945	2.141	0.0265	1.809	0.376	1.046	0.774	0.419	0.0318	0.555	0.0344	1.272	0.157	0.739	0.0838	0.86	0.226	0.797	0.146	0.856	0.238
A_51_P178585	Dnajc5	DnaJ (Hsp40) homolog, subfamily C, member 5	0.958	2.141	0.0254	1	0.999	1.189	0.211	0.491	0.0241	0.439	0.0821	1.451	0.12	0.724	0.0911	0.805	0.186	0.86	0.245	0.7	0.177
A_51_P492528	D3Bwg0562e	DNA segment, Chr 3, Brigham & Women's Genetics 0562 expressed	0.811	2.141	0.0536	0.533	0.385	0.693	0.26	0.46	0.016	0.488	0.0598	1.796	0.0791	0.76	0.0503	0.603	0.253	0.633	0.0815	0.653	0.0296
A_51_P106868	Slc39a1	solute carrier family 39 (zinc transporter), member 1	0.958	2.14	0.0152	1.088	0.607	1.246	0.103	0.476	0.0213	0.397	0.00784	1.346	0.127	0.712	0.0897	0.738	0.129	0.771	0.166	0.745	0.162
A_51_P327127	Was	Wiskott-Aldrich syndrome homolog (human)	0.96	2.138	0.0424	1.156	0.823	1.289	0.0434	0.454	0.0469	0.394	0.118	1.102	0.258	0.689	0.00705	0.817	0.206	0.987	0.812	0.879	0.427
A_52_P323151		B0215C04-5 NIA Mouse Embryonic Germ Cell cDNA Library (Long) cDNA clone NIA:B0215C04 IMAGE:30104859 5' sequence	0.842	2.137	0.0432	0.947	0.841	0.659	0.145	0.473	0.0605	0.725	0.197	1.659	0.0765	0.537	0.0762	0.602	0.049	0.497	0.0665	0.501	0.0673
A_51_P318381	Pgf	placental growth factor	0.891	2.135	0.0346	1.527	0.432	1.635	0.0875	0.518	0.0364	0.418	0.17	1.141	0.346	0.785	0.22	0.788	0.341	0.672	0.359	0.716	0.502
A_51_P447866	Sash3	SAM and SH3 domain containing 3	0.939	2.134	0.0316	0.968	0.914	1.315	0.0796	0.541	0.0543	0.432	0.127	0.989	0.96	0.806	0.288	1.048	0.79	1.139	0.424	1.077	0.616
A_51_P166258	Celf4	CUGBP, Elav-like family member 4	0.83	2.133	0.051	1.36	0.00754	1.144	0.479	0.416	9.55e-05	0.739	0.307	1.571	0.00804	0.76	0.0383	0.726	0.221	0.537	0.0365	0.655	0.0296
A_52_P182919	Steap4	STEAP family member 4	0.944	2.131	0.0252	1.269	0.0376	1.164	0.638	0.636	0.174	0.493	0.189	1.643	0.2	0.968	0.9	0.932	0.794	0.759	0.392	0.812	0.485
A_52_P613255	Ncam1	neural cell adhesion molecule 1	0.803	2.131	0.0647	1.016	0.897	0.705	0.289	0.668	0.0313	0.976	0.827	2.223	0.023	0.731	0.0103	0.808	0.167	0.525	0.11	0.778	0.0122
A_52_P62833	Foxred2	FAD-dependent oxidoreductase domain containing 2	0.933	2.129	0.0528	1.291	0.482	1.403	0.0991	0.38	0.0407	0.623	0.425	1.431	0.00827	0.514	0.00564	0.608	0.169	0.769	0.404	0.747	0.284
A_51_P184006	Cpxm2	carboxypeptidase X 2 (M14 family)	0.815	2.129	0.0603	0.853	0.349	1.095	0.526	0.474	0.029	0.56	0.215	3.109	0.00342	0.557	0.108	0.539	0.0241	0.478	0.0253	0.515	0.087
A_51_P361650	Saa1	serum amyloid A 1	0.792	2.128	0.0126	2.275	0.476	1.662	0.0255	0.152	0.00796	0.111	0.0114	3.445	0.0363	0.139	0.0476	0.191	0.119	0.247	0.0694	0.149	0.0496
A_51_P102096	Myc	myelocytomatosis oncogene	0.768	2.127	0.000906	1.386	0.775	0.994	0.775	0.297	0.192	0.296	0.161	1.055	0.776	0.818	0.552	0.768	0.22	1.04	0.816	0.959	0.921
A_51_P228883	Htatip2	HIV-1 tat interactive protein 2, homolog (human)	0.901	2.127	0.0359	0.895	0.619	1.507	0.161	0.514	0.0262	0.349	0.0537	1.594	0.0882	0.687	0.00554	0.766	0.296	0.84	0.0349	0.683	0.186
A_51_P171936	A630033H20Rik	RIKEN cDNA A630033H20 gene	0.953	2.126	0.018	1.052	0.834	1.731	0.144	0.532	0.0481	0.542	0.189	1.482	0.0664	0.624	0.0421	0.616	0.0741	0.532	0.256	0.766	0.524
A_51_P405638	LOC100045791	PREDICTED: similar to monoclonal antibody heavy chain	0.842	2.125	0.103	2.689	0.0354	3.216	0.0533	0.766	0.604	1.029	0.971	0.414	0.0941	1.447	0.237	1.214	0.656	2.669	0.402	2.926	0.434
A_51_P295757	Mark1	ELKL motif serine-threonine protein kinase 3 (Emk3) mRNA	0.936	2.123	0.0416	1.382	0.41	1.27	0.191	0.466	0.00272	0.466	0.0998	1.031	0.756	1.13	0.155	0.926	0.684	0.82	0.079	1.065	0.369
A_51_P364600	Fyb	FYN binding protein	0.966	2.123	0.00455	1.13	0.761	1.138	0.443	0.551	0.0258	0.613	0.0314	1.236	0.11	0.653	0.0137	0.815	0.114	0.829	0.279	0.679	0.0211
A_52_P116120	Coro2a	coronin, actin binding protein 2A	0.84	2.122	0.00879	1.241	0.361	1.108	0.505	0.45	0.131	1.011	0.955	1.746	0.0663	0.654	0.0521	0.597	0.0703	0.437	0.17	0.62	0.211
A_51_P113178	6530418L21Rik	RIKEN cDNA 6530418L21 gene	0.831	2.12	0.0187	0.561	0.559	0.801	0.32	0.676	0.0525	0.736	0.0616	1.527	0.153	0.731	0.272	0.813	0.43	0.665	0.178	0.747	0.426
A_51_P451759	Rab3il1	RAB3A interacting protein (rabin3)-like 1 (cDNA clone MGC:28059 IMAGE:3708973)	0.976	2.119	0.0165	1.112	0.601	1.177	0.267	0.516	0.0203	0.399	0.0313	1.246	0.0838	0.969	0.705	0.84	0.42	0.88	0.177	0.847	0.24
A_51_P225665	Mdk	midkine	0.869	2.119	0.0261	0.711	0.12	0.827	0.245	0.388	0.0257	0.468	0.075	1.215	0.41	0.821	0.351	0.869	0.474	0.796	0.395	0.88	0.173
A_52_P507382	Unc93b1	unc-93 homolog B1 (C. elegans)	0.889	2.118	0.0222	0.798	0.466	1.007	0.936	0.403	0.0617	0.448	0.0263	1.414	0.0156	0.876	0.199	0.883	0.476	0.909	0.205	0.944	0.408
A_51_P339793	Il1rl1	interleukin 1 receptor-like 1	0.865	2.118	0.219	1.502	0.712	1.831	0.0953	0.218	0.0177	0.204	0.0195	1.287	0.432	1.789	0.336	1.014	0.989	1.892	0.588	0.48	0.151
A_51_P393634	Sepx1	selenoprotein X 1	0.955	2.118	0.0464	0.907	0.845	1.437	0.089	0.42	0.0514	0.451	0.0353	1.342	0.185	0.607	0.0791	0.808	0.218	0.755	0.184	0.709	0.109
A_52_P640282	Sat1	spermidine/spermine N1-acetyl transferase 1	0.885	2.117	0.00216	0.864	0.66	1.272	0.26	0.376	0.0861	0.317	0.0452	1.449	0.0765	0.614	0.0711	0.677	0.204	0.756	0.135	0.671	0.112
A_51_P508838	Kcne4	potassium voltage-gated channel, Isk-related subfamily, gene 4	0.9	2.116	0.0444	2.565	0.559	1.563	0.361	0.485	0.0295	0.458	0.0146	1.057	0.647	0.884	0.185	0.568	0.149	1.23	0.377	0.871	0.698
A_51_P173331	Pik3r5	phosphoinositide-3-kinase, regulatory subunit 5, p101	0.925	2.116	0.086	1.314	0.687	1.601	0.346	0.571	0.537	0.955	0.967	1.519	0.107	0.834	0.443	0.518	0.163	0.479	0.0355	0.484	0.288
A_52_P205508	Gm13152	predicted gene 13152	0.777	2.116	0.0249	0.769	0.162	1.066	0.552	0.416	0.0527	0.442	0.0157	1.102	0.504	0.59	0.137	0.649	0.0835	0.631	0.293	0.566	0.0275
A_51_P106269	Tnfrsf13b	tumor necrosis factor receptor superfamily, member 13b	0.87	2.115	0.0385	1.294	0.0526	1.347	0.349	0.656	0.13	1.423	0.0341	1.089	0.421	0.826	0.183	1.107	0.843	0.927	0.401	1.138	0.643
A_52_P586004	Hk3	hexokinase 3 , nuclear gene encoding mitochondrial protein	0.938	2.115	0.038	1.009	0.987	1.072	0.413	0.517	0.0881	0.471	0.186	1.377	0.118	0.599	0.000941	0.716	0.302	0.679	0.0488	0.64	0.174
A_51_P283175		cell division cycle 34 homolog, pseudogene (S. cerevisiae) Pseudogene [MGI:1858429] [ENSMUST00000021240]	0.768	2.115	0.0483	0.96	0.618	1.394	0.428	0.692	0.217	0.408	0.0325	1.117	0.536	0.64	0.151	0.722	0.327	0.847	0.377	0.677	0.165
A_52_P122871		multidrug resistant protein (Mdr) mRNA	0.939	2.115	0.00727	0.892	0.475	0.85	0.415	0.627	0.0634	0.69	0.372	1.371	0.0341	0.824	0.0375	0.684	0.255	0.763	0.0871	0.712	0.0766
A_52_P27602	Kif23	kinesin family member 23	0.845	2.114	0.00757	1.204	0.829	0.797	0.118	0.469	0.0659	0.466	0.0571	1.656	0.0729	0.613	0.00551	0.844	0.0435	0.838	0.355	0.803	0.0747
A_52_P162298	Ydjc	YdjC homolog (bacterial)	0.873	2.114	0.0221	0.901	0.602	1.048	0.669	0.522	0.0303	0.348	0.169	1.777	0.09	0.801	0.0777	0.782	0.125	0.652	0.061	0.721	0.0538
A_51_P437938	6330578E17Rik	RIKEN cDNA 6330578E17 gene	0.969	2.113	0.0507	1.016	0.951	1.518	0.0556	0.454	0.00963	0.562	0.115	1.447	0.0857	0.651	0.0795	0.851	0.236	0.711	0.0976	0.676	0.129
A_51_P167410	Bglap-rs1	bone gamma-carboxyglutamate protein, related sequence 1	0.848	2.109	0.0273	1.313	0.0204	1.234	0.383	0.547	0.245	0.738	0.37	2.335	0.0143	0.981	0.789	0.815	0.676	0.658	0.538	0.869	0.709
A_51_P317887	Sectm1b	secreted and transmembrane 1B	0.91	2.109	0.0252	1.282	0.164	1.659	0.103	0.667	0.0628	0.827	0.157	1.275	0.063	0.514	0.133	0.582	0.353	0.481	0.27	0.713	0.0306
A_51_P430014	Ptafr	platelet-activating factor receptor	0.797	2.108	0.0211	1.448	0.172	1.508	0.0256	1.07	0.526	1.211	0.319	1.279	0.355	0.363	0.0853	0.861	0.508	0.497	0.173	1.329	0.634
A_51_P408506	Icam1	intercellular adhesion molecule 1 Gene [MGI:96392] [ENSMUST00000086399]	0.988	2.108	0.0418	0.983	0.918	1.125	0.339	0.554	0.0813	0.521	0.0738	1.411	0.0326	0.73	0.0849	0.809	0.269	0.695	0.0539	0.723	0.24
A_52_P466090	Samhd1	SAM domain and HD domain, 1	0.949	2.108	0.0427	0.787	0.297	1.194	0.242	0.492	0.0763	0.382	0.125	1.456	0.131	0.589	0.0303	0.716	0.105	0.746	0.289	0.675	0.0979
A_52_P666268	D11Bwg0517e	DNA segment, Chr 11, Brigham & Women's Genetics 0517 expressed	0.816	2.107	0.039	1.356	0.171	1.972	0.302	0.871	0.376	0.829	0.572	1.688	0.119	0.389	0.0965	0.598	0.161	0.671	0.317	0.796	0.363
A_52_P525307		Mus musculus, clone IMAGE:4010479	0.824	2.107	0.103	1.165	0.794	2.915	0.00139	0.455	0.00417	0.197	0.351	1.827	0.0198	0.637	0.0654	0.834	0.193	0.692	0.239	0.643	0.0658
A_52_P630429		clone H1 monoclonal autoantibody light chain variable region mRNA	0.779	2.106	0.0313	0.971	0.824	1.281	0.52	0.335	0.302	0.457	0.209	0.537	0.0682	1.403	0.00202	1.921	0.3	3.322	0.205	2.276	0.181
A_51_P440535	Mlkl	mixed lineage kinase domain-like	0.837	2.106	0.00121	0.854	0.516	0.828	0.0541	0.414	0.0954	0.315	0.066	1.642	0.0865	0.659	0.0293	0.766	0.0749	0.696	0.0451	0.661	0.118
A_51_P301713			0.766	2.105	0.0141	1.057	0.918	0.778	0.0665	0.482	0.094	0.967	0.853	2.192	0.126	0.429	0.116	0.538	0.111	0.37	0.101	0.437	0.119
A_52_P609778	Mgll	monoglyceride lipase	0.981	2.103	0.0204	1.451	0.37	1.366	0.269	0.578	0.0654	0.49	0.0834	1.655	0.0436	0.602	0.0269	0.798	0.124	0.772	0.241	0.717	0.187
A_52_P504342	2010305A19Rik	RIKEN cDNA 2010305A19 gene	0.874	2.102	0.0253	0.922	0.717	1.219	0.416	0.478	0.0694	0.461	0.101	1.621	0.0933	0.519	0.111	0.668	0.125	0.986	0.93	0.652	0.304
A_51_P342877	Scn1b	sodium channel, voltage-gated, type I, beta	0.97	2.1	0.0206	1.019	0.921	1.334	0.115	0.475	0.013	0.492	0.148	1.435	0.169	0.687	0.158	0.745	0.207	0.709	0.216	0.779	0.27
A_51_P346015	A530099J19Rik	RIKEN cDNA A530099J19 gene	0.789	2.1	0.00589	0.573	0.00391	1.131	0.711	0.506	0.207	0.546	0.0109	0.802	0.0498	1.42	0.0191	0.899	0.323	1.252	0.355	1.263	0.198
A_51_P377620	Mnda	myeloid cell nuclear differentiation antigen	0.945	2.099	0.0435	1.127	0.564	0.909	0.203	0.471	0.118	0.713	0.114	1.483	0.00954	0.811	0.323	0.802	0.566	0.721	0.118	0.772	0.145
A_52_P132055	Cd33	CD33 antigen	0.916	2.097	0.0557	1.608	0.633	1.735	0.028	0.425	0.0401	0.239	0.141	1.402	0.168	0.718	0.147	0.754	0.0274	0.788	0.319	0.802	0.505
A_52_P399990	B4galt2	UDP-Gal:betaGlcNAc beta 1,4- galactosyltransferase, polypeptide 2	0.983	2.096	0.00588	1.122	0.622	1.196	0.083	0.606	0.0147	0.508	0.125	1.604	0.104	0.749	0.185	0.773	0.182	0.701	0.151	0.717	0.123
A_52_P38639	Fermt3	fermitin family homolog 3 (Drosophila)	0.901	2.095	0.0313	1.346	0.555	1.458	0.0656	0.883	0.633	0.517	0.0398	1.261	0.359	0.598	0.0697	0.842	0.605	0.887	0.611	0.807	0.485
A_52_P63044	Lsp1	lymphocyte specific 1	0.874	2.095	0.104	0.817	0.575	1.234	0.265	0.549	0.0468	0.369	0.025	0.923	0.705	0.772	0.213	0.843	0.308	1.27	0.23	1.12	0.451
A_52_P502717	Dpep2	dipeptidase 2	0.96	2.095	0.00878	1.902	0.555	2.387	0.119	0.535	0.0282	0.398	0.00445	1.39	0.0935	0.72	0.113	0.733	0.0802	0.831	0.263	0.786	0.134
A_51_P494122	Ece2	endothelin converting enzyme 2	0.938	2.093	0.00973	0.986	0.928	1.131	0.175	0.455	0.0334	0.407	0.0633	1.537	0.038	0.649	0.0567	0.797	0.31	0.751	0.0813	0.712	0.264
A_51_P520191	Gpr35	G protein-coupled receptor 35	0.896	2.093	0.0299	1.054	0.919	1	1	0.566	0.179	0.641	0.164	1.296	0.0792	1.293	0.0997	0.934	0.92	1.062	0.528	1.272	0.0657
A_51_P376934	Bace2	beta-site APP-cleaving enzyme 2	0.844	2.092	0.065	0.827	0.19	0.989	0.911	0.674	0.187	0.343	0.0236	1.663	0.0606	0.822	0.364	0.764	0.207	1.022	0.886	0.88	0.586
A_52_P422859	Hspg2	perlecan (heparan sulfate proteoglycan 2)	0.888	2.092	0.0221	1.001	0.994	0.809	0.523	0.464	0.087	0.78	0.0776	1.738	0.0471	0.703	0.248	0.856	0.361	0.672	0.112	0.778	0.116
A_51_P400166	Trex1	three prime repair exonuclease 1	0.899	2.091	0.0622	1.031	0.952	1.109	0.614	0.499	0.0342	0.319	0.106	1.316	0.182	0.762	0.199	0.883	0.408	1.089	0.536	0.84	0.358
A_52_P496726	Rasd1	RAS, dexamethasone-induced 1	0.794	2.089	0.0338	1.13	0.712	1.512	0.243	0.537	0.32	0.954	0.562	1.055	0.698	1.527	0.0922	0.73	0.156	1.346	0.157	1.063	0.895
A_52_P282741	Sdc3	syndecan 3	0.918	2.088	0.0227	0.867	0.776	1.073	0.242	0.491	0.0987	0.371	0.00191	1.278	0.12	0.681	0.222	0.939	0.463	0.937	0.427	0.954	0.522
A_51_P417952	Sema6b	sema domain, transmembrane domain (TM), and cytoplasmic domain, (semaphorin) 6B	0.956	2.088	0.0397	1.592	0.327	1.347	0.0871	0.432	0.047	0.507	0.0606	1.532	0.0762	0.595	0.0944	0.579	0.0397	0.616	0.0559	0.597	0.0512
A_52_P462657	Gm11545	predicted gene 11545	0.965	2.087	0.0271	0.932	0.863	1.259	0.0638	0.584	0.155	0.414	0.00655	1.323	0.0465	0.822	0.0801	0.698	0.49	0.843	0.452	0.811	0.296
A_52_P294948	Tram2	translocating chain-associating membrane protein 2 Gene [MGI:1924817] [ENSMUST00000037998]	0.914	2.085	0.00472	1.16	0.648	0.932	0.755	0.541	0.00538	0.834	0.271	1.543	0.0492	0.758	0.267	0.746	0.152	0.516	0.0492	0.598	0.0437
A_51_P181671	Itga7	Mouse (BALB/c) alpha-7 integrin mRNA	0.767	2.082	0.0337	0.762	0.58	0.967	0.857	0.469	0.0644	0.608	0.136	2.034	0.0545	0.558	0.0734	0.597	0.0916	0.468	0.0685	0.508	0.0853
A_51_P471058	Mrc2	mannose receptor, C type 2	0.883	2.08	0.0112	0.768	0.554	0.805	0.0824	0.688	0.358	0.488	0.00222	1.626	0.107	0.741	0.184	0.869	0.433	0.67	0.291	0.826	0.32
A_51_P109496	1700029I01Rik	RIKEN cDNA 1700029I01 gene	0.865	2.08	0.0668	1.142	0.838	1.648	0.0957	0.471	0.0506	0.321	0.0128	0.985	0.782	0.872	0.139	0.866	0.544	0.947	0.819	0.804	0.0708
A_52_P185485	Arpc4	actin related protein 2/3 complex, subunit 4	0.943	2.079	0.0402	0.985	0.95	1.105	0.537	0.436	0.0832	0.472	0.0562	1.592	0.00542	0.593	0.112	0.712	0.279	0.758	0.243	0.807	0.461
A_52_P127643			0.859	2.079	0.0159	0.918	0.851	1.147	0.422	0.526	0.0495	0.294	0.151	1.524	0.148	0.649	0.0858	0.731	0.177	0.989	0.928	0.755	0.355
A_52_P1181407			0.78	2.078	0.0585	2.68	0.0338	2.464	0.126	1.274	0.593	1.376	0.215	0.779	0.698	1.152	0.389	0.414	0.503	0.465	0.447	0.366	0.482
A_51_P439299	Relt	RELT tumor necrosis factor receptor	0.963	2.076	0.00586	1.261	0.717	1.343	0.00934	0.514	0.005	0.54	0.0997	1.25	0.319	0.924	0.672	0.946	0.825	1.01	0.95	1.113	0.552
A_52_P301935	Il20rb	interleukin 20 receptor beta	0.975	2.075	0.00604	1.465	0.562	1.787	0.0915	0.505	0.0175	0.42	0.00545	1.398	0.00946	0.714	0.0831	0.873	0.419	0.713	0.263	0.86	0.538
A_51_P260658	Amdhd2	amidohydrolase domain containing 2	0.969	2.075	0.0235	1.007	0.961	1.189	0.254	0.493	0.0599	0.579	0.0651	1.744	0.00558	0.685	0.013	0.699	0.0238	0.654	0.0507	0.651	0.0425
A_51_P463428	Pik3ip1	phosphoinositide-3-kinase interacting protein 1	0.829	2.074	0.0148	0.957	0.711	0.919	0.701	0.6	0.123	0.806	0.275	1.495	0.0765	0.611	0.0381	0.653	0.0797	0.641	0.0413	0.601	0.0311
A_51_P240760	B3gnt3	UDP-GlcNAc:betaGal beta-1,3-N-acetylglucosaminyltransferase 3	0.877	2.073	0.0196	0.958	0.895	0.861	0.221	0.474	0.0423	0.415	0.0407	1.242	0.141	0.851	0.0119	0.931	0.747	0.82	0.156	0.812	0.468
A_51_P259296	Lpl	lipoprotein lipase	0.852	2.072	0.0255	1.365	0.693	2.12	0.123	0.426	0.0617	0.199	0.0043	1.277	0.0818	0.528	0.0276	0.545	0.213	0.784	0.077	0.589	0.221
A_52_P505218	Stat1	signal transducer and activator of transcription 1	0.867	2.071	0.0408	0.642	0.0839	0.827	0.284	0.509	0.0934	0.47	0.0402	1.223	0.274	0.897	0.451	1.052	0.747	1.019	0.878	0.841	0.294
A_52_P180359	8030453O22Rik	10 days neonate cerebellum cDNA, RIKEN full-length enriched library, clone:B930030E13 product:unclassifiable	0.92	2.071	0.0318	0.96	0.918	1.327	0.154	0.46	0.0171	0.382	0.0428	1.401	0.0537	0.862	0.321	0.767	0.37	0.737	0.224	0.758	0.113
A_51_P453111	Hexb	hexosaminidase B	0.907	2.071	0.0184	0.906	0.796	1.262	0.0636	0.401	0.0779	0.374	0.0362	1.788	0.0751	0.657	0.108	0.706	0.124	0.745	0.141	0.588	0.0738
A_52_P193941	Cd300lg	CD300 antigen like family member G	0.902	2.07	0.0228	1.557	0.456	1.873	0.233	0.905	0.309	0.703	0.64	1.551	0.00155	0.467	0.0497	0.518	0.157	0.794	0.517	0.762	0.36
A_51_P269203	Trpv4	transient receptor potential cation channel, subfamily V, member 4	0.916	2.068	0.0284	1.074	0.514	0.943	0.45	0.564	0.0162	0.702	0.116	1.436	0.151	0.946	0.0889	0.909	0.58	0.638	0.0685	0.971	0.641
A_52_P19532	Fgd3	FYVE, RhoGEF and PH domain containing 3	0.957	2.067	0.0351	1.54	0.416	1.207	0.351	0.526	0.00857	0.805	0.319	1.319	0.258	0.837	0.404	0.822	0.419	0.662	0.264	0.738	0.216
A_51_P426270	Mgp	matrix Gla protein	0.916	2.067	0.0247	0.762	0.376	0.98	0.856	0.546	0.0867	0.36	0.0517	1.394	0.142	0.706	0.126	0.881	0.443	0.843	0.312	0.755	0.198
A_51_P346964	Mrap	melanocortin 2 receptor accessory protein	0.905	2.065	0.0488	2.378	0.541	1.516	0.154	0.363	0.0711	0.507	0.199	1.314	0.132	0.741	0.0573	0.57	0.101	0.803	0.32	0.535	0.235
A_51_P108767	Rad54l	RAD54 like (S. cerevisiae)	0.825	2.065	0.0266	1.454	0.327	0.881	0.38	0.632	0.175	1.447	0.659	1.572	0.0253	0.751	0.504	0.885	0.211	0.757	0.0546	0.723	0.089
A_51_P177562	Cpt1c	carnitine palmitoyltransferase 1c	0.958	2.064	0.0332	0.999	0.986	1.024	0.903	0.719	0.158	0.509	0.0111	1.326	0.123	0.931	0.449	0.793	0.387	0.735	0.371	0.862	0.238
A_51_P270741	Syngr1	synaptogyrin 1	0.833	2.064	0.111	0.878	0.354	1.628	0.0285	0.491	0.0369	0.521	0.0148	2.024	0.00142	0.595	0.00376	0.635	0.315	0.585	0.15	0.568	0.046
A_51_P394814	Svep1	sushi, von Willebrand factor type A, EGF and pentraxin domain containing 1	0.792	2.063	0.0548	0.795	0.303	0.886	0.633	0.568	0.106	0.239	0.0227	1.265	0.248	0.745	0.119	0.826	0.376	0.838	0.166	0.891	0.27
A_51_P327564	Glb1	galactosidase, beta 1	0.935	2.062	0.0216	0.94	0.781	1.089	0.481	0.488	0.0122	0.441	0.0592	1.528	0.103	0.684	0.0244	0.823	0.0527	0.93	0.534	0.793	0.443
A_51_P265778	Chsy3	chondroitin sulfate synthase 3	0.814	2.062	0.00351	1.46	0.686	1.035	0.831	0.464	0.0281	0.344	0.193	1.019	0.0295	1.026	0.137	0.665	0.223	0.964	0.555	0.74	0.318
A_51_P325318	Serinc2	serine incorporator 2	0.962	2.06	0.0369	1.066	0.695	1.296	0.229	0.456	0.0312	0.49	0.0806	1.414	0.0884	0.651	0.0804	0.771	0.144	0.726	0.121	0.759	0.137
A_51_P212308	Cxadr	coxsackie virus and adenovirus receptor	0.831	2.06	0.00828	0.943	0.492	1.176	0.284	0.349	0.119	0.489	0.00819	2.299	0.036	0.517	0.158	0.618	0.124	0.516	0.0984	0.472	0.0714
A_51_P517388	Plbd1	phospholipase B domain containing 1	0.804	2.059	0.037	0.616	0.0232	0.883	0.159	0.485	0.0436	0.387	0.0561	1.045	0.634	0.852	0.0262	0.819	0.469	1.063	0.778	0.875	0.0386
A_51_P187253	Irf8	interferon regulatory factor 8	0.808	2.057	0.0343	0.737	0.523	1.266	0.0618	0.695	0.261	0.352	0.142	0.889	0.245	0.932	0.525	0.94	0.195	1.384	0.347	1.253	0.583
A_51_P466180	Gm2a	GM2 ganglioside activator protein	0.979	2.057	0.00209	0.921	0.0576	1.369	0.206	0.474	0.096	0.544	0.133	1.489	0.0389	0.732	0.112	0.758	0.109	0.748	0.185	0.732	0.148
A_51_P220681	Aldoc	aldolase C, fructose-bisphosphate	0.875	2.057	0.0238	0.832	0.125	1.231	0.13	0.473	0.0116	0.363	0.0159	1.772	0.0616	0.697	0.0151	0.745	0.137	0.641	0.00896	0.623	0.0161
A_51_P485405	Gtsf1	gametocyte specific factor 1	0.776	2.056	0.119	1.98	0.128	1.366	0.339	1.047	0.858	1.329	0.392	1.47	0.0824	0.302	0.0459	0.727	0.359	0.745	0.182	0.485	0.53
A_51_P441618	Snrnp35	small nuclear ribonucleoprotein 35 (U11/U12)	0.899	2.055	0.00251	0.891	0.323	1.108	0.12	0.534	0.13	0.497	0.164	1.911	0.0488	0.581	0.0761	0.692	0.0651	0.832	0.195	0.642	0.381
A_52_P219753	Cpt1a	carnitine palmitoyltransferase 1a, liver , nuclear gene encoding mitochondrial protein	0.84	2.053	0.0117	0.851	0.775	1.111	0.532	0.543	0.134	0.341	0.134	0.935	0.267	0.816	0.233	1.131	0.223	1.286	0.374	1.217	0.402
A_52_P449208	Adcy5	adenylate cyclase 5	0.767	2.052	0.0079	0.746	0.483	0.99	0.915	0.768	0.188	0.539	0.00961	1.761	0.145	0.719	0.279	0.79	0.464	0.869	0.565	0.951	0.885
A_52_P414065	Mgl2	macrophage galactose N-acetyl-galactosamine specific lectin 2	0.947	2.052	0.00511	0.864	0.406	0.926	0.458	0.477	0.0339	0.446	0.068	1.474	0.0926	0.626	0.0308	0.744	0.18	0.712	0.0587	0.852	0.284
A_51_P485756	Nts	neurotensin	0.82	2.051	0.00311	0.956	0.882	0.91	0.403	0.546	0.148	0.606	0.253	0.897	0.28	1.107	0.302	1.642	0.0405	0.766	0.379	1.529	0.0542
A_51_P346803	Sept9	septin 9	0.957	2.051	0.0307	1.027	0.9	1.211	0.267	0.396	0.0704	0.559	0.0799	1.483	0.0369	0.661	0.0663	0.762	0.169	0.727	0.0543	0.775	0.00431
A_52_P529360	Rab11fip5	RAB11 family interacting protein 5 (class I)	0.971	2.05	0.0343	1.361	0.504	1.518	0.018	0.498	0.0302	0.408	0.00821	1.529	0.13	0.64	0.0154	0.768	0.179	0.815	0.203	0.721	0.334
A_51_P222077	3110062M04Rik	RIKEN cDNA 3110062M04 gene	0.911	2.049	0.0256	0.652	0.201	0.913	0.806	0.611	0.0419	0.481	0.15	1.137	0.457	0.792	0.256	0.841	0.358	0.78	0.24	0.804	0.357
A_51_P400699	Clip4	CAP-GLY domain containing linker protein family, member 4	0.874	2.046	0.00234	0.791	0.0456	1.026	0.556	0.465	0.0149	0.514	0.0189	1.488	0.0742	0.749	0.0768	0.731	0.0667	0.646	0.039	0.771	0.425
A_51_P142861	Casp1	caspase 1	0.904	2.046	0.0423	0.877	0.727	1.084	0.569	0.515	0.0107	0.36	0.13	1.347	0.192	0.817	0.154	0.716	0.419	0.955	0.437	0.831	0.202
A_51_P227004	Cks1b	CDC28 protein kinase 1b	0.898	2.045	0.0164	1.207	0.74	1.074	0.558	0.52	0.00563	0.427	0.06	1.326	0.0108	0.784	0.0313	0.826	0.524	0.82	0.246	0.811	0.111
A_52_P556099	Oip5	Opa interacting protein 5	0.833	2.044	0.229	1.262	0.841	1.131	0.387	0.536	0.0767	0.288	0.048	1.034	0.773	0.807	0.149	0.901	0.698	1.143	0.348	0.976	0.815
A_52_P515094	Tmem176a	transmembrane protein 176A	0.842	2.043	0.014	0.823	0.25	1.083	0.763	0.441	0.12	0.324	0.0311	1.786	0.00887	0.536	0.0134	0.622	0.132	0.721	0.0489	0.626	0.2
A_51_P221263	Arsg	arylsulfatase G	0.934	2.043	0.00983	1.05	0.888	1.735	0.0756	0.541	0.0704	0.335	0.0141	1.409	0.194	0.677	0.0686	0.723	0.179	0.735	0.202	0.719	0.0738
A_52_P123665	Vps33a	vacuolar protein sorting 33A (yeast)	0.975	2.039	0.0213	1.295	0.388	1.564	0.212	0.561	0.0505	0.534	0.0177	1.656	0.0246	0.519	0.0518	0.719	0.0795	0.648	0.0249	0.668	0.255
A_51_P142107	Fzd7	frizzled homolog 7 (Drosophila)	0.771	2.039	0.0351	0.684	0.325	0.724	0.177	0.516	0.0855	0.377	0.021	1.462	0.206	0.536	0.0985	0.532	0.158	0.633	0.174	0.561	0.151
A_52_P672803	Ctsa	cathepsin A	0.98	2.037	0.0176	1.247	0.528	1.591	0.0527	0.501	0.0506	0.45	0.0176	1.411	0.0122	0.727	0.14	0.729	0.179	0.772	0.093	0.752	0.13
A_51_P131358	Selplg	selectin, platelet (p-selectin) ligand	0.955	2.036	0.0479	1.066	0.895	1.508	0.154	0.439	0.0918	0.406	0.0662	1.174	0.363	0.705	0.185	0.886	0.516	0.931	0.653	0.917	0.561
A_51_P140017	Cysltr1	cysteinyl leukotriene receptor 1	0.907	2.034	0.00287	1.378	0.583	1.521	0.344	0.66	0.129	0.386	0.0289	1.062	0.523	0.782	0.115	0.796	0.328	0.915	0.408	0.783	0.121
A_51_P499254	Obfc2a	oligonucleotide/oligosaccharide-binding fold containing 2A	0.868	2.033	0.0572	0.857	0.769	1.207	0.326	0.468	0.0478	0.255	0.0421	1.06	0.586	0.817	0.214	0.844	0.379	0.826	0.202	0.845	0.243
A_52_P232813	Cxcl3	chemokine (C-X-C motif) ligand 3	0.769	2.033	0.00228	1.936	0.654	0.939	0.868	0.597	0.324	0.25	0.0993	2.167	0.0378	0.323	0.129	0.343	0.0111	0.391	0.0166	0.301	0.202
A_51_P185465	Slc29a3	solute carrier family 29 (nucleoside transporters), member 3	0.962	2.032	0.0349	0.944	0.773	0.984	0.917	0.534	0.0247	0.616	0.0996	1.738	0.157	0.655	0.243	0.734	0.287	0.537	0.11	0.635	0.228
A_51_P496720	Dnmt3l	DNA (cytosine-5-)-methyltransferase 3-like	0.864	2.031	0.00499	1.121	0.86	1.222	0.353	0.503	0.249	0.417	0.317	1.939	0.0828	0.905	0.347	0.992	0.984	0.824	0.78	0.816	0.796
A_51_P264708	Pcdhb13	protocadherin beta 13	0.927	2.031	0.0253	0.823	0.538	0.757	0.106	0.541	0.138	0.468	0.00722	1.251	0.16	0.993	0.95	0.853	0.521	0.811	0.412	0.904	0.565
A_51_P423127	Gba	glucosidase, beta, acid	0.937	2.031	0.0897	1.15	0.779	1.347	0.164	0.579	0.0721	0.382	0.0213	1.259	0.263	0.714	0.0998	0.832	0.232	0.963	0.726	0.874	0.39
A_51_P331279	Arpc1b	actin related protein 2/3 complex, subunit 1B	0.942	2.031	0.041	1.044	0.882	1.261	0.209	0.47	0.0186	0.419	0.0616	1.333	0.111	0.624	0.0112	0.808	0.211	0.745	0.0751	0.691	0.177
A_51_P207751	Guca1a	guanylate cyclase activator 1a (retina)	0.888	2.031	0.0606	1.099	0.806	1.648	0.0354	0.424	0.0502	0.425	0.0463	1.576	0.0614	0.542	0.24	0.789	0.0261	0.723	0.494	0.674	0.136
A_52_P51078	Ctsh	cathepsin H	0.893	2.03	0.0334	0.858	0.303	1.363	0.0351	0.441	0.0224	0.333	0.182	1.465	0.019	0.748	0.109	0.81	0.383	0.892	0.54	0.812	0.573
A_51_P517672	Rnf152	ring finger protein 152	0.783	2.03	0.0121	0.818	0.653	0.692	0.237	0.661	0.13	0.495	0.000431	1.946	0.0919	0.823	0.373	0.7	0.185	0.633	0.167	0.807	0.349
A_51_P145357	Serf2	small EDRK-rich factor 2	0.902	2.03	0.0259	0.774	0.191	0.931	0.731	0.478	0.0278	0.501	0.029	1.561	0.0525	0.541	0.00591	0.733	0.217	0.773	0.00698	0.7	0.155
A_51_P389265	Pnpla3	patatin-like phospholipase domain containing 3	0.797	2.029	0.133	0.959	0.905	1.263	0.604	0.371	0.0533	0.916	0.737	3.102	0.015	0.542	0.00728	0.548	0.275	0.389	0.0863	0.497	0.0974
A_51_P242859	Akr1c12	aldo-keto reductase family 1, member C12	0.782	2.028	0.00389	0.802	0.604	1.207	0.35	0.471	0.0442	0.32	0.0137	1.521	0.0607	0.662	0.0361	0.693	0.32	0.823	0.289	0.673	0.086
A_52_P301821	D0H4S114	DNA segment, human D4S114	0.842	2.026	0.00442	0.962	0.937	0.651	0.0454	0.629	0.0129	0.504	0.0646	1.131	0.494	1.188	0.387	1.105	0.584	0.956	0.847	1.231	0.603
A_52_P233801	Dysf	dysferlin	0.955	2.025	0.0491	1.161	0.296	1.053	0.646	0.534	0.0315	0.506	0.0757	1.612	0.0641	0.76	0.155	0.722	0.12	0.522	0.096	0.732	0.14
A_52_P300786	Naip5	NLR family, apoptosis inhibitory protein 5	0.941	2.024	0.000408	0.941	0.784	1.354	0.0733	0.462	0.00193	0.532	0.0109	1.42	0.0358	0.948	0.465	0.771	0.138	0.752	0.575	0.775	0.345
A_51_P483324	Ptpn22	protein tyrosine phosphatase, non-receptor type 22 (lymphoid)	0.804	2.023	0.00732	1.08	0.822	0.919	0.694	0.457	0.0569	0.438	0.26	1.003	0.942	0.971	0.699	1.017	0.951	1.441	0.00431	1.155	0.535
A_51_P178692	Enc1	ectodermal-neural cortex 1	0.953	2.022	0.00629	1.487	0.117	1.674	0.188	0.464	0.0182	0.633	0.0372	2.409	0.195	0.501	0.238	0.569	0.288	0.389	0.137	0.503	0.243
A_51_P425047	Srpx2	sushi-repeat-containing protein, X-linked 2	0.906	2.02	0.00442	1.16	0.69	1.118	0.766	0.617	0.21	0.37	0.13	1.408	0.257	0.681	0.0547	0.741	0.206	0.93	0.467	0.872	0.248
A_52_P596054	Med23	0 day neonate skin cDNA, RIKEN full-length enriched library, clone:4632426C20 product:cofactor required for Sp1 transcriptional activation, subunit 3 (130kD)	0.813	2.02	0.258	1.553	0.401	2.609	0.0624	0.556	0.0533	0.497	0.0483	1.11	0.417	0.79	0.564	0.624	0.0552	0.76	0.377	0.67	0.0795
A_52_P211063	Cks2	CDC28 protein kinase regulatory subunit 2	0.821	2.019	0.0301	1.264	0.751	1.003	0.983	0.562	0.0406	0.347	0.0816	1.102	0.00816	0.947	0.356	1.009	0.948	1.101	0.631	1.016	0.866
A_52_P244682	5430435G22Rik	RIKEN cDNA 5430435G22 gene	0.948	2.019	0.0124	0.797	0.326	0.964	0.672	0.473	0.0268	0.616	0.0501	1.381	0.0596	0.755	0.03	0.719	0.011	0.777	0.197	0.748	0.159
A_51_P492707	Ptpro	protein tyrosine phosphatase, receptor type, O	0.952	2.017	0.0226	0.932	0.881	1.499	0.115	0.528	0.0254	0.46	0.0519	1.117	0.257	0.907	0.301	0.812	0.111	1.122	0.745	0.85	0.165
A_51_P462249	Cks2	CDC28 protein kinase regulatory subunit 2	0.866	2.016	0.0324	1.144	0.821	0.993	0.972	0.472	0.0769	0.388	0.0549	1.144	0.364	0.795	0.078	0.971	0.927	0.972	0.535	0.978	0.901
A_51_P192800	Grn	granulin	0.94	2.015	0.0174	1.018	0.967	1.246	0.218	0.471	0.0189	0.343	0.0402	1.258	0.265	0.716	0.0412	0.902	0.212	0.932	0.516	0.883	0.604
A_52_P327176	Pdzrn3	PDZ domain containing RING finger 3	0.937	2.015	0.0348	1.129	0.672	1.053	0.496	0.544	0.019	0.42	0.0234	1.453	0.0269	0.897	0.0355	0.939	0.805	0.757	0.354	0.954	0.298
A_51_P293516	Tbc1d1	TBC1 domain family, member 1	0.973	2.014	0.0107	1.41	0.419	1.225	0.214	0.543	0.0272	0.552	0.00632	1.288	0.219	0.698	0.111	0.745	0.0852	0.78	0.163	0.801	0.217
A_52_P286350	Sh2d1b1	SH2 domain protein 1B1 Gene [MGI:1349420] [ENSMUST00000027984]	0.827	2.014	0.364	0.999	0.997	1.195	0.163	0.39	0.021	0.254	0.0583	1.761	0.144	0.97	0.88	1.145	0.618	0.564	0.105	0.537	0.13
A_51_P205209	Cd244	CD244 natural killer cell receptor 2B4	0.921	2.013	0.00464	0.936	0.928	1.451	0.155	0.462	0.0411	0.369	0.0154	1.17	0.0486	0.672	0.0489	0.784	0.275	0.87	0.685	0.868	0.046
A_52_P193925	Sulf2	sulfatase 2	0.905	2.01	0.0324	0.954	0.846	1.288	0.224	0.523	0.0399	0.35	0.0191	1.351	0.256	0.756	0.269	0.701	0.257	0.992	0.873	0.9	0.463
A_52_P515036	Htatip2	HIV-1 tat interactive protein 2, homolog (human)	0.842	2.01	0.0253	0.92	0.849	1.71	0.176	0.605	0.0634	0.302	0.0614	1.52	0.0895	0.635	0.0501	0.736	0.174	0.96	0.474	0.749	0.341
A_51_P516125		cDNA clone IMAGE:3492058, **** WARNING: chimeric clone ****.	0.965	2.01	0.0277	1.045	0.873	1.196	0.384	0.575	0.0872	0.498	0.0255	1.338	0.119	0.656	0.0599	0.771	0.56	0.792	0.254	0.703	0.0862
A_52_P533841	Cyp4f16	cytochrome P450, family 4, subfamily f, polypeptide 16	0.866	2.008	0.00164	1.093	0.822	1.626	0.119	0.643	0.307	0.301	0.0785	1.247	0.497	0.831	0.43	0.755	0.389	0.966	0.869	0.903	0.462
A_51_P395011	Bak1	BCL2-antagonist/killer 1	0.899	2.008	0.0488	0.813	0.472	0.788	0.256	0.418	0.0671	0.492	0.0952	1.383	0.0335	0.776	0.246	0.878	0.463	0.767	0.158	0.879	0.346
A_51_P171200	Golm1	golgi membrane protein 1	0.936	2.006	0.0364	0.994	0.985	1.124	0.4	0.569	0.0453	0.388	0.117	1.523	0.143	0.677	0.0251	0.79	0.385	0.856	0.0677	0.792	0.305
A_52_P126663	Tshz2	10 days neonate medulla oblongata cDNA, RIKEN full-length enriched library, clone:B830045G17 product:serologically defined colon cancer antigen 33 like	0.857	2.006	0.0125	1.488	0.411	1.256	0.599	0.679	0.104	0.54	0.374	1.928	0.0936	0.396	0.0384	0.32	0.0621	0.438	0.072	0.445	0.00718
A_51_P282667	Hexa	hexosaminidase A	0.931	2.004	0.0389	0.985	0.89	1.018	0.845	0.435	0.0055	0.444	0.0159	1.651	0.0411	0.713	0.0336	0.71	0.057	0.649	0.0136	0.684	0.122
A_51_P406115	Adam10	kuzbanian (mkuz) mRNA	0.959	2.004	0.00843	1.023	0.952	1.132	0.202	0.536	0.0295	0.673	0.0303	1.726	0.0766	0.525	0.103	0.653	0.143	0.515	0.122	0.506	0.107
A_51_P234253	Sdcbp2	syndecan binding protein (syntenin) 2	0.881	2.002	0.00395	1.053	0.367	0.961	0.562	0.668	0.296	0.577	0.322	1.628	0.0298	0.759	0.037	0.921	0.854	0.794	0.0759	0.953	0.892
A_51_P513941	Lrpap1	low density lipoprotein receptor-related protein associated protein 1	0.95	2.001	0.0325	1.137	0.683	1.595	0.163	0.537	0.0308	0.419	0.097	1.319	0.109	0.708	0.0283	0.84	0.27	0.941	0.405	0.829	0.31
A_51_P341137	Trerf1	12 days embryo embryonic body between diaphragm region and neck cDNA, RIKEN full-length enriched library, clone:9430096I18 product:similar to ZINC FINGER TRANSCRIPTION FACTOR TREP-132	0.85	1.997	0.0478	1.091	0.631	0.971	0.933	0.644	0.201	1.077	0.456	2.04	0.00779	0.65	0.0259	0.721	0.225	0.492	0.077	0.6	0.0189
A_51_P143893	Steap4	STEAP family member 4	0.861	1.996	0.000493	1.009	0.981	1.122	0.459	0.498	0.0174	0.258	0.0876	1.732	0.00618	0.67	0.0294	0.793	0.264	0.683	0.0185	0.75	0.249
A_51_P415688	Gng12	guanine nucleotide binding protein (G protein), gamma 12	0.774	1.995	0.0379	0.913	0.882	1.152	0.409	0.525	0.101	0.287	0.0173	1.071	0.0353	0.712	0.253	0.864	0.704	1.019	0.739	0.849	0.495
A_51_P454008	Lbp	lipopolysaccharide binding protein	0.905	1.993	0.0197	0.892	0.635	1.268	0.325	0.693	0.343	0.372	0.00306	1.352	0.15	0.843	0.283	0.831	0.592	0.816	0.234	0.912	0.682
A_51_P120738	P2ry14	purinergic receptor P2Y, G-protein coupled, 14	0.904	1.993	0.000995	1.193	0.575	1.236	0.169	0.435	0.00113	0.306	0.000337	1.216	0.0622	0.94	0.622	0.643	0.363	0.753	0.103	0.844	0.139
A_52_P289692	Gm16372	PREDICTED: similar to actin related protein 2/3 complex, subunit 5 (LOC629364)	0.91	1.992	0.0109	0.895	0.407	1.116	0.574	0.504	0.0485	0.421	0.00774	1.269	0.145	0.634	0.0477	0.724	0.136	0.847	0.302	0.681	0.0664
A_51_P267593	1700061G19Rik	RIKEN cDNA 1700061G19 gene Gene [MGI:1925875] [ENSMUST00000025048]	0.868	1.99	0.0271	0.76	0.12	1.014	0.935	0.474	0.0101	0.522	0.151	1.787	0.0729	0.63	0.0648	0.646	0.205	0.624	0.0692	0.662	0.112
A_51_P191743	Pcdhb16	protocadherin beta 16	0.871	1.989	0.0538	0.85	0.53	0.936	0.724	0.591	0.0449	0.376	0.0164	1.301	0.28	0.842	0.407	0.736	0.479	0.809	0.338	0.774	0.283
A_51_P482265	Gm13157	predicted gene 13157	0.904	1.989	0.00979	0.865	0.27	0.994	0.925	0.418	0.00574	0.415	0.00644	1.281	0.0555	0.679	0.0321	0.736	0.137	0.675	0.36	0.629	0.0528
A_52_P460230	Cd48	CD48 antigen	0.806	1.987	0.0229	0.923	0.912	1.378	0.162	0.496	0.0714	0.226	0.000934	0.814	0.101	1.106	0.355	1.1	0.319	1.597	0.153	0.931	0.646
A_51_P108020	Zmynd15	zinc finger, MYND-type containing 15	0.948	1.984	0.0354	0.914	0.737	1.081	0.569	0.48	0.0388	0.633	0.118	1.746	0.11	0.689	0.104	0.688	0.0466	0.602	0.0559	0.608	0.0294
A_51_P275949	Loxl2	lysyl oxidase-like 2	0.871	1.981	0.0023	1.355	0.259	1.152	0.059	0.636	0.0812	0.424	0.0101	1.091	0.518	0.841	0.296	0.843	0.294	0.683	0.0935	0.75	0.388
A_52_P344427	2610036A22Rik	10 days embryo whole body cDNA, RIKEN full-length enriched library, clone:2610036A22 product:weakly similar to BC39498_3	0.948	1.981	0.00586	0.909	0.371	1.229	0.328	0.485	0.0152	0.506	0.00334	1.151	0.158	0.753	0.176	0.817	0.272	0.81	0.583	0.754	0.163
A_51_P114910	Cstb	cystatin B	0.763	1.98	0.038	1.057	0.914	1.494	0.106	0.402	0.0559	0.325	0.0228	1.493	0.00473	0.702	0.0469	0.8	0.312	0.719	0.0566	0.698	0.153
A_51_P464478	Il4ra	interleukin 4 receptor, alpha	0.949	1.979	0.00896	1.385	0.483	1.35	0.144	0.437	0.0215	0.373	0.11	1.217	0.261	0.572	0.00638	0.798	0.117	0.696	0.103	0.691	0.192
A_52_P385801		sparc/osteonectin, cwcv and kazal-like domains proteoglycan 2 Gene [MGI:1891351] [ENSMUST00000121820]	0.894	1.978	0.095	0.965	0.876	0.914	0.676	0.524	0.111	0.349	0.0408	1.456	0.0652	0.632	0.0376	0.737	0.218	0.778	0.183	0.897	0.346
A_52_P106620	Tnfrsf11b	tumor necrosis factor receptor superfamily, member 11b (osteoprotegerin)	0.779	1.973	0.0211	0.919	0.797	1.391	0.0762	0.642	0.187	0.398	0.00834	0.858	0.0642	0.968	0.548	0.812	0.604	0.953	0.0202	0.855	0.0261
A_51_P446510	Emp3	epithelial membrane protein 3	0.936	1.969	0.0683	1.081	0.823	1.383	0.278	0.566	0.0216	0.362	0.00673	1.236	0.3	0.667	0.129	0.919	0.666	1.04	0.654	0.824	0.613
A_52_P148184	1600014C10Rik	RIKEN cDNA 1600014C10 gene	0.947	1.969	0.0374	1.05	0.893	1.116	0.506	0.49	0.0523	0.367	0.0266	1.204	0.317	0.896	0.27	0.943	0.718	0.915	0.322	0.947	0.499
A_52_P6621			0.923	1.965	0.0208	0.995	0.629	1.229	0.233	0.499	0.0213	0.459	0.0369	1.249	0.107	0.709	0.0142	0.737	0.0281	0.685	0.35	0.578	0.00733
A_51_P320523	Ppp2r5c	protein phosphatase 2, regulatory subunit B (B56), gamma isoform	0.88	1.964	0.0328	0.976	0.927	1.121	0.32	0.465	0.0205	0.442	0.0232	1.325	0.16	0.672	0.00879	0.793	0.179	0.885	0.28	0.735	0.0546
A_51_P292030	Nus1	nuclear undecaprenyl pyrophosphate synthase 1 homolog (S. cerevisiae)	0.95	1.963	0.0259	1.163	0.54	1.241	0.23	0.53	0.029	0.393	0.00294	1.458	0.0815	0.663	0.0274	0.833	0.218	0.71	0.0781	0.768	0.214
A_51_P248629	Arhgap25	Rho GTPase activating protein 25	0.921	1.963	0.00878	0.797	0.0902	1.245	0.037	0.477	0.0221	0.479	0.079	1.161	0.16	0.829	0.115	0.874	0.228	0.79	0.12	0.766	0.0687
A_51_P430423	Ada	adenosine deaminase	0.869	1.96	0.0334	1.032	0.898	0.985	0.94	0.454	0.102	0.463	0.0308	1.321	0.141	0.531	0.0302	0.955	0.739	0.894	0.109	0.936	0.678
A_52_P135392	Uck2	uridine-cytidine kinase 2 (cDNA clone IMAGE:3493906)	0.945	1.959	0.00873	1.221	0.584	1.209	0.0107	0.5	0.0167	0.436	0.0233	1.128	0.318	0.88	0.39	1.054	0.683	0.892	0.294	0.84	0.599
A_51_P256766	Raet1a	retinoic acid early transcript 1, alpha	0.871	1.952	0.043	1.067	0.922	1.209	0.363	0.514	0.115	0.429	0.0278	1.411	0.14	1.013	0.404	0.988	0.985	0.902	0.495	0.846	0.122
A_52_P58524	Neu1	neuraminidase 1	0.95	1.952	0.0111	1.082	0.855	1.491	0.0167	0.447	0.0358	0.509	0.0103	1.517	0.0803	0.608	0.0603	0.694	0.0388	0.652	0.0675	0.626	0.0297
A_52_P594894	Cdc34	cell division cycle 34 homolog (S. cerevisiae)	0.797	1.95	0.0283	1.056	0.685	1.474	0.252	0.653	0.265	0.369	0.0451	1.223	0.267	0.775	0.22	0.871	0.575	0.97	0.804	0.822	0.475
A_52_P354520	Edem1	ER degradation enhancer, mannosidase alpha-like 1	0.943	1.949	0.0403	1.152	0.63	1.12	0.35	0.588	0.0815	0.451	0.045	1.185	0.182	0.702	0.0829	0.819	0.321	1.038	0.903	0.807	0.48
A_51_P499623	Mlana	melan-A Gene [MGI:108454] [ENSMUST00000025719]	0.889	1.943	0.0176	0.77	0.408	1.448	0.222	0.701	0.244	0.725	0.229	2.022	0.00764	0.597	0.0451	0.646	0.334	0.602	0.134	0.617	0.098
A_51_P223709	Pask	PAS domain containing serine/threonine kinase	0.761	1.936	0.0497	1.072	0.892	0.839	0.2	0.496	0.02	0.421	0.0807	1.225	0.077	0.87	0.143	0.859	0.336	0.868	0.0827	1.17	0.282
A_51_P180362	Scarb2	scavenger receptor class B, member 2	0.833	1.933	0.011	0.87	0.156	0.93	0.651	0.523	0.0321	0.332	0.0231	1.591	0.0465	0.498	0.0177	0.653	0.18	0.716	0.0599	0.632	0.247
A_52_P634856	Coro1c	coronin, actin binding protein 1C	0.765	1.932	0.0397	0.737	0.386	0.907	0.652	0.57	0.177	0.265	0.0216	1.229	0.169	0.666	0.367	0.754	0.53	0.986	0.945	0.77	0.41
A_51_P312348	Krt7	keratin 7	0.908	1.926	0.0269	1.029	0.865	0.993	0.95	0.475	0.0242	0.482	0.0668	1.473	0.0154	0.647	0.0371	0.778	0.033	0.786	0.0746	0.839	0.0638
A_51_P474688	Eif1ad	eukaryotic translation initiation factor 1A domain containing	0.919	1.923	0.0314	1.058	0.918	1.531	0.209	0.459	0.02	0.408	0.0961	1.281	0.125	0.652	0.0745	0.822	0.138	0.898	0.309	0.784	0.313
A_52_P210893	Litaf	LPS-induced TN factor	0.838	1.922	0.0643	0.991	0.973	0.789	0.192	0.492	0.0924	0.299	0.00975	1.111	0.412	0.792	0.0398	0.916	0.795	0.871	0.137	0.916	0.496
A_51_P505339	Prelid1	PRELI domain containing 1	0.823	1.915	0.0508	0.996	0.993	1.199	0.448	0.568	0.0552	0.311	0.0145	1.235	0.43	0.779	0.325	0.866	0.552	1.08	0.692	0.872	0.66
A_51_P342446	Gas7	growth arrest specific 7	0.875	1.914	0.0231	1.156	0.682	0.906	0.268	0.566	0.0282	0.493	0.03	1.048	0.577	0.733	0.0606	0.676	0.109	1.025	0.762	0.873	0.317
A_51_P209183	Cxcl14	chemokine (C-X-C motif) ligand 14	0.825	1.91	0.0738	1.029	0.952	1.228	0.436	0.586	0.139	0.412	0.041	0.911	0.48	0.897	0.0537	0.796	0.179	0.985	0.573	0.887	0.386
A_52_P480425	Parp3	poly (ADP-ribose) polymerase family, member 3	0.951	1.91	0.0899	0.955	0.77	1.001	0.995	0.586	0.141	0.44	0.0382	1.546	0.148	0.802	0.359	0.874	0.422	0.674	0.164	0.767	0.232
A_52_P347176	Nat8l	N-acetyltransferase 8-like	0.955	1.908	0.0196	1.113	0.756	1.206	0.132	0.442	0.00897	0.625	0.313	1.076	0.473	0.854	0.247	0.885	0.29	0.858	0.347	0.861	0.251
A_51_P137121	Mybph	myosin binding protein H	0.923	1.907	0.0671	1.536	0.248	1.85	0.0785	0.456	0.0474	1.106	0.848	1.657	0.0304	0.833	0.446	0.736	0.138	0.64	0.124	0.955	0.671
A_51_P280137	Tgfbr1	transforming growth factor, beta receptor I	0.869	1.905	0.0836	0.872	0.663	1.081	0.452	0.497	0.0422	0.937	0.77	1.227	0.341	0.864	0.557	0.888	0.516	0.633	0.353	0.758	0.238
A_52_P365466	Plcb2	phospholipase C, beta 2	0.835	1.904	0.0493	0.779	0.206	0.739	0.161	0.527	0.0659	0.499	0.0446	1.234	0.345	0.714	0.246	0.783	0.32	0.883	0.594	0.757	0.28
A_52_P175342	Ogfrl1	opioid growth factor receptor-like 1	0.912	1.904	0.0194	0.941	0.514	1.395	0.129	0.684	0.051	0.365	0.0278	1.474	0.0831	0.719	0.275	0.636	0.504	0.654	0.0209	0.726	0.0504
A_51_P213761	Rap2b	RAP2B, member of RAS oncogene family	0.822	1.904	0.0145	0.909	0.74	1.03	0.681	0.561	0.0379	0.278	0.00368	1.153	0.0924	0.76	0.11	0.835	0.514	0.807	0.0541	0.8	0.0478
A_52_P404341	Tdo2	tryptophan 2,3-dioxygenase	0.79	1.903	0.231	1.217	0.862	2.364	0.255	0.464	0.181	0.477	0.517	4.305	0.18	0.595	0.0364	0.404	0.0283	0.851	0.778	0.571	0.156
A_52_P640694		Putative uncharacterized protein [Source:UniProtKB/TrEMBL;Acc:Q3TQL3] [ENSMUST00000105034]	0.95	1.903	0.0155	1.106	0.799	1.534	0.109	0.397	0.00779	0.424	0.0308	1.343	0.11	0.769	0.0292	0.811	0.098	0.74	0.339	0.731	0.0207
A_52_P602091	Csf1r	colony stimulating factor 1 receptor	0.876	1.902	0.0346	1.103	0.776	1.458	0.16	0.681	0.0616	0.364	0.0103	1.096	0.75	0.957	0.859	1.027	0.929	1.285	0.399	0.996	0.989
A_51_P253824	Mgst3	adult male small intestine cDNA, RIKEN full-length enriched library, clone:2010012L10 product:RIKEN cDNA 2010012L10 gene	0.851	1.901	0.0551	0.695	0.291	1.065	0.715	0.437	0.0348	0.489	0.0481	1.591	0.313	0.672	0.36	0.805	0.571	0.838	0.633	0.713	0.42
A_51_P464791	Gpcpd1	glycerophosphocholine phosphodiesterase GDE1 homolog (S. cerevisiae)	0.958	1.901	0.0316	1.063	0.88	1.233	0.171	0.478	0.0394	0.495	0.0438	1.399	0.0282	0.767	0.312	0.713	0.0593	0.823	0.0575	0.829	0.382
A_51_P162671	Folr2	folate receptor 2 (fetal)	0.86	1.896	0.0108	1.633	0.605	1.174	0.663	0.544	0.0249	0.313	0.0231	1.995	0.00664	0.62	0.00471	0.694	0.0662	0.933	0.116	0.825	0.148
A_51_P365885	Csf1r	colony stimulating factor 1 receptor	0.902	1.893	0.0478	1.007	0.984	1.301	0.0402	0.491	0.0125	0.325	0.0153	1.192	0.018	0.869	0.164	0.931	0.613	1.156	0.338	0.966	0.887
A_52_P346037	Akr1c12	aldo-keto reductase family 1, member C12	0.839	1.893	0.0132	0.974	0.933	1.322	0.12	0.47	0.0191	0.432	0.00542	1.677	0.0487	0.765	0.0194	0.821	0.184	0.759	0.273	0.727	0.0937
A_51_P293781	Fkbp1b	FK506 binding protein 1b	0.876	1.89	0.0413	1.446	0.628	2.228	0.186	0.601	0.0901	0.285	0.0328	1.193	0.37	0.561	0.0229	0.7	0.296	1.009	0.951	0.746	0.226
A_51_P186161	Rnf149	ring finger protein 149	0.957	1.889	0.0473	1.433	0.507	1.727	0.191	0.477	0.0395	0.522	0.0659	1.513	0.11	0.705	0.186	0.66	0.122	0.672	0.24	0.56	0.106
A_52_P160936	Gusb	glucuronidase, beta (cDNA clone IMAGE:3585664)	0.939	1.888	0.0401	1.048	0.9	1.182	0.182	0.493	0.0215	0.449	0.0825	1.495	0.12	0.684	0.0468	0.828	0.0707	0.847	0.0931	0.696	0.273
A_51_P203182	Apob48r	apolipoprotein B48 receptor	0.978	1.883	0.0887	1.322	0.554	1.453	0.104	0.567	0.0451	0.496	0.01	1.425	0.115	0.571	0.0142	0.667	0.0352	0.716	0.159	0.658	0.0277
A_51_P175018	Apcdd1	activated spleen cDNA, RIKEN full-length enriched library, clone:F830213N15 product:Ethanol induced gene product	0.762	1.878	0.0693	0.712	0.306	0.781	0.00202	0.509	0.148	0.344	0.0456	1.219	0.132	1.046	0.604	0.873	0.607	0.991	0.943	1.108	0.613
A_51_P303147	H2afb1	H2A histone family, member B1	0.766	1.878	0.0472	0.752	0.554	0.757	0.28	0.473	0.0349	0.648	0.167	1.115	0.802	0.945	0.881	0.906	0.795	0.645	0.354	0.796	0.581
A_52_P179640	Fuca1	fucosidase, alpha-L- 1, tissue	0.883	1.876	0.0463	0.909	0.258	1.413	0.232	0.509	0.0107	0.388	0.0496	1.693	0.0908	0.665	0.0423	0.765	0.0971	0.763	0.142	0.713	0.364
A_52_P82488	Cysltr1	cysteinyl leukotriene receptor 1	0.945	1.876	0.000922	1.263	0.739	1.357	0.222	0.607	0.0147	0.372	0.0189	1.232	0.0257	0.952	0.443	0.782	0.306	0.94	0.437	0.809	0.209
A_51_P363103	Blvra	biliverdin reductase A	0.902	1.876	0.0319	1.008	0.981	1.262	0.305	0.465	0.0256	0.383	0.0443	1.503	0.074	0.662	0.119	0.741	0.0184	0.786	0.0318	0.716	0.166
A_51_P383032	Clec4d	C-type lectin domain family 4, member d	0.925	1.876	0.0137	1.806	0.508	2.393	0.00964	0.369	0.0465	0.432	0.142	1.867	0.0386	0.317	0.000109	0.625	0.175	0.557	0.285	0.401	0.0244
A_52_P578634	Cela1	chymotrypsin-like elastase family, member 1	0.965	1.874	0.201	1.853	0.437	2.731	0.0116	0.62	0.0468	0.824	0.318	1.832	0.00997	0.58	0.186	0.536	0.0117	0.572	0.0794	0.425	0.316
A_52_P303161	Tuba8	tubulin, alpha 8	0.809	1.873	0.0436	0.859	0.213	1.164	0.467	0.691	0.202	0.501	0.114	1.888	0.015	0.393	0.0079	0.468	0.0304	0.635	0.0504	0.521	0.131
A_52_P114722	Ptpn6	protein tyrosine phosphatase, non-receptor type 6	0.943	1.872	0.0673	1.046	0.924	1.218	0.331	0.478	0.0407	0.506	0.063	1.247	0.262	0.84	0.08	0.927	0.72	1.048	0.684	0.951	0.625
A_51_P507801	F13a1	coagulation factor XIII, A1 subunit	0.959	1.872	0.0253	3.107	0.477	2.356	0.233	0.613	0.0544	0.487	0.0395	1.47	0.0126	0.622	0.0213	0.914	0.617	0.836	0.0506	0.745	0.0382
A_51_P505337	Prelid1	adult male kidney cDNA, RIKEN full-length enriched library, clone:0610039M07 product:PX19 homolog	0.849	1.871	0.0733	0.952	0.878	1.204	0.362	0.596	0.0848	0.388	0.0411	1.217	0.225	0.793	0.131	0.88	0.529	1.086	0.441	0.832	0.642
A_51_P371750	Marco	macrophage receptor with collagenous structure	0.901	1.871	0.0392	3.461	0.401	6.135	0.0452	0.409	0.133	0.272	0.0694	2.743	0.00604	0.312	0.0694	0.358	0.12	0.456	0.0895	0.261	0.058
A_52_P253167	Tor1aip2	torsin A interacting protein 2	0.926	1.869	0.0306	1.036	0.898	1.11	0.403	0.583	0.0572	0.417	0.0159	1.359	0.164	0.761	0.131	0.861	0.254	0.911	0.363	0.906	0.66
A_52_P135398		Q99KT8_MOUSE AI481316 protein (Fragment), complete	0.94	1.867	0.0612	1.378	0.422	1.197	0.329	0.523	0.0437	0.442	0.0307	1.247	0.204	0.853	0.377	0.917	0.499	0.859	0.286	0.82	0.405
A_51_P352875	Lcp2	lymphocyte cytosolic protein 2	0.918	1.863	0.0767	1.128	0.842	1.457	0.183	0.431	0.068	0.364	0.0448	1.062	0.635	0.755	0.121	0.866	0.268	0.974	0.894	0.855	0.266
A_52_P346581	Glt25d1	glycosyltransferase 25 domain containing 1	0.933	1.861	0.0672	0.882	0.53	1.05	0.815	0.479	0.0497	0.383	0.073	1.233	0.345	0.748	0.132	0.847	0.267	0.811	0.209	0.852	0.286
A_51_P464023	Chst12	carbohydrate sulfotransferase 12	0.868	1.86	0.00213	0.721	0.00983	0.836	0.133	0.507	0.142	0.375	0.0131	1.504	0.094	0.566	0.0463	0.704	0.108	0.785	0.216	0.768	0.155
A_51_P106799	Pparg	peroxisome proliferator activated receptor gamma	0.874	1.859	0.00808	0.911	0.74	1.295	0.293	0.491	0.0113	0.42	0.00982	1.197	0.0557	0.807	0.176	0.724	0.0553	0.744	0.0279	0.738	0.172
A_51_P222467	Abcg1	ATP-binding cassette, sub-family G (WHITE), member 1	0.865	1.856	0.0274	0.801	0.479	0.981	0.62	0.486	0.0119	0.311	0.0127	1.431	0.088	0.867	0.109	0.82	0.525	0.832	0.325	0.75	0.0823
A_51_P346252	Gsg1	germ cell-specific gene 1	0.919	1.851	0.214	1.751	0.0221	2.427	0.0343	1.098	0.453	0.939	0.764	1.657	0.246	0.324	0.161	0.581	0.264	0.597	0.246	0.601	0.267
A_52_P544043	Pcsk5	proprotein convertase subtilisin/kexin type 5	0.87	1.85	0.0594	1.651	0.38	1.364	0.521	0.632	0.105	0.421	0.0316	1.155	0.541	0.886	0.416	0.981	0.88	0.846	0.303	0.957	0.719
A_51_P238094	Cyp4f18	cytochrome P450, family 4, subfamily f, polypeptide 18	0.943	1.85	0.038	1.195	0.589	1.537	0.0595	0.47	0.0209	0.728	0.0897	1.043	0.83	0.911	0.296	1.068	0.74	1.049	0.903	1.17	0.389
A_51_P341465	Csf2ra	colony stimulating factor 2 receptor, alpha, low-affinity (granulocyte-macrophage)	0.941	1.85	0.0365	1.162	0.685	1.342	0.0594	0.498	0.024	0.39	0.00804	1.37	0.0806	0.862	0.218	0.779	0.326	0.751	0.353	0.722	0.237
A_52_P686218	Plb1	phospholipase B1	0.773	1.85	0.0408	0.676	0.183	1.068	0.687	0.459	0.0605	0.406	0.0205	1.766	0.0298	0.633	0.0581	0.775	0.137	0.747	0.151	0.708	0.223
A_52_P67440	Irak4	interleukin-1 receptor-associated kinase 4	0.861	1.85	0.0353	0.839	0.295	0.917	0.676	0.519	0.112	0.356	0.0155	1.275	0.174	0.642	0.0703	0.797	0.282	0.867	0.351	0.796	0.205
A_52_P52849	Cpxm2	carboxypeptidase X 2 (M14 family)	0.828	1.844	0.0352	0.898	0.455	1.088	0.552	0.548	0.0309	0.539	0.115	2.764	0.00344	0.673	0.0222	0.612	0.145	0.552	0.0345	0.575	0.00645
A_52_P138581	Evi2b	ecotropic viral integration site 2b	0.771	1.837	0.0135	0.974	0.977	1.047	0.541	0.493	0.054	0.298	0.0148	0.862	0.0207	0.955	0.651	0.971	0.382	1.433	0.0357	1.32	0.23
A_51_P196526	Bscl2	Bernardinelli-Seip congenital lipodystrophy 2 homolog (human)	0.857	1.835	0.0542	0.993	0.976	1.189	0.261	0.744	0.408	0.489	0.0291	1.527	0.16	0.716	0.231	0.797	0.336	0.986	0.94	0.838	0.637
A_51_P188271	Cd248	CD248 antigen, endosialin	0.87	1.834	0.0557	1.163	0.756	1.189	0.295	0.591	0.102	0.431	0.0264	1.286	0.0757	0.712	0.0782	0.816	0.246	1.196	0.507	0.783	0.564
A_52_P311245	Scarb2	scavenger receptor class B, member 2	0.856	1.829	0.0654	0.898	0.331	0.999	0.997	0.574	0.0228	0.365	0.0423	1.345	0.201	0.699	0.153	0.801	0.302	0.898	0.583	0.804	0.383
A_52_P311787	Axl	AXL receptor tyrosine kinase	0.763	1.828	0.044	1.024	0.962	1.173	0.239	0.536	0.11	0.281	0.00381	0.991	0.929	0.851	0.192	0.755	0.329	0.897	0.326	0.911	0.435
A_52_P409578	Rassf4	Ras association (RalGDS/AF-6) domain family member 4	0.895	1.823	0.0775	0.8	0.359	0.925	0.669	0.555	0.122	0.412	0.0479	0.989	0.948	0.864	0.279	0.9	0.548	1.173	0.427	1.043	0.833
A_52_P504361	Naglu	alpha-N-acetylglucosaminidase (Sanfilippo disease IIIB)	0.929	1.823	0.0477	0.989	0.962	1.322	0.129	0.567	0.0613	0.426	0.0339	1.573	0.237	0.728	0.144	0.838	0.415	0.823	0.413	0.782	0.161
A_51_P391695	Sgpl1	sphingosine phosphate lyase 1	0.852	1.822	0.0115	1.177	0.683	1.374	0.122	0.565	0.00198	0.385	0.0249	1.104	0.647	1.017	0.915	1.34	0.407	0.958	0.84	0.853	0.353
A_51_P197354	Nipa2	non imprinted in Prader-Willi/Angelman syndrome 2 homolog	0.899	1.822	0.00927	1.16	0.824	1.433	0.273	0.522	0.0673	0.377	0.0314	1.253	0.0693	0.757	0.0325	0.763	0.25	0.922	0.346	0.749	0.178
A_51_P219970	Cela1	10 day old male pancreas cDNA, RIKEN full-length enriched library, clone:1810062B19 product:elastase 1, pancreatic	0.877	1.817	0.159	1.304	0.78	2.286	0.0142	0.575	0.502	0.923	0.85	1.266	0.691	0.74	0.0513	0.729	0.633	0.825	0.696	0.798	0.754
A_51_P241843	Tmem202	transmembrane protein 202	0.912	1.817	0.0161	1.076	0.807	1.373	0.0455	0.462	0.0239	0.428	0.0638	1.471	0.154	0.535	0.0273	0.685	0.079	0.627	0.0294	0.624	0.187
A_51_P249989	Tifa	TRAF-interacting protein with forkhead-associated domain	0.876	1.812	0.0271	1.02	0.967	1.227	0.384	0.551	0.0625	0.416	0.0249	0.966	0.718	0.81	0.265	0.854	0.403	0.942	0.464	0.935	0.57
A_52_P655890	Wdhd1	WD repeat and HMG-box DNA binding protein 1	0.855	1.811	0.0134	1.221	0.378	0.881	0.533	0.489	0.0438	0.792	0.222	1.573	0.0167	0.709	0.212	0.763	0.389	0.68	0.0917	0.629	0.152
A_51_P362638	Trf	transferrin	0.96	1.809	0.0743	0.998	0.995	1.184	0.229	0.547	0.0749	0.472	0.00596	1.207	0.369	0.838	0.258	1.018	0.879	0.97	0.805	0.907	0.651
A_51_P496685	B4galt2	UDP-Gal:betaGlcNAc beta 1,4- galactosyltransferase, polypeptide 2	0.877	1.807	0.00918	1.061	0.785	1.199	0.418	0.673	0.357	0.459	0.0186	1.227	0.422	0.826	0.21	0.721	0.453	0.876	0.319	0.873	0.27
A_52_P379337	Rtn4	reticulon 4	0.82	1.805	0.00461	1.166	0.749	1.08	0.594	0.638	0.12	0.328	0.0328	1.031	0.836	0.946	0.711	0.929	0.776	1.083	0.643	0.954	0.796
A_52_P456898	Lactb	lactamase, beta , nuclear gene encoding mitochondrial protein	0.915	1.803	0.0508	1.02	0.953	1.12	0.396	0.475	0.0396	0.65	0.0849	1.608	0.0431	0.539	0.0145	0.633	0.164	0.511	0.027	0.526	0.0378
A_52_P590625	Nlrp10	NLR family, pyrin domain containing 10	0.958	1.798	0.0606	1.256	0.72	1.392	0.115	0.443	0.044	0.66	0.0806	1.521	0.049	0.712	0.227	0.788	0.456	0.732	0.0495	0.912	0.802
A_51_P199552	1600014C10Rik	RIKEN cDNA 1600014C10 gene	0.845	1.797	0.0411	1.002	0.996	1.038	0.785	0.477	0.00874	0.331	0.053	1.289	0.0682	0.843	0.123	0.826	0.102	0.852	0.0961	0.895	0.504
A_51_P153124	Emcn	endomucin	0.901	1.797	0.0258	1.009	0.937	1.153	0.576	0.58	0.0291	0.422	0.0131	1.268	0.0541	0.801	0.0653	0.758	0.329	0.857	0.458	0.61	0.0198
A_51_P161890	Fcgrt	Fc receptor, IgG, alpha chain transporter	0.856	1.796	0.0117	1.011	0.976	1.178	0.588	0.595	0.0136	0.395	0.0318	1.192	0.053	0.594	0.112	0.822	0.355	1.096	0.202	0.868	0.532
A_51_P345159	Ube2t	ubiquitin-conjugating enzyme E2T (putative)	0.82	1.787	0.0222	1.117	0.773	0.875	0.528	0.555	0.168	0.464	0.0117	1.367	0.0407	0.797	0.0625	0.886	0.459	0.86	0.308	0.833	0.231
A_52_P909274	Pros1	protein S (alpha)	0.882	1.786	0.0162	1.064	0.879	1.124	0.554	0.628	0.139	0.369	0.0239	1.097	0.233	0.895	0.223	0.865	0.639	1.032	0.773	0.899	0.313
A_51_P319917	Adam8	a disintegrin and metallopeptidase domain 8	0.921	1.785	0.0501	1.443	0.56	1.336	0.151	0.473	0.0154	0.675	0.201	1.4	0.113	0.823	0.0981	0.818	0.22	0.703	0.106	0.631	0.115
A_52_P322141	Ccdc88b	coiled-coil domain containing 88B	0.919	1.784	0.00906	0.935	0.282	0.87	0.563	0.495	0.015	0.767	0.0268	1.304	0.00554	0.74	0.117	0.877	0.727	0.765	0.00325	0.867	0.0941
A_51_P114616	Batf	basic leucine zipper transcription factor, ATF-like	0.812	1.777	0.016	0.874	0.348	1.041	0.754	0.445	0.0481	0.533	0.0141	0.794	0.0855	0.846	0.199	1.205	0.281	1.057	0.794	1.113	0.615
A_51_P473277	Tspan6	tetraspanin 6	0.838	1.776	0.0297	1.007	0.94	0.905	0.732	0.853	0.233	0.479	0.0346	1.176	0.28	1.011	0.913	1.112	0.559	1.043	0.726	1.055	0.622
A_51_P417854	Rab20	RAB20, member RAS oncogene family	0.883	1.775	0.0331	1.471	0.635	1.582	0.273	0.531	0.0243	0.372	0.00722	1.19	0.221	0.815	0.129	0.727	0.332	1.01	0.958	0.878	0.69
A_52_P463637		clone RLS1478F immunoglobulin heavy chain (Igh) mRNA	0.78	1.773	0.106	1.468	0.145	2.352	0.0315	0.666	0.123	0.762	0.179	0.661	0.0175	0.911	0.465	1.013	0.986	1.823	0.594	0.905	0.88
A_51_P441312	3110053B16Rik	13 days embryo head cDNA, RIKEN full-length enriched library, clone:3110053B16 product:similar to HIPPOCALCIN-LIKE 1	0.847	1.772	0.0266	1.302	0.541	1.677	0.105	0.813	0.328	0.414	0.0402	1.205	0.539	0.763	0.332	0.864	0.598	1.111	0.725	0.933	0.82
A_51_P140964	Olfr1359	olfactory receptor 1359	0.81	1.771	0.0914	1.803	0.0494	2.034	0.0485	1.495	0.0981	1.511	0.0713	1.207	0.471	0.985	0.948	0.469	0.455	0.606	0.359	0.469	0.44
A_52_P84800		anti-human interferon-gamma receptor monoclonal antibody A1, IgG Vk region mRNA	0.864	1.768	0.0319	1.766	0.136	2.921	0.0477	0.993	0.954	1.573	0.448	1.562	0.249	0.388	0.0628	0.78	0.49	0.967	0.97	1.004	0.996
A_52_P32402	Slc31a2	solute carrier family 31, member 2	0.921	1.765	0.0166	1.088	0.837	1.532	0.101	0.58	0.0475	0.387	0.0246	1.146	0.145	0.803	0.0946	0.892	0.622	0.964	0.562	0.83	0.224
A_51_P160870	Rtn4	reticulon 4	0.857	1.762	0.018	1.176	0.768	1.147	0.467	0.681	0.0734	0.373	0.0192	1.124	0.628	0.813	0.413	0.909	0.748	1.063	0.771	0.972	0.897
A_51_P436957	Fuca2	fucosidase, alpha-L- 2, plasma	0.785	1.761	0.000644	0.815	0.353	1.128	0.291	0.49	0.00386	0.345	0.0227	1.262	0.137	0.844	0.187	0.866	0.624	0.829	0.122	0.772	0.126
A_52_P653406			0.812	1.758	0.0887	1.104	0.878	1.262	0.192	0.463	0.0543	0.458	0.0444	1.298	0.00253	0.709	0.0662	0.7	0.135	0.71	0.0625	0.906	0.259
A_52_P143287	Itgb4	integrin beta 4	0.781	1.753	0.0751	1.211	0.284	0.775	0.198	0.483	0.0353	0.612	0.0718	1.178	0.328	0.939	0.398	0.841	0.109	0.806	0.113	0.944	0.419
A_51_P258150	Plin2	perilipin 2	0.924	1.751	0.00591	1.545	0.466	1.534	0.334	0.444	0.0148	0.379	0.0022	1.308	0.199	0.642	0.0226	0.817	0.28	0.674	0.057	0.708	0.283
A_51_P192329	Atp8b1	ATPase, class I, type 8B, member 1	0.826	1.751	0.0625	0.976	0.878	0.94	0.156	0.486	0.00227	0.553	0.0157	1.018	0.888	0.795	0.181	0.848	0.301	0.598	0.0965	0.673	0.0897
A_52_P384069	Gpcpd1	glycerophosphocholine phosphodiesterase GDE1 homolog (S. cerevisiae)	0.949	1.744	0.0302	1.142	0.774	1.348	0.0427	0.484	0.025	0.727	0.0219	1.614	0.0239	0.709	0.0555	0.73	0.125	0.724	0.0493	0.773	0.232
A_52_P14682	Scfd2	Sec1 family domain containing 2	0.847	1.74	0.0309	0.993	0.974	1.188	0.452	0.591	0.0362	0.462	0.0459	1.227	0.0979	0.718	0.0822	0.811	0.408	0.925	0.469	0.8	0.25
A_51_P437426	Lrrc33	leucine rich repeat containing 33	0.929	1.739	0.0149	1.026	0.93	1.444	0.173	0.533	0.0437	0.455	0.00198	1.019	0.805	0.98	0.75	0.964	0.813	1.057	0.639	0.987	0.889
A_51_P134070	Stxbp2	syntaxin binding protein 2	0.784	1.736	0.0438	0.963	0.886	1.493	0.277	0.709	0.31	0.404	0.0125	1.2	0.542	0.755	0.396	0.814	0.46	0.946	0.815	0.841	0.624
A_51_P140641	Fam176a	family with sequence similarity 176, member A	0.866	1.735	0.0143	0.896	0.512	1.361	0.0879	0.582	0.0136	0.498	0.031	1.108	0.275	0.83	0.0458	0.8	0.139	0.906	0.12	0.845	0.209
A_51_P332201	Cst3	cystatin C	0.933	1.73	0.0516	0.785	0.259	1.007	0.959	0.594	0.0286	0.492	0.0155	1.292	0.17	0.763	0.171	0.859	0.336	0.911	0.497	0.847	0.295
A_52_P436590	Wbscr17	Williams-Beuren syndrome chromosome region 17 homolog	0.878	1.724	0.062	1.031	0.872	0.841	0.41	0.642	0.103	0.478	0.04	1.573	0.0146	0.733	0.0258	0.771	0.0705	0.868	0.189	0.854	0.358
A_51_P348280	Il17ra	interleukin 17 receptor A	0.956	1.721	0.0638	1.264	0.661	1.499	0.094	0.624	0.0431	0.463	0.00385	1.042	0.771	0.889	0.505	0.94	0.721	0.853	0.535	0.9	0.483
A_51_P488991	Oaf	OAF homolog (Drosophila)	0.919	1.72	0.0134	1.211	0.675	1.415	0.286	0.487	0.00609	0.443	0.0117	1.286	0.11	0.682	0.0906	0.67	0.362	0.764	0.0366	0.715	0.0171
A_51_P196774	Prr16	proline rich 16 Gene [MGI:1918623] [ENSMUST00000116639]	0.912	1.72	0.0039	1.308	0.588	1.235	0.134	0.63	0.01	0.465	0.013	1.315	0.0262	0.782	0.0243	0.561	0.0798	0.804	0.0397	0.617	0.00618
A_52_P339742	Cyb5r3	cytochrome b5 reductase 3	0.792	1.719	0.0184	1.061	0.718	1.386	0.36	0.937	0.744	0.475	0.0241	1.198	0.531	0.904	0.676	1.04	0.886	1.379	0.282	1.063	0.844
A_51_P334685	Esyt1	extended synaptotagmin-like protein 1	0.953	1.719	0.076	1.043	0.848	1.066	0.605	0.597	0.0516	0.46	0.0455	1.351	0.0827	0.766	0.0536	0.874	0.188	0.881	0.214	0.815	0.482
A_51_P170178	B3gnt8	UDP-GlcNAc:betaGal beta-1,3-N-acetylglucosaminyltransferase 8	0.938	1.713	0.0316	1.136	0.847	1.455	0.0377	0.657	0.0181	0.47	0.00464	1.435	0.0906	0.891	0.303	0.926	0.641	0.918	0.584	0.818	0.143
A_52_P667287	Lass6	LAG1 homolog, ceramide synthase 6	0.929	1.712	0.0106	1.017	0.914	0.932	0.297	0.605	0.0106	0.467	0.00675	1.375	0.053	0.725	0.096	0.775	0.182	0.711	0.232	0.714	0.0575
A_51_P509669	Uap1l1	UDP-N-acteylglucosamine pyrophosphorylase 1-like 1	0.893	1.71	0.112	0.916	0.743	1.315	0.0127	0.489	0.0158	0.572	0.0076	1.602	0.000201	0.662	0.0051	0.822	0.333	0.724	0.00769	0.758	0.227
A_52_P248013	Chsy3	chondroitin sulfate synthase 3	0.887	1.698	0.0335	1.538	0.727	1.067	0.545	0.613	0.0914	0.397	0.0143	0.89	0.612	1.17	0.471	0.926	0.68	1.238	0.344	1.16	0.678
A_51_P420600	Prss35	13 days embryo male testis cDNA, RIKEN full-length enriched library, clone:6030466M24 product:similar to DJ223E3.1	0.914	1.691	0.0733	1.229	0.738	1.309	0.618	0.805	0.297	0.395	0.0454	1.861	0.0936	0.813	0.758	0.458	0.121	0.717	0.44	0.559	0.0773
A_51_P216605	Hbp1	high mobility group box transcription factor 1	0.935	1.69	0.0435	1.405	0.549	2.036	0.0363	0.606	0.0825	0.625	0.0626	1.342	0.0625	0.838	0.139	0.935	0.483	0.754	0.414	0.828	0.214
A_52_P485142	Sdc3	syndecan 3	0.816	1.688	0.128	1.596	0.416	1.556	0.43	0.866	0.78	1.111	0.888	1.34	0.12	0.367	0.0327	0.512	0.269	0.436	0.336	0.564	0.364
A_52_P456640	Fgr	Gardner-Rasheed feline sarcoma viral oncogene homolog	0.906	1.688	0.0562	0.971	0.936	1.383	0.12	0.463	0.0723	0.453	0.0449	1.15	0.387	0.705	0.0677	0.787	0.256	0.824	0.568	0.759	0.283
A_52_P262914	Zfp593	zinc finger protein 593	0.843	1.686	0.0457	1.044	0.759	1.123	0.235	0.488	0.00635	0.604	0.0345	1.42	0.109	0.573	0.00815	0.73	0.00354	0.737	0.113	0.628	0.131
A_52_P29879	Def8	differentially expressed in FDCP 8	0.93	1.685	0.0813	1.074	0.716	1.188	0.345	0.646	0.176	0.463	0.0463	1.33	0.289	0.686	0.211	0.787	0.33	0.872	0.577	0.866	0.513
A_52_P576778	Tmem30a	transmembrane protein 30A	0.81	1.685	0.0048	0.905	0.0656	1.226	0.481	0.575	0.0439	0.384	0.00418	1.318	0.103	0.663	0.0526	0.692	0.317	0.799	0.0741	0.665	0.095
A_52_P652671	Hps1	Hermansky-Pudlak syndrome 1 homolog (human)	0.815	1.682	0.0569	1.127	0.758	1.358	0.115	0.696	0.3	0.485	0.0211	1.252	0.421	0.721	0.247	0.789	0.295	0.989	0.945	0.89	0.707
A_51_P332652	Pqlc3	PQ loop repeat containing	0.776	1.682	0.034	0.925	0.877	1.16	0.409	0.649	0.0456	0.286	0.00598	1.192	0.228	0.838	0.111	0.892	0.709	1.178	0.374	0.959	0.685
A_52_P669155	Itgam	integrin alpha M	0.829	1.679	0.00194	1.992	0.581	1.55	0.165	0.325	0.0942	0.26	0.0207	1.017	0.237	0.687	0.1	0.697	0.189	1.182	0.826	0.759	0.282
A_52_P147466	Klra2	killer cell lectin-like receptor, subfamily A, member 2	0.917	1.676	0.0273	0.957	0.928	1.082	0.177	0.471	0.118	0.448	0.00318	1.04	0.786	0.773	0.0625	0.923	0.512	0.962	0.935	0.747	0.228
A_51_P158876	Dctpp1	dCTP pyrophosphatase 1	0.847	1.672	0.0416	1.023	0.936	0.991	0.895	0.499	0.0119	0.54	0.0213	1.408	0.0702	0.673	0.00826	0.823	0.0499	0.826	0.0741	0.7	0.00795
A_51_P372172	Plod3	procollagen-lysine, 2-oxoglutarate 5-dioxygenase 3	0.89	1.67	0.0506	0.98	0.899	0.872	0.36	0.615	0.132	0.479	0.0412	1.386	0.157	0.674	0.0846	0.874	0.34	0.914	0.638	0.848	0.639
A_52_P383862	Cmc1	COX assembly mitochondrial protein homolog (S. cerevisiae)	0.841	1.668	0.0379	0.992	0.971	1.357	0.2	0.518	0.0153	0.476	0.0225	1.425	0.0827	0.576	0.00413	0.708	0.0469	0.844	0.14	0.637	0.0189
A_51_P389751	Relb	avian reticuloendotheliosis viral (v-rel) oncogene related B	0.818	1.662	0.0247	0.912	0.328	0.958	0.682	0.489	0.0117	0.627	0.227	1.044	0.734	0.702	0.0453	0.756	0.114	0.865	0.107	0.764	0.305
A_51_P381086	B930041F14Rik	RIKEN cDNA B930041F14 gene	0.89	1.661	0.0419	1.447	0.642	2.409	0.0111	0.789	0.337	0.484	0.328	1.137	0.534	0.683	0.182	0.718	0.304	0.96	0.825	0.806	0.635
A_52_P648304	Pigs	phosphatidylinositol glycan anchor biosynthesis, class S	0.894	1.66	0.00619	0.976	0.571	1.129	0.497	0.559	0.046	0.486	0.00966	1.398	0.0314	0.784	0.0227	0.816	0.392	0.913	0.429	0.793	0.148
A_51_P145041	Lrp8	low density lipoprotein receptor-related protein 8, apolipoprotein e receptor	0.871	1.657	0.27	2.741	0.284	1.769	0.0377	1.331	0.18	1.273	0.202	1.137	0.532	0.451	0.0359	0.973	0.844	0.858	0.662	0.931	0.77
A_51_P319460	Osmr	oncostatin M receptor	0.805	1.656	0.00273	1.06	0.626	1.007	0.811	0.515	0.00249	0.461	0.00113	0.946	0.514	0.862	0.11	1.022	0.907	0.813	0.332	0.902	0.597
A_52_P90364	Ifi27l2a	interferon, alpha-inducible protein 27 like 2A	0.829	1.656	0.0476	0.954	0.904	0.78	0.334	0.532	0.0597	0.391	0.0476	1.513	0.126	0.777	0.275	0.96	0.798	1.018	0.911	0.715	0.242
A_51_P232748	Plxnb3	plexin B3	0.838	1.652	0.204	1.267	0.671	1.187	0.0703	0.481	0.00474	0.503	0.0146	1.413	0.19	1.03	0.711	0.775	0.158	0.762	0.262	0.95	0.376
A_51_P267370	Itm2c	integral membrane protein 2C	0.825	1.65	0.0204	0.874	0.226	1.18	0.218	0.563	0.0578	0.44	0.0209	1.229	0.458	0.848	0.38	0.95	0.741	0.956	0.773	0.927	0.678
A_51_P234274	Ddx60	DEAD (Asp-Glu-Ala-Asp) box polypeptide 60	0.784	1.649	0.0135	0.793	0.562	0.946	0.401	0.458	0.0158	0.574	0.0111	1.38	0.0203	0.719	0.0206	0.751	0.387	0.767	0.439	0.64	0.269
A_52_P150212	Pkm2	pyruvate kinase, muscle	0.883	1.648	0.0302	1.447	0.596	1.333	0.142	0.585	0.107	0.451	0.0225	1.223	0.292	0.7	0.15	0.853	0.348	0.97	0.83	0.917	0.744
A_52_P355084	Metrnl	meteorin, glial cell differentiation regulator-like	0.902	1.646	0.0266	1.091	0.837	1.403	0.09	0.464	0.0929	0.46	0.0132	1.456	0.0673	0.679	0.0449	0.728	0.0962	0.795	0.127	0.758	0.105
A_52_P88591	Pofut2	protein O-fucosyltransferase 2	0.937	1.646	0.0252	1.263	0.697	2.325	0.0188	0.547	0.0103	0.62	0.0176	1.174	0.149	0.679	0.0137	0.801	0.0491	0.852	0.372	0.735	0.0148
A_51_P506961	Cldn9	claudin 9	0.764	1.642	0.17	1.152	0.565	1.767	0.0952	1.088	0.605	0.672	0.511	1.291	0.153	0.385	0.0434	0.446	0.243	0.466	0.289	0.523	0.333
A_52_P162538	Chmp6	chromatin modifying protein 6	0.827	1.641	0.0267	1.09	0.79	1.284	0.165	0.765	0.152	0.484	0.0365	1.148	0.54	0.787	0.345	0.891	0.597	1.117	0.608	0.96	0.869
A_51_P224023	Fam49b	family with sequence similarity 49, member B	0.818	1.64	0.00938	1.063	0.93	1.327	0.0866	0.526	0.0986	0.343	0.0349	1.043	0.508	0.881	0.148	0.948	0.75	1.128	0.0979	0.989	0.935
A_51_P338674	2400001E08Rik	RIKEN cDNA 2400001E08 gene	0.827	1.64	0.0406	0.902	0.625	1.146	0.293	0.489	0.0215	0.453	0.0286	1.388	0.0942	0.666	0.0335	0.833	0.00301	0.85	0.139	0.815	0.12
A_51_P196687	Ifngr2	interferon gamma receptor 2	0.887	1.63	0.107	0.792	0.219	0.984	0.895	0.595	0.0663	0.444	0.0383	1.197	0.345	0.696	0.169	0.818	0.329	0.819	0.341	0.855	0.611
A_51_P146560	Msln	mesothelin	0.792	1.622	0.0462	1.105	0.831	1.534	0.0497	0.499	0.0167	0.243	0.0615	0.909	0.246	0.855	0.0574	1.097	0.356	1.738	0.145	0.867	0.798
A_51_P377004	Rab7l1	RAB7, member RAS oncogene family-like 1	0.912	1.621	0.0746	1.029	0.888	1.123	0.552	0.591	0.0221	0.49	0.0248	1.287	0.216	0.792	0.16	0.944	0.514	0.904	0.316	0.831	0.198
A_51_P213706	Sdf4	stromal cell derived factor 4	0.761	1.619	0.0387	0.829	0.364	1.272	0.419	0.666	0.175	0.477	0.0153	1.062	0.575	0.773	0.345	1.091	0.272	1.319	0.0385	0.968	0.89
A_51_P290526	Abcd2	ATP-binding cassette, sub-family D (ALD), member 2	0.853	1.619	0.115	1.294	0.49	1.285	0.503	0.774	0.231	0.362	0.0319	1.042	0.863	0.789	0.386	0.857	0.524	0.934	0.752	0.922	0.712
A_52_P89683	Gm14470	PREDICTED: similar to lactate dehydrogenase 1, A chain (LOC385319)	0.817	1.617	0.00922	1.231	0.604	1.224	0.329	0.612	0.118	0.492	0.0315	1.143	0.383	0.804	0.194	0.877	0.312	0.899	0.569	0.809	0.17
A_51_P334979	Apoc2	apolipoprotein C-II	0.901	1.615	0.127	2.386	0.52	2.519	0.0463	0.429	0.075	0.667	0.152	1.111	0.297	0.555	0.0327	0.755	0.453	1.258	0.445	0.743	0.0914
A_51_P272106	Cirbp	cold inducible RNA binding protein	0.782	1.612	0.00175	1.164	0.879	3.17	0.0368	0.589	0.00778	0.484	0.0481	1.065	0.634	0.631	0.0702	0.713	0.166	1.034	0.935	0.67	0.0912
A_51_P455906	Pold4	polymerase (DNA-directed), delta 4	0.806	1.61	0.0975	1.12	0.671	1.335	0.381	0.647	0.108	0.455	0.0387	1.029	0.833	0.702	0.0453	0.891	0.429	1.054	0.473	0.84	0.418
A_52_P433889	Ctsb	cathepsin B	0.889	1.608	0.121	1.306	0.702	1.77	0.0931	0.729	0.106	0.376	0.035	1.14	0.454	0.853	0.389	0.891	0.701	1.103	0.554	1.04	0.884
A_52_P485542	Hoxd8	homeobox D8	0.854	1.603	0.172	1.443	0.626	1.964	0.368	0.564	0.456	0.301	0.12	3.22	0.0418	0.435	0.13	0.397	0.0629	0.431	0.106	0.493	0.131
A_52_P64356	Sparcl1	SPARC-like 1	0.85	1.601	0.0497	1.238	0.537	1.422	0.286	0.696	0.0821	0.466	0.022	1.059	0.276	0.869	0.00621	0.884	0.596	1.13	0.0566	0.9	0.606
A_51_P163146	Sema3a	sema domain, immunoglobulin domain (Ig), short basic domain, secreted, (semaphorin) 3A	0.925	1.599	0.00348	0.904	0.735	1.068	0.108	0.653	0.0284	0.48	0.0258	1.11	0.287	0.973	0.705	0.952	0.596	1.021	0.873	0.941	0.453
A_52_P216525	Adcy3	adenylate cyclase 3	0.813	1.594	0.00907	1.303	0.734	1.799	0.25	0.925	0.658	0.311	0.046	1.277	0.377	0.697	0.245	0.655	0.246	0.916	0.691	0.785	0.445
A_51_P287546	5730521K06Rik	8 days embryo whole body cDNA, RIKEN full-length enriched library, clone:5730521K06 product:unclassifiable	0.92	1.592	0.134	1.571	0.594	2.782	0.0329	0.626	0.11	0.543	0.251	1.357	0.166	0.764	0.165	0.744	0.22	0.874	0.477	0.833	0.295
A_52_P255782	Slco2b1	solute carrier organic anion transporter family, member 2b1	0.907	1.587	0.0762	1.37	0.684	1.658	0.0502	0.449	0.0167	0.436	0.0158	1.253	0.0816	0.646	0.028	0.665	0.0796	0.878	0.426	0.83	0.296
A_51_P115601		Ig kappa chain V-V region L7 Precursor; Fragment [Source:UniProtKB/Swiss-Prot;Acc:P01642] [ENSMUST00000103364]	0.825	1.587	0.0934	1.501	0.774	5.466	0.0255	0.676	0.64	0.286	0.341	3.701	0.00193	0.317	0.0434	0.525	0.36	1.262	0.827	0.568	0.167
A_51_P265571	Adm	adrenomedullin	0.875	1.586	0.0413	1.512	0.553	2.015	0.0285	0.709	0.125	0.41	0.0119	1.132	0.485	0.806	0.129	1.192	0.17	0.726	0.109	1.003	0.969
A_52_P159050	Cds2	CDP-diacylglycerol synthase (phosphatidate cytidylyltransferase) 2 (cDNA clone IMAGE:6484748)	0.903	1.585	0.00255	1.775	0.521	2.922	0.0309	0.7	0.148	0.962	0.875	1.296	0.141	0.619	0.211	0.75	0.0831	0.73	0.0259	0.702	0.143
A_52_P121703		PREDICTED: hypothetical protein LOC100045544	0.897	1.581	0.07	1.35	0.154	1.68	0.0565	0.489	0.032	0.835	0.461	1.289	0.00422	0.656	0.137	0.844	0.12	1.011	0.927	0.821	0.383
A_51_P190740	Adssl1	adenylosuccinate synthetase like 1	0.897	1.579	0.0483	0.991	0.945	1.449	0.0803	0.66	0.0833	0.478	0.0244	1.363	0.0223	0.76	0.0639	0.76	0.498	0.871	0.515	0.709	0.0162
A_51_P296158	AI413582	expressed sequence AI413582	0.878	1.575	0.0354	0.946	0.879	1.148	0.461	0.593	0.0181	0.476	0.0354	1.181	0.152	0.696	0.0175	0.886	0.106	0.996	0.948	0.9	0.673
A_51_P210510	Sparcl1	SPARC-like 1	0.819	1.574	0.052	1.269	0.71	1.452	0.0873	0.789	0.106	0.405	0.0118	1.03	0.705	0.914	0.175	0.892	0.205	1.29	0.143	1.03	0.904
A_52_P321725	Fmn1	M.musculus mRNA for formin (isoform IV)	0.832	1.569	0.506	1.145	0.347	0.83	0.603	0.376	0.0268	0.823	0.618	1.739	0.0215	0.689	0.241	0.595	0.305	0.349	0.0156	0.468	0.156
A_52_P527917	Slc16a10	solute carrier family 16 (monocarboxylic acid transporters), member 10	0.902	1.569	0.128	2.072	0.51	3.201	0.0274	0.533	0.089	0.634	0.413	1.261	0.223	0.629	0.279	0.739	0.135	0.956	0.937	0.718	0.124
A_52_P653654	Atp1a3	ATPase, Na+/K+ transporting, alpha 3 polypeptide	0.924	1.568	0.0989	1.103	0.849	1.219	0.482	0.477	0.0286	0.612	0.0975	1.016	0.88	0.907	0.736	0.884	0.522	1.156	0.694	1.094	0.631
A_51_P515056	Itga3	integrin alpha 3	0.876	1.565	0.0563	1.203	0.553	1.018	0.893	0.678	0.153	0.444	0.0385	1.324	0.253	0.761	0.288	0.927	0.675	0.882	0.519	0.964	0.896
A_52_P18765	Hsbp1l1	heat shock factor binding protein 1-like 1	0.77	1.56	0.114	1.122	0.62	2.429	0.0271	0.595	0.0748	1.055	0.948	1.029	0.935	0.678	0.0146	0.916	0.828	0.849	0.551	0.92	0.658
A_51_P242201	Naaa	N-acylethanolamine acid amidase	0.777	1.554	0.00801	0.878	0.712	1.064	0.461	0.527	0.115	0.426	0.00385	1.155	0.00764	0.929	0.127	0.845	0.0192	1.015	0.3	0.952	0.0628
A_51_P454103	Manba	mannosidase, beta A, lysosomal	0.89	1.553	0.07	0.913	0.749	1.124	0.24	0.582	0.0226	0.475	0.0104	1.184	0.0313	0.92	0.463	0.898	0.334	0.938	0.565	1.03	0.698
A_52_P120803	Ankrd1	ankyrin repeat domain 1 (cardiac muscle)	0.817	1.551	0.0578	2.177	0.631	1.714	0.114	0.442	0.0448	0.399	0.00786	1.158	0.036	0.604	0.0164	0.641	0.0227	0.818	0.357	0.571	0.31
A_51_P508899	Rbp7	retinol binding protein 7, cellular	0.776	1.55	0.0912	2.124	0.473	1.239	0.743	0.549	0.387	0.465	0.292	1.764	0.0991	0.458	0.00373	0.486	0.386	0.533	0.0762	0.731	0.108
A_51_P145415	Lpcat3	lysophosphatidylcholine acyltransferase 3	0.811	1.545	0.0889	0.899	0.462	1.222	0.356	0.66	0.127	0.404	0.0148	1.185	0.23	0.793	0.0912	0.832	0.311	0.908	0.188	0.794	0.423
A_52_P332105	Ddhd1	DDHD domain containing 1	0.881	1.545	0.0205	1.144	0.745	1.749	0.0228	0.544	0.00944	0.488	0.035	1.297	0.136	0.75	0.0806	0.731	0.232	0.849	0.529	0.71	0.0068
A_52_P21550	Gcnt1	glucosaminyl (N-acetyl) transferase 1, core 2	0.782	1.543	0.0917	1.281	0.781	1.4	0.0715	0.6	0.156	0.293	0.0359	0.803	0.103	0.993	0.94	1.042	0.855	1.359	0.248	1.056	0.325
A_51_P429087	Rp2h	retinitis pigmentosa 2 homolog (human)	0.78	1.541	0.0682	0.967	0.926	1.266	0.0985	0.754	0.104	0.426	0.0186	1.013	0.944	0.939	0.725	0.974	0.941	1.095	0.6	0.918	0.655
A_52_P624447	Tkt	transketolase	0.846	1.538	0.0356	1.187	0.811	2.04	0.0191	0.695	0.072	0.498	0.0236	1.183	0.171	0.694	0.122	0.847	0.326	0.994	0.921	0.808	0.358
A_51_P364146	Ldha	lactate dehydrogenase A	0.765	1.538	0.0332	1.237	0.613	1.256	0.404	0.666	0.0358	0.466	0.0121	1.092	0.524	0.777	0.0891	0.842	0.465	0.884	0.357	0.786	0.221
A_51_P205564	Eid1	EP300 interacting inhibitor of differentiation 1	0.806	1.534	0.0526	0.866	0.53	1.025	0.91	0.656	0.0486	0.462	0.0268	1.03	0.861	0.958	0.718	1.032	0.851	1.108	0.451	1.134	0.364
A_52_P2800	Aifm2	apoptosis-inducing factor, mitochondrion-associated 2	0.828	1.533	0.0136	1.075	0.812	1.276	0.277	0.649	0.104	0.45	0.00963	1.227	0.287	0.705	0.07	0.805	0.185	0.947	0.593	0.92	0.744
A_52_P303388	Atp6v1e1	ATPase, H+ transporting, lysosomal V1 subunit E1	0.764	1.532	0.0902	0.894	0.67	1.402	0.369	0.729	0.104	0.426	0.0346	1.157	0.468	0.785	0.186	0.876	0.664	1.09	0.524	0.875	0.392
A_51_P218535	Neb	nebulin	0.917	1.532	0.0593	2.134	0.0126	1.929	0.25	0.728	0.309	0.881	0.284	1.653	0.335	0.399	0.106	0.824	0.517	0.519	0.113	0.508	0.2
A_51_P484671	Adcy3	adenylate cyclase 3	0.855	1.527	0.00121	1.336	0.708	1.932	0.126	0.851	0.0688	0.358	0.0408	1.147	0.572	0.79	0.34	0.721	0.381	1.055	0.778	0.866	0.649
A_52_P114260	C1rb	complement component 1, r subcomponent B	0.902	1.525	0.0372	1.126	0.729	1.32	0.0606	0.752	0.0514	0.472	0.0098	1.132	0.387	0.867	0.218	0.954	0.63	1.153	0.422	0.942	0.56
A_52_P18665	Dtnbp1	dystrobrevin binding protein 1	0.829	1.524	0.013	1.106	0.846	1.516	0.211	0.685	0.0122	0.449	0.00491	1.191	0.26	0.732	0.151	0.869	0.439	1.204	0.258	0.985	0.923
A_51_P369862	Nceh1	arylacetamide deacetylase-like 1	0.867	1.521	0.0346	0.931	0.155	1.398	0.0241	0.599	0.00382	0.499	0.0206	1.32	0.0471	0.672	0.0185	0.764	0.256	0.821	0.234	0.74	0.192
A_51_P385639	Gjb5	gap junction protein, beta 5	0.878	1.52	0.103	1.34	0.768	1.135	0.521	0.37	0.0134	0.498	0.0283	1.307	0.158	0.768	0.0308	0.597	0.0226	0.767	0.379	0.683	0.502
A_51_P342669	Pgam1	phosphoglycerate mutase 1	0.83	1.518	0.0935	1.386	0.628	1.365	0.264	0.645	0.0704	0.423	0.0126	1.17	0.469	0.84	0.316	0.939	0.659	1.148	0.447	0.935	0.759
A_52_P161488	Clec4e	C-type lectin domain family 4, member e	0.904	1.515	0.112	1.803	0.57	3.536	0.0983	0.446	0.106	0.341	0.2	1.986	0.0438	0.346	0.0275	0.474	0.0893	0.798	0.652	0.391	0.0665
A_51_P106259	Camk1	calcium/calmodulin-dependent protein kinase I	0.792	1.501	0.137	0.952	0.841	1.241	0.246	0.625	0.0558	0.401	0.0153	1.213	0.431	0.675	0.213	0.827	0.439	0.947	0.795	0.891	0.639
A_51_P157112	Serpina3c	serine (or cysteine) peptidase inhibitor, clade A, member 3C	0.893	1.495	0.0763	1.994	0.484	2.299	0.281	0.559	0.0455	0.483	0.0289	1.851	0.0392	0.468	0.00568	0.652	0.12	0.744	0.0409	0.661	0.122
A_51_P330630	Usp3	ubiquitin specific peptidase 3	0.761	1.493	0.0485	0.955	0.934	1.556	0.0799	0.69	0.0832	0.467	0.0411	0.977	0.804	0.949	0.676	0.941	0.77	1.223	0.00585	1.023	0.913
A_51_P375201	Plk3	polo-like kinase 3 (Drosophila)	0.773	1.491	0.0588	1.119	0.776	1.182	0.268	0.489	0.0182	0.527	0.187	1.026	0.828	0.81	0.0548	0.705	0.28	0.895	0.0291	0.919	0.0233
A_51_P288138	Fpr2	formyl peptide receptor 2	0.842	1.488	0.115	1.372	0.7	2.493	0.204	0.627	0.0898	0.307	0.0071	0.932	0.639	0.602	0.0651	0.957	0.912	1.071	0.792	0.707	0.0913
A_51_P130757	Acer3	alkaline ceramidase 3	0.857	1.487	0.0526	1.063	0.837	1.133	0.381	0.661	0.114	0.492	0.0166	1.209	0.0691	0.756	0.232	0.883	0.518	0.94	0.178	0.893	0.0537
A_51_P460332	Apoc4	apolipoprotein C-IV	0.819	1.482	0.191	2.202	0.19	2.037	0.0496	0.651	0.316	0.842	0.383	1.61	0.115	0.893	0.82	0.584	0.0798	1.385	0.828	0.472	0.16
A_51_P305770	Emilin2	elastin microfibril interfacer 2	0.88	1.48	0.0757	2.082	0.604	2.266	0.00328	0.584	0.0209	0.474	0.154	0.803	0.257	0.813	0.198	1.154	0.502	1.905	0.441	1.027	0.801
A_51_P461364	Gpx7	glutathione peroxidase 7	0.793	1.479	0.122	0.998	0.992	1.039	0.853	0.65	0.107	0.493	0.0498	1.137	0.449	0.844	0.298	0.996	0.979	1.056	0.714	0.928	0.59
A_51_P418901	Prss2	protease, serine, 2	0.818	1.477	0.122	2.071	0.0412	1.932	0.0551	1.557	0.106	2.066	0.0396	1.082	0.843	1.008	0.981	1.054	0.889	0.868	0.709	1.021	0.96
A_52_P223838			0.837	1.476	0.0545	1.204	0.661	1.251	0.305	0.677	0.106	0.405	0.0357	1.222	0.128	0.845	0.119	0.774	0.276	1.017	0.888	0.852	0.152
A_51_P302550			0.824	1.47	0.0613	1.095	0.796	1.463	0.267	0.745	0.148	0.484	0.0242	1.276	0.148	0.798	0.0416	0.864	0.339	0.924	0.201	0.783	0.112
A_52_P377326	Plekhb2	pleckstrin homology domain containing, family B (evectins) member 2	0.789	1.461	0.13	0.881	0.355	1.019	0.836	0.818	0.235	0.494	0.038	1.166	0.622	0.807	0.287	0.824	0.533	1.178	0.366	0.919	0.626
A_52_P411245	Srd5a3	steroid 5 alpha-reductase 3	0.787	1.461	0.0589	1.004	0.991	1.206	0.152	0.654	0.0299	0.475	0.0262	1.154	0.117	0.853	0.173	0.89	0.388	0.985	0.64	0.866	0.0966
A_52_P511243		Q66H87_RAT SP140 nuclear body protein (Predicted), partial (15%)	0.863	1.461	0.147	1.771	0.0512	2.149	0.0372	0.783	0.493	1.868	0.227	1.119	0.365	0.86	0.432	0.967	0.842	0.9	0.535	0.741	0.0649
A_51_P233304	6330406I15Rik	RIKEN cDNA 6330406I15 gene	0.896	1.458	0.0662	2.056	0.459	1.278	0.0743	0.481	0.0274	0.8	0.392	1.055	0.196	0.764	0.061	0.88	0.0185	0.905	0.319	0.874	0.651
A_51_P180974	Prkcdbp	protein kinase C, delta binding protein	0.883	1.455	0.161	1.097	0.811	1.119	0.769	0.63	0.0814	0.46	0.0495	1.261	0.317	0.649	0.014	0.803	0.0801	0.87	0.317	0.815	0.339
A_51_P358243	2610029I01Rik	RIKEN cDNA 2610029I01 gene	0.812	1.455	0.00278	0.995	0.99	1.091	0.492	0.769	0.0291	0.468	0.0496	1.169	0.326	0.899	0.124	0.918	0.323	1.006	0.892	0.876	0.3
A_52_P250034	LOC677447	PREDICTED: hypothetical LOC677447	0.804	1.454	0.104	3.262	0.00514	1.802	0.435	1.438	0.623	2.49	0.0426	1.262	0.471	0.81	0.784	0.655	0.401	0.875	0.652	0.591	0.275
A_52_P158431	Tshz2	teashirt zinc finger family member 2	0.763	1.454	0.071	1.345	0.599	1.326	0.326	0.698	0.0616	0.394	0.0145	1.22	0.0497	0.655	0.00331	0.662	0.257	0.789	0.0157	0.683	0.0144
A_51_P145991	Ssu72	Ssu72 RNA polymerase II CTD phosphatase homolog (yeast)	0.786	1.452	0.00354	1.013	0.951	1.338	0.406	0.727	0.142	0.476	0.00198	1.136	0.24	0.75	0.0287	0.909	0.636	1.012	0.804	0.766	0.272
A_52_P497534	Wipi1	WD repeat domain, phosphoinositide interacting 1	0.762	1.451	0.0201	1.074	0.887	1.153	0.421	0.67	0.107	0.488	0.0442	1.193	0.423	0.675	0.162	0.895	0.48	0.935	0.646	0.862	0.398
A_52_P109378	Fpr2	formyl peptide receptor 2	0.765	1.45	0.147	1.255	0.676	1.579	0.168	0.716	0.102	0.277	0.0109	0.731	0.138	0.869	0.264	0.959	0.942	1.227	0.513	0.961	0.789
A_51_P360918	Ehd3	EH-domain containing 3	0.836	1.447	0.0753	1.223	0.613	1.377	0.285	0.657	0.0443	0.417	0.0269	1.365	0.0828	0.85	0.164	0.857	0.513	0.857	0.399	0.88	0.282
A_51_P291361	Osm	oncostatin M	0.823	1.447	0.306	1.889	0.58	2.274	0.0315	1.204	0.402	1.722	0.272	1.048	0.766	1.436	0.048	1.358	0.31	1.16	0.764	1.56	0.22
A_51_P329332	Slc19a2	solute carrier family 19 (thiamine transporter), member 2	0.778	1.446	0.0991	1.097	0.836	1.089	0.374	0.67	0.0448	0.478	0.0123	1.114	0.324	1.067	0.704	0.985	0.962	0.965	0.689	0.967	0.339
A_51_P181865	Tmem38b	transmembrane protein 38B	0.814	1.442	0.0391	1.103	0.679	1.207	0.366	0.659	0.0748	0.446	0.0116	1.392	0.0223	0.792	0.15	0.845	0.613	0.871	0.000657	0.866	0.0765
A_51_P302823	Cib2	calcium and integrin binding family member 2 Gene [MGI:1929293] [ENSMUST00000041901]	0.831	1.441	0.128	1.04	0.937	1.716	0.0822	0.474	0.0345	0.489	0.0487	1.366	0.0698	0.647	0.0356	0.739	0.108	0.883	0.248	0.83	0.312
A_51_P211923	Eif5a2	eukaryotic translation initiation factor 5A2	0.823	1.438	0.0273	0.946	0.791	1.376	0.255	0.83	0.23	0.425	0.0257	1.129	0.201	0.926	0.193	0.929	0.826	0.972	0.839	0.912	0.681
A_52_P9878	Mef2b	myocyte enhancer factor 2B	0.816	1.434	0.196	3.645	0.0269	2.449	0.0348	1.561	0.175	2.257	0.0411	1.667	0.303	0.838	0.663	0.443	0.163	0.412	0.161	0.309	0.232
A_51_P384318	C1ra	complement component 1, r subcomponent A	0.799	1.432	0.0324	0.974	0.874	1.201	0.389	0.637	0.00624	0.391	0.0158	1.168	0.41	0.792	0.189	0.815	0.258	1.082	0.531	0.839	0.291
A_52_P205118	Cinp	cyclin-dependent kinase 2 interacting protein	0.771	1.428	0.147	1.159	0.748	1.141	0.499	0.722	0.153	0.46	0.0406	1.234	0.272	0.808	0.0963	0.918	0.663	1.205	0.294	0.941	0.743
A_52_P321952	Tmem55a	transmembrane protein 55A	0.779	1.428	0.0697	1.014	0.978	1.415	0.175	0.656	0.11	0.419	0.0234	1.126	0.302	0.907	0.33	0.999	0.997	1.033	0.669	0.92	0.353
A_52_P559034	Klhdc5	kelch domain containing 5	0.797	1.421	0.0603	1.108	0.753	1.309	0.315	0.736	0.0595	0.497	0.0138	0.922	0.476	0.96	0.649	1.097	0.379	1.137	0.0984	1.113	0.637
A_51_P436596	Rph3a	rabphilin 3A	0.859	1.419	0.0775	3.403	0.0161	2.16	0.277	1.048	0.936	1.716	0.0269	1.398	0.0883	0.698	0.625	0.517	0.139	0.69	0.0694	0.501	0.124
A_52_P476731	Fam110c	family with sequence similarity 110, member C	0.776	1.419	0.147	1.003	0.992	1.005	0.965	0.553	0.102	0.4	0.0429	1.161	0.129	0.778	0.244	1.041	0.757	1.105	0.707	0.91	0.12
A_51_P363400	Prg2	proteoglycan 2, bone marrow	0.779	1.416	0.0795	1.924	0.0239	2.483	0.0118	1.111	0.661	1.721	0.063	0.611	0.031	0.942	0.549	1.879	0.335	1.89	0.23	1.143	0.63
A_51_P315820	Prssl1	protease, serine-like 1	0.866	1.406	0.18	1.971	0.426	2.072	0.024	0.654	0.0456	0.544	0.288	1.078	0.685	0.623	0.0491	0.582	0.251	0.733	0.0172	0.604	0.361
A_51_P227999	Cst10	cystatin 10 (chondrocytes)	0.769	1.402	0.815	4.355	0.153	5.382	0.117	5.544	0.0181	4.581	0.0907	1.154	0.594	0.415	0.537	0.839	0.671	0.998	0.997	0.935	0.841
A_52_P599880		MY116_MOUSE (P17564) Myeloid differentiation primary response protein MyD116, partial (16%)	0.771	1.385	0.265	1.427	0.402	1.483	0.383	0.798	0.385	1.447	0.59	1.245	0.232	0.49	0.0375	0.622	0.101	0.522	0.23	0.544	0.285
A_52_P467718	Ap3m2	adaptor-related protein complex 3, mu 2 subunit	0.821	1.339	0.0617	1.215	0.67	2.081	0.00409	0.743	0.0609	0.765	0.075	1.229	0.261	0.7	0.0603	0.904	0.351	0.775	0.316	0.762	0.146
A_51_P139978		GB	0.796	1.329	0.281	1.57	0.126	1.814	0.0827	1.239	0.278	1.675	0.128	1.193	0.149	0.487	0.0293	0.743	0.49	0.809	0.414	0.919	0.687
A_52_P654534	Dmbx1	diencephalon/mesencephalon homeobox 1	0.766	1.321	0.348	4.258	0.0321	3.761	0.0363	0.773	0.872	2.562	0.0627	1.202	0.448	1.098	0.673	0.391	0.47	0.524	0.461	0.423	0.46
A_52_P34121	Pou4f3	POU domain, class 4, transcription factor 3	0.785	1.317	0.265	1.636	0.506	1.728	0.159	0.891	0.844	1.344	0.792	1.468	0.0902	0.403	0.028	0.591	0.185	0.406	0.306	0.591	0.349
A_51_P282993	4930415F15Rik	RIKEN cDNA 4930415F15 gene	0.897	1.312	0.123	1.919	0.409	2.555	0.00986	0.648	0.3	0.886	0.42	1.495	0.219	0.887	0.18	1.01	0.984	0.811	0.517	0.92	0.851
A_52_P387882	Fbll1	fibrillarin-like 1	0.849	1.297	0.114	1.954	0.311	3.277	0.00526	1.299	0.7	0.957	0.944	1.451	0.402	0.365	0.163	0.481	0.427	0.446	0.339	0.408	0.148
A_52_P527800	Emilin2	elastin microfibril interfacer 2	0.865	1.285	0.0803	2.056	0.54	2.091	0.0266	0.614	0.0248	0.54	0.00804	0.847	0.149	0.898	0.193	1.167	0.0777	1.617	0.511	0.929	0.203
A_52_P518808	Mmd	monocyte to macrophage differentiation-associated (cDNA clone IMAGE:5363663), with apparent retained intron.	0.887	1.238	0.0733	1.396	0.439	2.134	0.0217	0.952	0.618	1.034	0.844	1.137	0.376	0.688	0.145	0.907	0.459	0.743	0.154	0.841	0.285
A_51_P181423	Olfr807	olfactory receptor 807	0.854	1.228	0.62	4.326	0.119	4.224	0.0159	2.071	0.165	2.353	0.139	1.348	0.177	0.899	0.47	0.776	0.316	0.733	0.317	0.969	0.861
A_52_P590995	E230016K23Rik	NOD-derived CD11c +ve dendritic cells cDNA, RIKEN full-length enriched library, clone:F630113P05 product:hypothetical protein	0.855	1.21	0.444	2.207	0.147	2.169	0.00136	1.566	0.0524	1.565	0.0591	1.172	0.645	1.111	0.711	0.977	0.935	0.935	0.833	1.021	0.947
A_51_P234397	4930447K03Rik	adult male testis cDNA, RIKEN full-length enriched library, clone:4930447K03 product:weakly similar to BETA-TUBULIN (FRAGMENT)	0.817	1.201	0.671	1.692	0.34	1.368	0.52	1.194	0.631	1.091	0.868	1.278	0.0605	0.496	0.0158	0.545	0.324	0.58	0.221	0.508	0.263
A_51_P470079	Il1r2	interleukin 1 receptor, type II	0.833	1.195	0.322	5.733	0.425	3.434	0.0041	0.268	0.0606	0.643	0.313	1.5	0.0549	0.353	0.00926	0.857	0.561	0.852	0.572	0.626	0.273
A_52_P527874	Rrp12	ribosomal RNA processing 12 homolog (S. cerevisiae)	0.798	1.186	0.0348	1.784	0.406	1.487	0.288	0.869	0.274	1.346	0.509	1.311	0.014	0.604	0.362	0.673	0.34	0.488	0.0434	0.604	0.148
A_51_P105161	Cpne4	copine IV	0.776	1.179	0.853	2.079	0.468	3.492	0.064	2.998	0.0936	2.785	0.0344	1.169	0.729	0.448	0.503	0.81	0.627	1.039	0.925	1.07	0.857
A_52_P527775	Cyp2d10	cytochrome P450, family 2, subfamily d, polypeptide 10	0.815	1.141	0.539	2.017	0.047	1.477	0.1	1.225	0.248	1.497	0.0832	1.426	0.101	0.962	0.854	0.758	0.142	0.774	0.296	0.93	0.562
A_52_P139638	Mocs1	molybdenum cofactor synthesis 1	0.804	1.141	0.324	2.026	0.0323	2.299	0.00274	1.209	0.33	1.805	0.252	1.227	0.0737	0.748	0.548	0.674	0.289	0.723	0.145	0.709	0.387
A_51_P367263	Lman1l	lectin, mannose-binding 1 like	0.795	1.139	0.416	2.071	0.0115	1.464	0.0765	0.958	0.83	1.412	0.123	1.03	0.944	1.101	0.837	1.183	0.7	0.935	0.879	0.885	0.849
A_51_P360004	4833422F24Rik	RIKEN cDNA 4833422F24 gene	0.848	1.134	0.824	2.984	0.00973	2.506	0.228	1.797	0.0356	1.812	0.00632	1.285	0.584	0.752	0.789	0.495	0.239	0.812	0.64	0.69	0.397
A_52_P619948	4933403O03Rik	RIKEN cDNA 4933403O03 gene , non-coding RNA	0.782	1.133	0.611	2.013	0.00137	1.951	0.0583	1.832	0.0323	1.837	0.0998	1.217	0.399	0.786	0.476	0.945	0.807	0.833	0.558	0.989	0.964
A_52_P275805	Pign	phosphatidylinositol glycan anchor biosynthesis, class N	0.763	1.128	0.573	1.64	0.383	1.507	0.003	1.156	0.307	1.06	0.446	1.652	0.0326	0.478	0.0319	0.853	0.431	0.604	0.0509	0.551	0.0622
A_52_P429826		adult male aorta and vein cDNA, RIKEN full-length enriched library, clone:A530055P18 product:unclassifiable	-0.801	1.126	0.701	0.532	0.143	0.742	0.477	1.297	0.71	0.935	0.862	0.53	0.0768	2.986	0.0671	1.742	0.141	2.421	0.046	2.121	0.157
A_51_P398491	Trem1	triggering receptor expressed on myeloid cells 1	0.862	1.107	0.159	4.124	0.399	3.238	0.0436	0.833	0.441	0.994	0.932	1.243	0.242	0.562	0.0639	0.675	0.151	0.765	0.194	0.88	0.524
A_51_P353247	Ikzf4	IKAROS family zinc finger 4	0.761	1.104	0.644	2.476	0.0643	2.376	0.0994	1.913	0.113	2.646	0.0449	1.115	0.749	0.65	0.522	1.089	0.804	0.957	0.888	1.082	0.777
A_51_P336056	Krt33b	keratin 33B	0.777	1.097	0.489	3.144	0.0277	2.451	0.195	1.685	0.309	2.836	0.182	1.229	0.224	0.789	0.666	0.7	0.123	0.782	0.307	0.657	0.0546
A_52_P67758	Senp7	0 day neonate thymus cDNA, RIKEN full-length enriched library, clone:A430085P12 product:unclassifiable	0.787	1.072	0.73	1.589	0.255	2.769	0.0415	1.02	0.912	1.091	0.657	1.23	0.287	0.969	0.803	0.765	0.0544	0.755	0.557	0.731	0.195
A_52_P550884	Samd12	sterile alpha motif domain containing 12	-0.776	1.071	0.439	0.548	0.425	0.468	0.0121	1.003	0.97	0.868	0.238	0.997	0.929	0.845	0.263	1.137	0.0609	0.796	0.238	0.89	0.124
A_51_P157223	Ereg	adult male stomach cDNA, RIKEN full-length enriched library, clone:2210040K03 product:epiregulin	0.876	1.054	0.878	2.879	0.0132	2.543	0.214	1.606	0.031	1.394	0.384	1.096	0.61	0.946	0.883	0.864	0.447	0.899	0.75	0.995	0.984
A_52_P540690			0.789	1.051	0.904	2.421	0.0455	2.339	0.0657	2.01	0.0406	1.925	0.0953	1.115	0.624	1.033	0.891	1.006	0.984	1.015	0.946	0.945	0.805
A_52_P487686	BC100530	cDNA sequence BC100530	0.845	1.019	0.764	2.538	0.54	5.119	0.0456	0.854	0.16	0.899	0.386	1.178	0.104	0.604	0.162	0.743	0.34	0.843	0.309	0.648	0.263
A_51_P477250	Abca6	ATP-binding cassette, sub-family A (ABC1), member 6	0.783	0.999	0.988	2.845	0.287	2.86	0.0343	1.385	0.0842	2.026	0.0535	1.357	0.0906	0.692	0.0652	0.857	0.345	0.889	0.302	0.853	0.232
A_52_P662054	Klra16	killer cell lectin-like receptor, subfamily A, member 16	-0.789	0.997	0.976	0.387	0.248	0.478	0.0327	1.179	0.284	1.619	0.0603	0.561	0.07	1.18	0.0218	1.286	0.393	1.005	0.989	1.214	0.638
A_52_P234478			0.845	0.994	0.967	6.007	0.331	3.527	0.05	1.057	0.931	1.125	0.897	2.668	0.00757	0.399	0.0533	0.371	0.153	1.039	0.928	0.375	0.0421
A_51_P154417	Fbln1	fibulin 1	-0.775	0.977	0.844	0.389	0.132	0.376	0.0411	0.914	0.666	0.767	0.183	1.181	0.187	0.917	0.394	0.955	0.67	1.029	0.798	1.013	0.943
A_51_P110189	Ttyh2	tweety homolog 2 (Drosophila)	0.858	0.972	0.975	1.036	0.687	1.185	0.243	0.48	0.00535	0.569	0.163	1.567	0.0131	0.663	0.0085	0.622	0.0701	0.473	0.0558	0.633	0.031
A_51_P468313	Klra3	killer cell lectin-like receptor, subfamily A, member 3	-0.807	0.967	0.688	0.306	0.0203	0.311	0.336	0.935	0.221	0.901	0.368	0.328	0.0206	1.34	0.131	1.307	0.295	1.356	0.41	1.585	0.18
A_52_P464228	1700009N14Rik	RIKEN cDNA 1700009N14 gene	0.78	0.955	0.929	1.918	0.285	1.813	0.307	2.147	0.0336	1.63	0.315	1.034	0.914	1.085	0.816	0.866	0.636	0.892	0.782	0.938	0.867
A_52_P957260			0.771	0.946	0.53	2.149	0.384	3.162	0.032	1.326	0.0556	1.476	0.0971	1.056	0.428	1.092	0.385	1.155	0.342	1.059	0.657	1.096	0.665
A_52_P98698	Klra8	killer cell lectin-like receptor, subfamily A, member 8	-0.827	0.938	0.202	0.274	0.112	0.331	0.137	1.135	0.601	0.999	0.996	0.385	0.0246	1.231	0.0517	1.287	0.323	1.142	0.635	1.402	0.328
A_52_P417890	Il1r2	interleukin 1 receptor, type II	0.794	0.923	0.737	7.386	0.455	4.815	0.0011	0.47	0.022	0.39	0.0576	1.132	0.469	0.549	0.192	1.06	0.841	1.135	0.17	0.808	0.468
A_52_P671812	LOC641192	PREDICTED: similar to heat shock protein 70 cognate	-0.77	0.916	0.253	0.452	0.00648	0.528	0.26	0.718	0.111	0.553	0.0426	0.609	0.00997	0.959	0.938	1.306	0.653	1.152	0.446	1.506	0.0132
A_52_P99110	Klra10	killer cell lectin-like receptor subfamily A, member 10	-0.844	0.909	0.501	0.2	0.138	0.275	0.0656	1.057	0.668	0.922	0.775	0.319	0.036	1.301	0.264	1.607	0.12	1.33	0.446	1.638	0.172
A_52_P68735	Shf	Src homology 2 domain containing F	0.77	0.903	0.537	1.803	0.306	2.185	6.69e-05	1.451	0.0471	1.465	0.329	1.359	0.422	0.747	0.684	0.706	0.497	0.635	0.187	0.694	0.289
A_51_P393726	Slc41a1	solute carrier family 41, member 1	0.762	0.892	0.714	2.017	0.207	2.183	0.0821	2.016	0.026	1.808	0.198	1.207	0.394	0.691	0.481	0.822	0.405	0.813	0.495	0.906	0.696
A_52_P196825	Phka1	adult male adrenal gland cDNA, RIKEN full-length enriched library, clone:7330411B16 product:unclassifiable	-0.787	0.886	0.502	0.393	0.491	0.349	0.0318	0.903	0.847	0.978	0.925	1.052	0.723	0.645	0.3	0.631	0.422	0.652	0.461	0.679	0.424
A_51_P234371	Ror2	receptor tyrosine kinase-like orphan receptor 2	0.803	0.876	0.807	3.049	0.0335	3.15	0.03	2.729	0.0436	1.749	0.333	1.241	0.466	0.746	0.701	0.731	0.366	0.729	0.317	0.82	0.524
A_52_P514407	Klra15	killer cell lectin-like receptor, subfamily A, member 15	-0.864	0.86	0.152	0.274	0.212	0.269	0.134	0.991	0.866	1.211	0.303	0.371	0.013	1.152	0.344	1.369	0.119	1.186	0.585	1.403	0.352
A_51_P233364			0.784	0.834	0.741	3.064	0.184	3.014	0.179	2.974	0.015	2.114	0.322	1.192	0.556	0.616	0.533	0.823	0.583	0.775	0.489	0.885	0.683
A_52_P1092227		7 days neonate cerebellum cDNA, RIKEN full-length enriched library, clone:A730027B03 product:unclassifiable	-0.799	0.83	0.0592	0.775	0.626	0.45	0.0421	0.922	0.56	1.248	0.145	1.113	0.0248	0.78	0.406	0.789	0.0228	0.773	0.322	0.939	0.46
A_51_P438293	Smarcal1	SWI/SNF related matrix associated, actin dependent regulator of chromatin, subfamily a-like 1	-0.873	0.82	0.201	0.627	0.412	0.485	0.0214	0.943	0.583	1.025	0.802	1.04	0.812	1.094	0.243	1.07	0.612	1.412	0.0311	1.343	0.0516
A_51_P170371	Hspa8	heat shock protein 8	-0.803	0.806	0.0212	0.602	0.141	0.686	0.0489	0.935	0.246	0.843	0.44	0.636	0.068	1.45	0.339	1.931	0.252	1.691	0.167	2.276	0.0296
A_52_P248513	Klra7	killer cell lectin-like receptor, subfamily A, member 7	-0.876	0.804	0.0566	0.233	0.22	0.309	0.145	1.23	0.0194	1.451	0.0628	0.431	0.0199	1.316	0.0176	1.431	0.227	1.141	0.758	1.577	0.394
A_52_P843634	2610528E23Rik	adult male urinary bladder cDNA, RIKEN full-length enriched library, clone:9530098N16 product:unclassifiable	-0.791	0.794	0.295	0.679	0.669	0.344	0.0285	1.469	0.199	1.434	0.17	0.836	0.4	1.166	0.57	0.801	0.403	0.745	0.477	1.048	0.789
A_51_P155323	Hc	hemolytic complement	-0.807	0.787	0.086	0.212	0.457	0.451	0.00397	1.046	0.418	1.093	0.397	1.151	0.112	0.992	0.877	0.989	0.752	0.973	0.504	0.761	0.0866
A_52_P1060663		adult male hypothalamus cDNA, RIKEN full-length enriched library, clone:A230020K11 product:unclassifiable	-0.84	0.783	0.236	0.676	0.613	0.297	0.00235	1.082	0.675	1.617	0.04	1.11	0.586	0.862	0.665	0.892	0.535	0.744	0.435	0.933	0.699
A_51_P449624	Hjurp	RIKEN cDNA 6430706D22 gene (cDNA clone IMAGE:3156506)	-0.767	0.779	0.0704	0.954	0.931	0.57	0.163	1.389	0.274	2.248	0.0145	1.199	0.499	1.036	0.873	1.12	0.615	0.728	0.27	0.967	0.93
A_52_P528772	Mtap4	adult male tongue cDNA, RIKEN full-length enriched library, clone:2310009M23 product:microtubule-associated protein 4	-0.762	0.778	0.081	0.953	0.88	0.654	0.294	1.251	0.353	2.101	0.0268	0.974	0.869	1.082	0.628	1.157	0.424	0.902	0.704	1.013	0.962
A_52_P211037	Zfp157	zinc finger protein 157	-0.885	0.765	0.297	0.86	0.572	0.458	0.0293	1.418	0.168	1.052	0.741	0.92	0.423	1.125	0.298	0.937	0.804	1.194	0.267	1.174	0.23
A_52_P586391			-0.81	0.764	0.0853	0.7	0.677	0.695	0.0385	1.519	0.192	2.273	0.0489	0.875	0.25	1.788	0.107	1.218	0.423	1.033	0.885	1.334	0.407
A_52_P382040	Zcchc11	zinc finger, CCHC domain containing 11	-0.788	0.763	0.0832	0.69	0.308	0.822	0.216	1.062	0.528	0.756	0.266	0.458	0.0246	1.351	0.399	1.386	0.0187	1.841	0.126	1.635	0.3
A_51_P310886		10 days neonate cerebellum cDNA, RIKEN full-length enriched library, clone:B930011I04 product:unclassifiable	-0.79	0.755	0.174	0.775	0.748	0.523	0.191	1.309	0.194	2.392	0.0344	0.934	0.525	1.201	0.267	1.221	0.203	0.806	0.514	1.102	0.596
A_52_P1043586	Gm9930	12 days embryo male wolffian duct includes surrounding region cDNA, RIKEN full-length enriched library, clone:6720485J18 product:hypothetical protein	-0.818	0.754	0.152	0.53	0.617	0.301	0.314	1.513	0.26	3.268	0.000979	1.163	0.273	1.628	0.129	1.046	0.918	0.679	0.197	0.937	0.759
A_52_P288892	Klra12	killer cell lectin-like receptor subfamily A, member 12	-0.861	0.75	0.421	0.123	0.102	0.143	0.11	0.69	0.28	0.742	0.451	0.297	0.0363	0.745	0.225	1.051	0.811	1.155	0.797	1.151	0.77
A_52_P145628	Sstr4	somatostatin receptor 4 Gene [MGI:105372] [ENSMUST00000047292]	-0.913	0.75	0.168	0.413	0.0348	0.415	0.0329	1.546	0.0975	1.613	0.142	0.744	0.158	1.281	0.21	1.879	0.382	1.634	0.17	1.749	0.127
A_52_P795437		16 days embryo head cDNA, RIKEN full-length enriched library, clone:C130078A05 product:unclassifiable	-0.835	0.746	0.0996	0.491	0.0187	0.273	0.267	0.965	0.867	0.618	0.268	1.328	0.198	1.193	0.23	0.73	0.133	0.979	0.946	0.746	0.0828
A_52_P491554	Zfp759	zinc finger protein 759	-0.796	0.745	0.152	0.481	0.0356	0.439	0.0467	0.793	0.167	0.527	0.157	0.746	0.338	1.215	0.484	1.087	0.736	1.414	0.315	1.351	0.352
A_52_P657883	Zcchc8	zinc finger, CCHC domain containing 8	-0.867	0.742	0.0649	0.811	0.451	0.472	0.042	1.207	0.425	1.325	0.499	0.839	0.0562	1.312	0.175	1.183	0.0858	1.818	0.404	1.381	0.0405
A_52_P254470	Tns1	tensin 1	-0.829	0.741	0.031	0.829	0.777	0.617	0.147	1.449	0.274	2.82	0.0217	1.198	0.137	1.104	0.302	0.901	0.361	0.818	0.115	1.029	0.91
A_52_P286520	Slc23a2	solute carrier family 23 (nucleobase transporters), member 2	-0.878	0.74	0.264	0.632	0.125	0.692	0.205	1.025	0.883	0.892	0.541	0.467	0.0342	1.956	0.0351	1.585	0.0342	1.884	0.087	1.935	0.144
A_52_P65295		13 days embryo lung cDNA, RIKEN full-length enriched library, clone:D430015D21 product:hypothetical protein	-0.778	0.733	0.102	0.973	0.96	0.422	0.0551	1.324	0.206	2.337	0.0145	1.194	0.345	1.117	0.461	1.094	0.534	0.8	0.438	0.973	0.858
A_52_P1011730	A230066D03Rik	adult male hypothalamus cDNA, RIKEN full-length enriched library, clone:A230066D03 product:unclassifiable	-0.899	0.729	0.0633	0.646	0.218	0.715	0.25	1.204	0.155	2.003	0.0143	0.907	0.0997	1.145	0.0593	0.97	0.909	0.922	0.601	1.002	0.995
A_52_P414138	Zfp704	zinc finger protein 704	-0.824	0.725	0.11	0.697	0.528	0.617	0.273	1.122	0.431	2.014	0.00645	0.943	0.0718	1.142	0.313	1.105	0.671	0.936	0.566	1.025	0.257
A_51_P155723	Abcg3	ATP-binding cassette, sub-family G (WHITE), member 3	-0.806	0.723	0.596	0.785	0.112	0.747	0.118	1.028	0.592	0.75	0.435	0.559	0.0422	2.432	0.00468	1.473	0.233	1.968	0.0135	1.104	0.478
A_51_P129491	Sftpa1	surfactant associated protein A1	-0.773	0.717	0.0254	0.302	0.288	0.478	0.00493	1.217	0.166	0.52	0.21	0.877	0.234	1.345	0.082	1.1	0.764	1.874	0.0188	1.202	0.288
A_52_P56876		16 days neonate cerebellum cDNA, RIKEN full-length enriched library, clone:9630028D01 product:hypothetical Tyrosine-rich region profile containing protein	-0.849	0.717	0.159	0.753	0.735	0.633	0.349	1.398	0.222	2.469	0.0476	1.094	0.444	0.962	0.76	0.92	0.539	0.619	0.248	0.719	0.224
A_51_P151179	Ccdc30	adult male testis cDNA, RIKEN full-length enriched library, clone:4930445I03 product:hypothetical protein	-0.774	0.712	0.148	0.66	0.471	0.39	0.0155	1.112	0.562	1.747	0.0494	1.588	0.348	0.846	0.675	0.8	0.591	0.68	0.417	0.75	0.512
A_51_P199314	Slc38a2	solute carrier family 38, member 2 (cDNA clone IMAGE:3493338), with apparent retained intron.	-0.787	0.71	0.0722	1.103	0.813	0.781	0.124	1.102	0.42	2.18	0.0163	0.956	0.156	1.115	0.434	1.149	0.0599	0.878	0.439	0.937	0.744
A_51_P234386		12 days embryo eyeball cDNA, RIKEN full-length enriched library, clone:D230046O17 product:unclassifiable	-0.786	0.709	0.19	0.677	0.684	0.498	0.0502	1.021	0.938	2.354	0.00527	1.43	0.122	0.892	0.747	0.919	0.615	0.673	0.506	0.75	0.436
A_52_P947879		0 day neonate cerebellum cDNA, RIKEN full-length enriched library, clone:C230043E09 product:unclassifiable	-0.811	0.704	0.102	1.018	0.977	0.654	0.136	1.288	0.183	2.255	0.0352	1.121	0.568	1.127	0.44	1.107	0.511	0.842	0.336	1.141	0.57
A_52_P547740	Usp8	adult male aorta and vein cDNA, RIKEN full-length enriched library, clone:A530025I19 product:ubiquitin specific protease 8	-0.768	0.704	0.0952	0.976	0.94	0.728	0.452	1.304	0.232	2.042	0.0425	0.98	0.863	0.866	0.172	0.937	0.684	0.638	0.235	0.744	0.484
A_51_P378312	0610030E20Rik	10, 11 days embryo whole body cDNA, RIKEN full-length enriched library, clone:2810411C16 product:hypothetical Proline-rich region profile containing protein	-0.789	0.702	0.0915	0.861	0.734	0.652	0.165	1.251	0.229	2.108	0.0312	1.269	0.15	0.957	0.511	0.975	0.873	0.757	0.0929	0.873	0.484
A_52_P593955		12 days embryo spinal cord cDNA, RIKEN full-length enriched library, clone:C530020I04 product:paraspeckle protein 1	-0.806	0.7	0.0246	0.662	0.589	0.312	0.0161	1.253	0.118	2.014	0.0345	1.412	0.00716	0.91	0.317	0.979	0.91	0.696	0.0479	0.855	0.491
A_52_P59318	Rdh10	retinol dehydrogenase 10 (all-trans)	-0.775	0.7	0.151	0.741	0.492	0.893	0.253	1.129	0.435	0.733	0.113	0.475	0.00363	1.902	0.00566	1.416	0.108	1.768	0.0113	1.662	0.00692
A_52_P336685		1AXC_C Chain C, Human Pcna. {Homo sapiens} (exp=-1; wgp=0; cg=0), partial (13%)	-0.859	0.698	0.217	0.804	0.621	0.344	0.0442	1.043	0.807	1.133	0.719	1.333	0.307	0.846	0.236	0.889	0.615	0.782	0.18	1.013	0.962
A_51_P500882	Ncr1	natural cytotoxicity triggering receptor 1	-0.856	0.694	0.111	0.139	0.169	0.306	0.0736	1.282	0.249	0.963	0.937	0.258	0.00385	1.238	0.394	1.654	0.0361	1.524	0.409	1.975	0.22
A_52_P103977	Ints8	integrator complex subunit 8	-0.857	0.692	0.0366	0.696	0.378	0.687	0.0379	1.12	0.417	0.653	0.344	0.575	0.0135	1.501	0.0247	1.599	0.205	2.026	0.0278	1.774	0.0849
A_52_P413448	Tmem49	13 days embryo head cDNA, RIKEN full-length enriched library, clone:3110098I04 product:unclassifiable	-0.793	0.689	0.174	0.843	0.767	0.663	0.187	1.247	0.0802	2.188	0.0149	1.197	0.32	1.173	0.0482	1.191	0.302	0.888	0.307	1.003	0.905
A_52_P563450	Brix1	BRX1, biogenesis of ribosomes, homolog (S. cerevisiae)	-0.914	0.685	0.0531	0.583	0.21	0.398	0.0398	1.089	0.516	0.876	0.362	0.735	0.0256	1.314	0.184	1.345	0.161	1.583	0.156	1.72	0.183
A_52_P210101	E430024P14Rik	9 days embryo whole body cDNA, RIKEN full-length enriched library, clone:D030068H21 product:unclassifiable	-0.853	0.679	0.216	0.497	0.638	0.523	0.0421	1.276	0.243	2.295	0.0213	1.036	0.833	1.338	0.361	1.3	0.00849	1.063	0.841	1.216	0.507
A_52_P584458	C230091D08Rik	16 days embryo head cDNA, RIKEN full-length enriched library, clone:C130058E17 product:unclassifiable	-0.808	0.679	0.0577	0.68	0.363	0.736	0.292	1.208	0.211	0.583	0.329	0.48	0.0141	1.706	0.0802	1.308	0.583	1.85	0.0136	1.577	0.074
A_52_P373480		adult male corpora quadrigemina cDNA, RIKEN full-length enriched library, clone:B230345H22 product:unclassifiable	-0.821	0.671	0.0106	1.041	0.924	0.583	0.0574	1.242	0.14	2.043	0.0173	1.014	0.944	1.083	0.686	1.171	0.468	0.792	0.358	0.934	0.816
A_52_P535346	Rhot2	ras homolog gene family, member T2 , nuclear gene encoding mitochondrial protein	-0.875	0.669	0.0196	0.852	0.635	0.484	0.0402	1.164	0.277	1.201	0.564	1.223	0.128	1.056	0.524	1.131	0.249	0.864	0.228	1.062	0.812
A_52_P835592		12 days embryo eyeball cDNA, RIKEN full-length enriched library, clone:D230039L18 product:unclassifiable	-0.777	0.669	0.0568	1.138	0.128	0.831	0.616	1.12	0.168	2.139	0.00648	0.976	0.719	1.228	0.221	0.991	0.87	0.922	0.671	1.089	0.253
A_51_P230537	Ccdc114	coiled-coil domain containing 114	-0.892	0.669	0.116	0.801	0.45	0.721	0.304	1.18	0.308	1.813	0.0313	0.664	0.197	2.136	0.0464	1.65	0.0981	1.282	0.306	1.788	0.0917
A_51_P376138	Acsm1	acyl-CoA synthetase medium-chain family member 1	-0.845	0.669	0.145	0.268	0.43	0.429	0.0191	0.903	0.399	1.487	0.19	1.255	0.0796	0.878	0.247	1.077	0.685	0.866	0.3	0.852	0.0339
A_52_P100625	Arhgap42	VRho GTPase activating protein 42	-0.831	0.666	0.0119	0.715	0.388	0.689	0.0696	1.508	0.0121	0.683	0.336	0.517	0.037	1.757	0.145	1.99	0.0844	1.995	0.0672	2.021	0.022
A_52_P504624	Utrn	adult retina cDNA, RIKEN full-length enriched library, clone:A930021A21 product:utrophin	-0.788	0.665	0.141	0.792	0.785	0.598	0.413	1.204	0.153	2.906	0.00427	1.264	0.189	1.114	0.409	0.886	0.73	0.671	0.275	0.913	0.746
A_51_P422666	Gm6644	2 days pregnant adult female oviduct cDNA, RIKEN full-length enriched library, clone:E230024H01 product:unclassifiable	-0.785	0.664	0.0687	1.011	0.988	0.573	0.433	1.87	0.136	2.37	0.0386	1.047	0.645	1.284	0.273	1.203	0.192	0.74	0.29	1.003	0.987
A_52_P771575		0 day neonate cerebellum cDNA, RIKEN full-length enriched library, clone:C230066H11 product:unclassifiable	-0.883	0.663	0.0371	0.949	0.858	0.563	0.341	1.302	0.0554	2.009	0.0437	1.061	0.745	1.147	0.492	1.176	0.441	0.81	0.39	0.991	0.969
A_52_P1068094		16 days neonate thymus cDNA, RIKEN full-length enriched library, clone:A130022J21 product:unclassifiable	-0.928	0.662	0.00224	0.721	0.522	0.448	0.002	1.487	0.147	1.255	0.206	1.044	0.614	1.023	0.596	1.145	0.622	0.989	0.951	1.022	0.882
A_52_P400967	Arl13b	ADP-ribosylation factor-like 13B	-0.765	0.662	0.136	0.977	0.962	1.044	0.802	1.342	0.266	0.768	0.257	0.507	0.0356	1.867	0.0154	1.483	0.325	2.146	0.0454	1.778	0.0134
A_52_P658073	Tef	0 day neonate lung cDNA, RIKEN full-length enriched library, clone:E030046H15 product:THYROTROPH EMBRYONIC FACTOR homolog	-0.917	0.661	0.0436	0.623	0.319	0.484	0.0498	1.637	0.232	0.986	0.849	0.691	0.18	1.466	0.172	0.945	0.859	1.016	0.939	1.518	0.334
A_52_P171993	Psmd7	adult inner ear cDNA, RIKEN full-length enriched library, clone:F930111J18 product:proteasome (prosome, macropain) 26S subunit, non-ATPase, 7	-0.901	0.659	0.0601	0.686	0.536	0.409	0.0234	1.243	0.419	1.844	0.0799	1.067	0.494	1.035	0.832	1.22	0.07	0.903	0.205	1.153	0.392
A_52_P138906		0 day neonate cerebellum cDNA, RIKEN full-length enriched library, clone:C230029D21 product:unclassifiable	-0.761	0.658	0.00933	0.903	0.859	0.437	0.156	1.009	0.813	2.021	0.0229	1.629	0.0639	0.86	0.0957	0.83	0.29	0.71	0.0522	0.908	0.753
A_52_P290544	Ccnl1	12 days embryo spinal ganglion cDNA, RIKEN full-length enriched library, clone:D130043G23 product:cyclin L	-0.774	0.653	0.104	1.058	0.926	0.728	0.265	1.276	0.15	2.585	0.0081	1.18	0.212	1.065	0.469	1.065	0.77	0.833	0.315	0.836	0.428
A_51_P330044	Cyp2j9	cytochrome P450, family 2, subfamily j, polypeptide 9	-0.826	0.653	0.112	0.846	0.38	1.047	0.875	1.446	0.0915	1.201	0.279	0.748	0.136	1.047	0.663	1.146	0.286	2.027	0.0348	1.154	0.291
A_52_P107890		9.5 days embryo parthenogenote cDNA, RIKEN full-length enriched library, clone:B130046B08 product:unclassifiable	-0.842	0.652	0.115	0.644	0.69	0.321	0.275	1.545	0.114	2.128	0.047	1.289	0.156	0.786	0.242	0.783	0.212	0.669	0.271	0.814	0.394
A_52_P422338	Pisd	phosphatidylserine decarboxylase	-0.899	0.652	0.153	0.892	0.849	0.797	0.163	1.336	0.105	2.245	0.014	0.917	0.672	1.239	0.232	1.255	0.191	1.093	0.647	1.357	0.314
A_52_P315942	Ptpn6	me/Hcph (mev)=viable motheaten/hematopoietic cell protein-tyrosine phosphatase {insertion}	-0.789	0.651	0.00438	0.788	0.123	0.779	0.248	1.061	0.717	2.874	0.0334	1.178	0.528	0.996	0.967	0.778	0.589	0.761	0.0258	0.56	0.0674
A_52_P827911		16 days embryo head cDNA, RIKEN full-length enriched library, clone:C130088M18 product:unclassifiable	-0.785	0.644	0.0951	0.942	0.726	0.973	0.934	1.652	0.138	2.173	0.0324	1.004	0.983	1.304	0.278	1.352	0.209	0.785	0.536	1.028	0.897
A_52_P394448	Kbtbd11	kelch repeat and BTB (POZ) domain containing 11	-0.766	0.643	0.0232	0.828	0.627	0.877	0.42	1.239	0.269	2.545	0.0362	1.162	0.0704	0.984	0.802	1.046	0.875	0.766	0.347	0.83	0.445
A_52_P1053160	Fam129c	family with sequence similarity 129, member C	-0.878	0.641	0.0109	0.713	0.292	0.732	0.418	1.277	0.346	1.424	0.592	0.625	0.0381	2.146	0.027	2.144	0.0364	1.809	0.259	2.081	0.0366
A_52_P523532		8 days embryo whole body cDNA, RIKEN full-length enriched library, clone:5730466E06 product:unclassifiable	-0.802	0.639	0.0521	0.945	0.931	0.865	0.785	1.509	0.27	2.19	0.038	1.135	0.634	1.008	0.975	0.969	0.899	0.686	0.224	0.864	0.628
A_52_P357298	Ncor1	12 days embryo embryonic body between diaphragm region and neck cDNA, RIKEN full-length enriched library, clone:9430070G20 product:nuclear receptor co-repressor 1	-0.884	0.636	0.0855	0.947	0.93	0.813	0.329	1.399	0.304	2.292	0.0487	1.005	0.951	1.202	0.183	1.017	0.903	0.864	0.65	1.005	0.974
A_52_P770634		adult male cecum cDNA, RIKEN full-length enriched library, clone:9130022D06 product:unclassifiable	-0.871	0.635	0.0816	0.593	0.0576	0.645	0.0799	1.106	0.526	0.644	0.0786	0.528	0.0389	1.674	0.0163	1.525	0.123	2.158	0.0172	2.208	0.00622
A_52_P923956		0 day neonate kidney cDNA, RIKEN full-length enriched library, clone:D630021L23 product:unclassifiable	-0.852	0.634	0.183	0.768	0.369	0.448	0.155	1.61	0.203	0.565	0.439	0.624	0.0224	2.028	0.00669	1.224	0.499	1.349	0.0744	1.595	0.0737
A_52_P386885		9.5 days embryo parthenogenote cDNA, RIKEN full-length enriched library, clone:B130002B09 product:hypothetical protein	-0.901	0.632	0.164	0.505	0.104	0.348	0.0426	1.237	0.411	0.727	0.291	0.811	0.159	1.778	0.119	1.472	0.281	1.436	0.218	1.799	0.233
A_51_P298570	Eif4a2	eukaryotic translation initiation factor 4A2	-0.885	0.632	0.0529	0.563	0.0396	0.486	0.0402	1.118	0.788	0.758	0.544	0.711	0.104	1.361	0.168	1.319	0.186	1.583	0.0705	1.476	0.0828
A_52_P64783	Pabpn1	adult male olfactory brain cDNA, RIKEN full-length enriched library, clone:6430407F06 product:poly(A) binding protein, nuclear 1	-0.878	0.629	0.0808	0.949	0.9	0.668	0.213	1.365	0.0684	2.325	0.0244	1.002	0.99	1.214	0.115	1.207	0.365	0.832	0.159	1.11	0.488
A_52_P174872	C030015A19Rik	10 days neonate skin cDNA, RIKEN full-length enriched library, clone:4732459B18 product:unclassifiable	-0.953	0.629	0.0358	0.574	0.33	0.401	0.00961	1.164	0.221	1.024	0.73	0.744	0.0383	1.207	0.121	1.168	0.508	1.305	0.194	1.266	0.287
A_52_P273865		cyclin-dependent kinase 14 Gene [MGI:894318] [ENSMUST00000088858]	-0.89	0.628	0.063	0.691	0.412	0.624	0.432	1.273	0.134	2.042	0.0106	0.851	0.28	0.948	0.89	1.273	0.0154	0.878	0.528	0.983	0.961
A_52_P61893	Nono	10, 11 days embryo whole body cDNA, RIKEN full-length enriched library, clone:2810486E17 product:non-POU-domain-containing, octamer binding protein	-0.9	0.627	0.0961	0.745	0.225	0.466	0.0417	1.332	0.105	0.816	0.701	0.831	0.141	1.442	0.0723	1.289	0.351	1.251	0.223	1.324	0.315
A_52_P229924	Pgm5	phosphoglucomutase 5	-0.805	0.627	0.00221	0.876	0.549	0.884	0.576	2.01	0.0351	2.211	0.0103	0.895	0.306	1.181	0.369	1.259	0.544	1.181	0.0531	1.263	0.169
A_52_P479899	Trim41	tripartite motif-containing 41 (cDNA clone IMAGE:5363476), with apparent retained intron.	-0.891	0.626	0.0312	0.872	0.78	0.422	0.00841	1.382	0.102	1.57	0.221	1.187	0.194	0.993	0.893	1.025	0.727	0.797	0.0399	0.934	0.662
A_52_P34378	Ric3	resistance to inhibitors of cholinesterase 3 homolog (C. elegans)	-0.776	0.626	0.168	0.986	0.971	1.178	0.433	1.678	0.117	0.864	0.516	0.716	0.0834	1.396	0.186	1.38	0.251	2.191	0.0396	1.759	0.118
A_52_P330584	Sgip1	12 days embryo spinal cord cDNA, RIKEN full-length enriched library, clone:C530004I10 product:RIKEN cDNA 3110007P09 gene	-0.888	0.625	0.159	0.605	0.272	0.445	0.028	1.889	0.31	0.735	0.594	0.792	0.408	1.411	0.289	1.273	0.421	1.298	0.379	1.348	0.319
A_51_P451458	Mamdc2	MAM domain containing 2	-0.823	0.625	0.0652	0.44	0.0196	0.578	0.0451	1.259	0.4	0.557	0.285	0.661	0.0745	1.379	0.0133	1.331	0.424	2.07	0.0177	1.629	0.203
A_51_P392303	Lrrn3	leucine rich repeat protein 3, neuronal	-0.838	0.625	0.0247	0.835	0.511	0.876	0.266	2.093	0.00956	1.567	0.0543	0.558	0.00243	1.544	0.0108	1.491	0.336	1.526	0.239	1.438	0.0311
A_52_P1075744		adult male pituitary gland cDNA, RIKEN full-length enriched library, clone:5330411C23 product:unclassifiable	-0.863	0.623	0.154	0.61	0.633	0.206	0.0356	1.366	0.287	1.466	0.387	1.048	0.79	1.131	0.566	1.361	0.174	1.076	0.854	1.721	0.341
A_51_P156158	Phlpp1	PH domain and leucine rich repeat protein phosphatase 1	-0.815	0.623	0.0166	0.666	0.444	0.68	0.0122	1.163	0.549	0.595	0.358	0.487	0.0149	1.194	0.21	1.394	0.0662	1.716	0.277	1.464	0.297
A_52_P494622	Nr4a2	nuclear receptor subfamily 4, group A, member 2	-0.869	0.623	0.0312	1.016	0.93	0.886	0.261	1.067	0.712	2.409	0.0384	0.782	0.182	1.225	0.212	1.171	0.253	1.524	0.104	1.254	0.237
A_52_P682299		13 days embryo lung cDNA, RIKEN full-length enriched library, clone:D430030L13 product:chloride intracellular channel 4	-0.824	0.622	0.122	0.919	0.878	0.671	0.201	1.232	0.447	2.494	0.00909	0.93	0.67	1.137	0.432	0.947	0.708	1.091	0.642	1.101	0.531
A_52_P537031	Pik3r4	3 days neonate thymus cDNA, RIKEN full-length enriched library, clone:A630085D04 product:similar to ADAPTOR PROTEIN	-0.9	0.621	0.0174	0.663	0.183	0.325	0.0227	1.229	0.457	1.548	0.197	0.981	0.713	1.103	0.405	1.15	0.317	1.011	0.892	1.342	0.41
A_51_P225186	Calcrl	calcitonin receptor-like	-0.805	0.62	0.0736	0.59	0.0312	0.628	0.228	1.617	0.142	0.637	0.327	0.463	0.0221	1.354	0.115	1.334	0.242	1.823	0.203	1.515	0.0518
A_51_P395405	Klhl5	kelch-like 5 (Drosophila)	-0.781	0.62	0.119	0.672	0.304	0.784	0.382	1.269	0.33	0.519	0.15	0.46	0.0371	1.349	0.0199	1.455	0.227	1.904	0.128	1.858	0.00291
A_52_P1012515		0 day neonate lung cDNA, RIKEN full-length enriched library, clone:E030007O21 product:unclassifiable	-0.811	0.619	0.0151	0.921	0.823	0.616	0.317	1.239	0.119	2.223	0.00465	1.226	0.18	1.125	0.016	1.15	0.546	0.799	0.0633	1.098	0.598
A_52_P362828	Fat3	FAT tumor suppressor homolog 3 (Drosophila)	-0.833	0.619	0.119	1.126	0.0886	0.815	0.249	1.528	0.0409	2.359	0.00359	1.141	0.317	1.078	0.136	1.292	0.325	1.169	0.035	1.627	0.00407
A_51_P129430	Ehd2	EH-domain containing 2 (cDNA clone IMAGE:3501385)	-0.897	0.618	0.0313	1.098	0.787	0.815	0.536	1.331	0.131	2.028	0.0151	1.049	0.516	1.045	0.51	1.032	0.583	0.903	0.714	0.991	0.978
A_51_P505974		16 days neonate thymus cDNA, RIKEN full-length enriched library, clone:A130096B12 product:unclassifiable	-0.848	0.617	0.0396	1.069	0.432	0.748	0.352	1.554	0.0296	2.252	0.00347	0.873	0.34	1.342	0.128	1.486	0.0674	0.917	0.734	1.2	0.612
A_52_P1084106		16 days embryo head cDNA, RIKEN full-length enriched library, clone:C130020D17 product:unclassifiable	-0.842	0.616	0.0107	0.788	0.677	0.463	0.00414	1.328	0.0376	1.979	0.0324	1.046	0.694	1.01	0.932	0.978	0.842	0.794	0.471	0.946	0.803
A_51_P132185	Stfa1	stefin A1	0.791	0.616	0.0949	5.066	0.446	14.27	0.0137	1.132	0.487	1.168	0.43	1.18	0.455	0.601	0.0408	0.744	0.461	0.788	0.598	0.704	0.359
A_51_P392776	Eml6	echinoderm microtubule associated protein like 6	-0.81	0.616	0.0958	0.489	0.0431	1.103	0.73	1.395	0.18	0.813	0.656	0.536	0.103	1.813	0.15	1.738	0.317	2.563	0.0172	2.006	0.0151
A_51_P153132	Kcne2	potassium voltage-gated channel, Isk-related subfamily, gene 2	-0.842	0.615	0.055	0.508	0.402	0.858	0.409	1.511	0.075	0.978	0.957	0.764	0.292	1.56	0.0244	1.553	0.292	2.117	0.0464	1.318	0.548
A_51_P518600	Atp6v1c2	ATPase, H+ transporting, lysosomal V1 subunit C2	-0.862	0.614	0.107	0.427	0.481	0.922	0.233	1.567	0.0193	2.011	0.0229	0.926	0.478	1.396	0.0412	1.171	0.156	1.23	0.44	1.026	0.729
A_52_P567490		AGENCOURT_11473859 NIH_MGC_166 cDNA clone IMAGE:30251060 5' sequence	-0.871	0.613	0.069	0.78	0.591	0.315	0.0248	0.98	0.77	0.822	0.642	0.91	0.369	0.841	0.301	0.779	0.209	1.009	0.691	1.028	0.923
A_52_P89125	Brd8	3 days neonate thymus cDNA, RIKEN full-length enriched library, clone:A630092F23 product:hypothetical protein	-0.87	0.613	0.0254	0.889	0.748	0.503	0.161	1.252	0.155	2.086	0.0253	1.089	0.37	1.118	0.222	1.068	0.73	0.973	0.765	1.181	0.484
A_51_P359173	Syt7	synaptotagmin VII	-0.929	0.613	0.0225	0.723	0.0822	0.625	0.0383	1.542	0.163	1.234	0.614	0.434	0.0263	1.837	0.116	1.694	0.0739	1.953	0.117	2.539	0.0527
A_52_P474902	Col20a1	collagen, type XX, alpha 1	-0.896	0.612	0.00821	1.004	0.976	0.762	0.0312	1.309	0.161	2.074	0.0137	0.87	0.37	1.372	0.0961	1.369	0.156	0.931	0.429	1.588	0.271
A_51_P231341		2 days pregnant adult female ovary cDNA, RIKEN full-length enriched library, clone:E330018C22 product:unclassifiable	-0.845	0.612	0.106	0.828	0.758	0.614	0.337	1.754	0.0634	3.11	0.0151	0.928	0.504	1.438	0.0726	1.174	0.17	0.94	0.798	1.128	0.239
A_52_P546074		Q8C9D3_MOUSE 3 days neonate thymus cDNA, RIKEN full-length enriched library, clone:A630086M08 product:RA8 homolog, partial	-0.796	0.61	0.124	0.98	0.958	0.574	0.143	1.51	0.131	2.281	0.0407	1.097	0.0259	1.36	0.117	1.334	0.0167	1.063	0.321	1.197	0.106
A_52_P331212	Cspp1	centrosome and spindle pole associated protein 1	-0.839	0.61	0.0511	0.842	0.705	0.77	0.134	1.327	0.115	0.711	0.203	0.541	0.0167	2.205	0.00591	1.537	0.197	1.943	0.016	2.118	0.0345
A_51_P444084		12 days embryo eyeball cDNA, RIKEN full-length enriched library, clone:D230032O14 product:unclassifiable	-0.807	0.609	0.0108	1.106	0.209	0.784	0.588	1.465	0.0286	2.174	0.00455	1.004	0.922	1.277	0.00551	1.037	0.758	0.886	0.727	0.942	0.794
A_52_P867427	Brf1	adult male bone cDNA, RIKEN full-length enriched library, clone:9830168E06 product:unclassifiable	-0.781	0.605	0.117	1.197	0.721	0.715	0.227	1.569	0.182	2.578	0.0478	1.209	0.12	0.947	0.483	1.006	0.943	0.656	0.172	0.779	0.474
A_52_P796069		Q3XMM1_9PROT TatD-related deoxyribonuclease, partial	-0.828	0.604	0.0222	0.812	0.649	0.604	0.326	1.255	0.0204	2.179	0.0101	1.25	0.26	1.118	0.15	1.136	0.44	0.897	0.757	1.129	0.621
A_51_P130057	Ppm1k	protein phosphatase 1K	-0.926	0.603	0.0846	0.83	0.487	1.017	0.876	1.271	0.342	2.007	0.0388	0.93	0.347	1.073	0.386	1.197	0.427	1.058	0.697	1.091	0.397
A_51_P256884	Mtss1l	metastasis suppressor 1-like	-0.89	0.602	0.126	0.71	0.203	0.574	0.0734	1.47	0.213	0.809	0.417	0.491	0.0459	1.482	0.067	1.555	0.0378	1.846	0.0359	2.01	0.0138
A_51_P428730		13 days embryo stomach cDNA, RIKEN full-length enriched library, clone:D530014A10 product:unclassifiable	-0.888	0.601	0.125	0.757	0.325	0.211	0.0244	1.735	0.114	0.883	0.794	0.728	0.238	1.881	0.105	1.615	0.183	1.077	0.728	1.454	0.41
A_52_P180887	Gigyf2	GRB10 interacting GYF protein 2 (cDNA clone IMAGE:3598012), with apparent retained intron.	-0.855	0.6	0.059	0.814	0.764	0.398	0.296	1.573	0.0228	2.029	0.00892	1.124	0.509	1.071	0.693	1.019	0.927	0.784	0.281	0.967	0.831
A_51_P294643	Cdr2	cerebellar degeneration-related 2	-0.8	0.6	0.0875	1.056	0.834	0.906	0.603	1.307	0.214	0.86	0.72	0.604	0.0556	1.324	0.0415	1.443	0.39	2.246	0.00786	1.712	0.222
A_51_P286792	Zfp275	zinc finger protein 275	-0.781	0.6	0.14	0.75	0.598	0.738	0.123	1.305	0.0986	0.566	0.233	0.497	0.0367	1.518	0.0675	1.317	0.218	1.837	0.0766	1.765	0.0493
A_51_P471798	Ppig	peptidyl-prolyl isomerase G (cyclophilin G)	-0.92	0.6	0.215	0.596	0.201	0.609	0.183	1.476	0.257	1.05	0.93	0.41	0.000734	2.117	0.17	1.796	0.373	1.973	0.000699	1.683	0.033
A_51_P210885	Sned1	sushi, nidogen and EGF-like domains 1 Gene [MGI:3045960] [ENSMUST00000062202]	-0.779	0.599	0.0379	1.055	0.713	0.723	0.0824	1.657	0.185	3.235	0.0129	1.042	0.722	1.038	0.782	1.103	0.677	0.833	0.456	0.981	0.924
A_52_P510179	Acrbp	proacrosin binding protein	-0.817	0.598	0.0531	1.257	0.679	0.847	0.496	2.089	0.0191	2.003	0.0936	0.974	0.684	1.213	0.063	1.167	0.304	0.999	0.993	1.186	0.0457
A_52_P611000	Esd	esterase D/formylglutathione hydrolase	-0.857	0.597	0.0363	0.916	0.877	0.468	0.0423	1.379	0.183	1.043	0.647	0.932	0.396	1.121	0.266	1.087	0.322	1.501	0.364	1.38	0.574
A_52_P75220	3110021N24Rik	10 days embryo whole body cDNA, RIKEN full-length enriched library, clone:2610002D03 product:hypothetical protein	-0.886	0.596	0.0662	0.921	0.89	0.694	0.267	1.631	0.198	2.37	0.0198	1.003	0.978	1.032	0.735	1.067	0.533	0.852	0.342	0.954	0.846
A_51_P407879	Fam193b	family with sequence similarity 193, member B	-0.925	0.595	0.0311	0.751	0.557	0.622	0.137	1.34	0.112	2.27	0.0471	0.878	0.0972	1.101	0.145	1.168	0.058	0.969	0.87	1.146	0.702
A_52_P67570	Lass4	16 days neonate cerebellum cDNA, RIKEN full-length enriched library, clone:9630036I10 product:longevity assurance homolog 4	-0.805	0.593	0.0193	0.759	0.756	0.409	0.158	1.575	0.0644	3.024	0.0288	1.407	0.0536	1.028	0.849	1.157	0.533	0.714	0.293	0.912	0.805
A_51_P230175	Bcan	brevican	-0.863	0.592	0.118	0.435	0.596	0.497	0.417	1.753	0.108	2.531	0.0294	1.219	0.62	1.107	0.278	1.052	0.888	1.157	0.615	1.076	0.488
A_52_P860487			-0.9	0.591	0.0934	0.664	0.649	0.376	0.13	1.447	0.0468	2.114	0.0251	1.177	0.117	1.032	0.612	1.073	0.621	0.932	0.846	1.026	0.886
A_52_P271894	Bsdc1	13 days embryo lung cDNA, RIKEN full-length enriched library, clone:D430003C02 product:unclassifiable	-0.906	0.589	0.0246	0.873	0.754	0.464	0.112	1.586	0.0244	2.002	0.0124	1.021	0.842	1.396	0.0221	1.136	0.109	1.068	0.308	1.162	0.514
A_52_P601950	Syne2	synaptic nuclear envelope 2	-0.914	0.588	0.0276	0.9	0.797	0.801	0.259	1.736	0.0576	2.249	0.0291	0.816	0.107	1.248	0.425	1.282	0.0356	1.039	0.878	1.085	0.516
A_52_P1012467		13 days embryo heart cDNA, RIKEN full-length enriched library, clone:D330030N21 product:unclassifiable	-0.829	0.586	0.0628	0.891	0.897	0.649	0.261	1.645	0.283	2.526	0.0224	1.133	0.761	1.084	0.841	0.762	0.548	0.593	0.317	0.797	0.635
A_52_P545451	Srsf3	12 days embryo spinal cord cDNA, RIKEN full-length enriched library, clone:C530016D07 product:splicing factor, arginine/serine-rich 3	-0.909	0.585	0.108	0.971	0.952	0.816	0.272	1.452	0.168	2.108	0.037	0.912	0.433	1.089	0.675	1.163	0.258	0.881	0.614	1.096	0.829
A_52_P947954		10 days neonate cerebellum cDNA, RIKEN full-length enriched library, clone:B930094C08 product:unclassifiable	-0.94	0.583	0.00917	0.816	0.731	0.446	0.0145	1.434	0.00615	1.542	0.159	0.961	0.678	1.008	0.93	1.002	0.982	0.94	0.846	0.938	0.768
A_52_P555537	2810008D09Rik	RIKEN cDNA 2810008D09 gene , non-coding RNA	-0.818	0.582	0.0154	1.198	0.164	1.218	0.0477	1.52	0.0345	2.276	0.00784	0.87	0.382	1.39	0.152	1.277	0.217	1.085	0.67	1.344	0.366
A_52_P94670	Ift81	12 days embryo spinal ganglion cDNA, RIKEN full-length enriched library, clone:D130015P15 product:unclassifiable	-0.845	0.58	0.0623	0.635	0.649	0.441	0.0873	1.503	0.0665	2.163	0.0213	1.144	0.15	1.428	0.2	1.326	0.183	1.033	0.871	1.303	0.255
A_52_P70381	Map2k7	10 days neonate skin cDNA, RIKEN full-length enriched library, clone:4732455E07 product:mitogen activated protein kinase kinase 7	-0.924	0.579	0.183	0.845	0.469	0.53	0.0738	1.183	0.453	2.351	0.0165	0.741	0.26	1.175	0.595	1.198	0.525	1.038	0.781	1.265	0.38
A_52_P536938	Kif21a	kinesin family member 21A	-0.866	0.578	0.0212	0.603	0.299	0.556	0.136	0.934	0.868	0.662	0.107	0.569	0.0335	1.919	0.134	1.435	0.21	2.025	0.0442	2.028	0.179
A_51_P496432	Acsl1	acyl-CoA synthetase long-chain family member 1	-0.779	0.578	0.00607	0.937	0.852	1.228	0.443	1.278	0.0741	0.928	0.568	0.454	0.0419	1.877	0.00095	1.499	0.314	1.825	0.108	1.624	0.0758
A_51_P489679	Lrrc23	leucine rich repeat containing 23	-0.899	0.576	0.0492	0.607	0.502	0.621	0.0607	1.141	0.578	2.17	0.00851	0.917	0.38	1.233	0.425	1.157	0.466	1.158	0.178	1.326	0.0711
A_51_P238405	0610009O20Rik	RIKEN cDNA 0610009O20 gene (cDNA clone MGC:6622 IMAGE:3490474)	-0.795	0.575	0.0708	0.864	0.847	0.496	0.0191	1.299	0.39	2.673	0.0376	1.34	0.204	0.744	0.18	1.019	0.926	0.745	0.384	0.802	0.411
A_52_P517029	Tmeff2	transmembrane protein with EGF-like and two follistatin-like domains 2	-0.84	0.575	0.0348	0.476	0.0561	0.761	0.342	2.332	0.00288	0.987	0.972	0.661	0.232	1.213	0.487	1.439	0.295	2.15	0.142	1.748	0.209
A_51_P249930	Tceal1	transcription elongation factor A (SII)-like 1	-0.865	0.575	0.0407	0.575	0.0737	0.761	0.149	1.219	0.175	0.713	0.171	0.581	0.00815	1.381	0.00815	1.395	0.0392	2.37	0.00274	1.68	0.0117
A_51_P446575		9.5 days embryo parthenogenote cDNA, RIKEN full-length enriched library, clone:B130011C13 product:unclassifiable	-0.923	0.574	0.021	0.692	0.649	0.535	0.161	1.309	0.344	2.073	0.00553	1	0.999	0.961	0.86	0.97	0.766	0.816	0.429	0.939	0.842
A_52_P289071	Casc4	cancer susceptibility candidate 4	-0.85	0.573	0.0338	0.672	0.391	0.689	0.0351	1.427	0.32	0.605	0.205	0.541	0.0426	1.439	0.218	1.385	0.0554	2.209	0.00767	1.544	0.138
A_51_P283473	Fibin	fin bud initiation factor homolog (zebrafish)	-0.86	0.572	0.0204	0.628	0.588	0.907	0.809	2.237	0.0415	1.681	0.0881	0.756	0.0853	0.963	0.61	1.112	0.288	1.369	0.253	1.348	0.0641
A_52_P458708	Sdha	adult male cerebellum cDNA, RIKEN full-length enriched library, clone:1500032O14 product:succinate dehydrogenase complex, subunit A, flavoprotein (Fp)	-0.911	0.57	0.0546	0.75	0.685	0.322	0.0353	1.416	0.0984	1.714	0.0617	1.038	0.598	1.227	0.163	1.156	0.24	1.003	0.957	1.043	0.716
A_51_P175303	Tle2	transducin-like enhancer of split 2, homolog of Drosophila E(spl)	-0.935	0.57	0.0638	0.753	0.573	0.754	0.183	1.568	0.0884	2.014	0.0367	1.012	0.947	1.342	0.225	1.189	0.337	1.039	0.817	1.105	0.688
A_52_P550769	Cdk14	9.5 days embryo parthenogenote cDNA, RIKEN full-length enriched library, clone:B130030N14 product:PFTAIRE protein kinase 1	-0.866	0.569	0.0341	0.445	0.0294	0.389	0.0996	1.195	0.23	0.586	0.332	0.66	0.0223	1.629	0.271	0.993	0.987	1.109	0.774	1.32	0.528
A_51_P497993	Gpr155	G protein-coupled receptor 155	-0.865	0.569	0.0442	0.564	0.0533	0.989	0.938	1.481	0.0478	1.406	0.115	0.412	0.0532	1.897	0.203	1.916	0.311	2.356	0.015	2.278	0.0153
A_52_P319462	Taz	11 days pregnant adult female ovary and uterus cDNA, RIKEN full-length enriched library, clone:5031411C02 product:hypothetical protein	-0.882	0.568	0.0603	0.911	0.896	0.606	0.225	1.517	0.225	2.41	0.0236	1.126	0.547	1.188	0.377	1.029	0.919	0.726	0.187	0.905	0.766
A_51_P234185		sprouty-related, EVH1 domain containing 2 Gene [MGI:2150019] [ENSMUST00000093299]	-0.783	0.568	0.0326	0.812	0.702	0.795	0.111	1.403	0.0491	0.66	0.0741	0.477	0.0135	1.292	0.34	1.24	0.483	1.713	0.118	1.859	0.0426
A_51_P224042	Ppil6	peptidylprolyl isomerase (cyclophilin)-like 6	-0.83	0.567	0.0655	0.677	0.393	1.329	0.211	1.202	0.412	1.141	0.47	0.457	0.0248	1.747	0.113	1.683	0.21	2.334	0.0722	2.018	0.147
A_52_P597696	Nin	ninein	-0.904	0.567	0.00744	0.822	0.485	0.634	0.0508	1.295	0.0289	0.828	0.31	0.571	0.00348	1.518	0.151	1.355	0.158	2.027	0.0138	1.541	0.00918
A_51_P430833		MMPOTCHA1 Potassium channel protein {Mus musculus} (exp=-1; wgp=0; cg=0), complete	-0.775	0.565	0.0575	0.418	0.593	0.414	0.216	1.693	0.0697	3.176	0.0295	1.407	0.176	0.951	0.696	0.968	0.865	0.531	0.0543	0.781	0.525
A_52_P340408	Ccdc108	coiled-coil domain containing 108	-0.801	0.565	0.11	0.712	0.521	0.587	0.286	1.291	0.189	2.728	0.0252	0.971	0.453	1.305	0.124	1.282	0.388	1.097	0.471	1.293	0.255
A_52_P779071		10 days neonate cerebellum cDNA, RIKEN full-length enriched library, clone:B930022H09 product:unclassifiable	-0.794	0.565	0.26	1.055	0.916	0.94	0.889	1.913	0.206	3.738	0.0712	0.959	0.824	2.074	0.0478	1.375	0.261	1.016	0.977	1.306	0.0893
A_51_P108659	Pon1	paraoxonase 1	-0.794	0.562	0.0078	0.373	0.416	1.078	0.815	1.567	0.071	1.593	0.0815	0.528	0.0673	1.544	0.0165	1.76	0.0184	2.159	0.0164	1.693	0.132
A_52_P674331	3222401L13Rik	adult retina cDNA, RIKEN full-length enriched library, clone:A930017P16 product:hypothetical protein	-0.912	0.562	0.122	0.595	0.164	0.742	0.253	1.493	0.211	0.856	0.506	0.524	0.00985	1.742	0.018	1.457	0.0722	2.11	0.00826	1.739	0.0872
A_51_P352245	Sema6a	sema domain, transmembrane domain (TM), and cytoplasmic domain, (semaphorin) 6A	-0.924	0.562	0.093	0.698	0.0323	0.761	0.124	1.636	0.000159	1.211	0.487	0.5	0.0411	1.181	0.0118	1.359	0.111	1.739	0.133	1.297	0.05
A_52_P156251	Fam19a1	family with sequence similarity 19, member A1	-0.914	0.561	0.0313	0.756	0.571	0.584	0.119	1.896	0.0576	2.28	0.00671	1.048	0.373	0.898	0.548	1.056	0.729	0.795	0.558	1.042	0.935
A_52_P103101	Ecm2	extracellular matrix protein 2, female organ and adipocyte specific	-0.777	0.561	0.0319	0.65	0.392	0.911	0.731	1.539	0.0738	0.651	0.286	0.514	0.0301	1.301	0.0314	1.393	0.272	2.77	0.00261	1.92	0.104
A_52_P204393	Dedd2	10 days neonate cortex cDNA, RIKEN full-length enriched library, clone:A830049M19 product:similar to death effector domain-containing and DNA-binding protein 2	-0.816	0.56	0.0682	0.721	0.381	1.107	0.414	1.462	0.178	0.948	0.866	0.657	0.123	1.176	0.691	1.53	0.371	2.041	0.0492	1.87	0.0461
A_51_P325501	Crip3	cysteine-rich protein 3	-0.906	0.559	0.0472	0.975	0.953	0.816	0.263	1.507	0.147	2.376	0.0236	0.853	0.238	1.554	0.036	1.291	0.324	1.139	0.254	1.245	0.124
A_51_P358037	Abi3bp	ABI gene family, member 3 (NESH) binding protein	-0.868	0.559	0.0624	0.459	0.0678	0.695	0.161	1.576	0.0195	1.006	0.913	0.355	0.000496	1.311	0.314	1.821	0.15	3.381	0.00037	2.089	0.0161
A_52_P124083	Slc35e2	0 day neonate eyeball cDNA, RIKEN full-length enriched library, clone:E130318M08 product:unclassifiable	-0.886	0.558	0.00626	0.93	0.925	0.54	0.00375	1.696	0.0693	2.732	0.0479	1.038	0.856	1.131	0.555	1.178	0.464	0.817	0.394	1.16	0.496
A_51_P515137	2610027H17Rik	10 days embryo whole body cDNA, RIKEN full-length enriched library, clone:2610027H17 product:unclassifiable	-0.905	0.558	0.013	0.914	0.816	0.581	0.218	2.12	0.287	2.878	0.217	0.646	0.0572	2.11	0.0449	1.203	0.217	1.399	0.0654	1.384	0.313
A_52_P532456	Plagl1	pleiomorphic adenoma gene-like 1	-0.86	0.558	0.0113	0.766	0.586	0.71	0.16	1.494	0.073	0.674	0.107	0.404	0.0232	1.902	0.00587	1.626	0.279	2.381	0.0116	2.041	0.0631
A_52_P397313	Epb4.1	adult male pituitary gland cDNA, RIKEN full-length enriched library, clone:5330430I10 product:erythrocyte protein band 4.1	-0.768	0.557	0.03	1.15	0.795	0.715	0.518	1.304	0.316	2.227	0.0131	1.797	0.0925	0.646	0.173	0.542	0.171	0.644	0.0714	0.658	0.181
A_52_P260840	Zfp397	adult male corpora quadrigemina cDNA, RIKEN full-length enriched library, clone:B230363H04 product:unclassifiable	-0.933	0.556	0.0432	0.716	0.601	0.43	0.0474	1.518	0.0395	1.203	0.4	0.96	0.219	1.203	0.266	1.128	0.263	0.857	0.153	1.02	0.886
A_51_P506402	Epb4.1	protein 4.1 mRNA, 5' end of ORF1, 3' end of ORF2, and 23 exons.	-0.793	0.555	0.0079	1.154	0.103	1.273	0.556	2.264	0.009	1.525	0.142	0.663	0.226	0.934	0.503	1.134	0.68	1.25	0.0442	1.331	0.0581
A_51_P305843	Chordc1	cysteine and histidine-rich domain (CHORD)-containing, zinc-binding protein 1	-0.848	0.554	0.0198	0.916	0.134	0.757	0.0334	1.466	0.00985	1.008	0.869	0.688	0.0638	1.953	0.00376	1.723	0.171	1.535	0.237	2.149	0.0272
A_51_P505719	Dmxl1	Dmx-like 1	-0.823	0.554	0.0343	0.895	0.705	0.838	0.228	1.467	0.2	0.669	0.0629	0.515	0.0255	1.759	0.0746	1.538	0.334	2.012	0.0417	1.912	0.00925
A_52_P215249	Ywhaq	16 days neonate thymus cDNA, RIKEN full-length enriched library, clone:A130046D12 product:unclassifiable	-0.861	0.552	0.12	1.111	0.669	1.055	0.888	1.515	0.195	2.61	0.0308	0.758	0.303	1.452	0.154	1.051	0.724	1.2	0.443	1.163	0.411
A_51_P213544	Klf4	Kruppel-like factor 4 (gut)	-0.791	0.551	0.0303	1.18	0.0276	1.01	0.797	1.322	0.276	1.663	0.36	0.54	0.0223	1.305	0.216	1.254	0.474	2.137	0.0012	1.353	0.554
A_51_P100537	BC048599	cDNA sequence BC048599	-0.763	0.551	0.0269	0.905	0.433	0.691	0.574	1.741	0.0842	3.256	0.00789	0.964	0.484	1.62	0.0107	1.608	0.293	1.439	0.0177	1.44	0.137
A_51_P459741	Gprasp1	G protein-coupled receptor associated sorting protein 1	-0.894	0.551	0.0105	0.815	0.758	0.723	0.0258	1.915	0.0199	2.548	0.00323	0.827	0.253	1.334	0.364	1.414	0.142	1.22	0.413	1.427	0.128
A_51_P504354	Nrarp	Notch-regulated ankyrin repeat protein	-0.784	0.551	0.031	0.897	0.497	1.196	0.547	1.394	0.0624	0.83	0.607	0.491	0.0349	1.229	0.157	1.18	0.501	1.82	0.0312	1.576	0.033
A_52_P193440	E130102H24Rik	0 day neonate eyeball cDNA, RIKEN full-length enriched library, clone:E130102H24 product:hypothetical protein	-0.908	0.55	0.00691	0.897	0.8	0.926	0.551	1.39	0.0803	2.484	0.037	0.844	0.236	1.132	0.488	1.217	0.271	0.861	0.685	1.034	0.944
A_52_P1075615	D18Ertd232e	0 day neonate thymus cDNA, RIKEN full-length enriched library, clone:A430063G02 product:unclassifiable	-0.89	0.55	0.0323	0.834	0.622	1.01	0.918	2.308	0.00869	1.384	0.0855	0.478	0.0541	2.21	0.0688	2.121	0.272	2.322	0.172	2.046	0.124
A_52_P143056	Kremen1	16 days embryo head cDNA, RIKEN full-length enriched library, clone:C130070D21 product:unclassifiable	-0.956	0.549	0.0803	0.863	0.743	0.534	0.132	1.615	0.0519	2.042	0.0193	0.997	0.976	1.157	0.201	1.259	0.118	1.078	0.51	1.236	0.245
A_52_P1155674		0 day neonate thymus cDNA, RIKEN full-length enriched library, clone:A430058L20 product:unclassifiable	-0.814	0.548	0.0497	1.06	0.926	0.637	0.205	1.821	0.0994	2.733	0.0303	1.207	0.479	0.985	0.946	0.823	0.461	0.709	0.501	0.827	0.551
A_51_P119776		synaptopodin 2 Gene [MGI:2153070] [ENSMUST00000051443]	-0.832	0.548	0.041	1.147	0.718	0.903	0.475	1.351	0.0762	1.5	0.221	0.472	0.0229	1.707	0.0428	1.492	0.0705	1.578	0.252	1.5	0.127
A_51_P227683		ES cells cDNA, RIKEN full-length enriched library, clone:C330024F03 product:unclassifiable	-0.925	0.547	0.0337	0.727	0.646	0.391	0.266	1.478	0.0685	2.088	0.0216	1.03	0.877	1.115	0.0676	1.251	0.144	0.85	0.439	1.12	0.806
A_51_P410927		Putative uncharacterized protein [Source:UniProtKB/TrEMBL;Acc:Q9D3W9] [ENSMUST00000058187]	-0.923	0.546	0.0461	0.563	0.552	0.599	0.0334	1.573	0.0438	2.347	0.0253	0.931	0.711	1.462	0.158	1.343	0.356	1.141	0.397	1.174	0.377
A_52_P258908		Q5DBE9_SCHJA SJCHGC01974 protein, partial	-0.837	0.545	0.0192	0.967	0.897	0.964	0.672	1.739	0.0214	2.146	0.017	0.954	0.681	1.294	0.152	0.924	0.751	1.162	0.449	1.094	0.673
A_52_P224760	Ptgs2	prostaglandin-endoperoxide synthase 2	-0.857	0.545	0.0158	0.788	0.787	0.627	0.024	1.021	0.941	0.805	0.508	0.445	0.0349	1.531	0.0981	1.602	0.185	2.339	0.0187	1.601	0.0372
A_51_P375789	Vpreb3	pre-B lymphocyte gene 3	-0.908	0.544	0.0542	0.536	0.261	0.747	0.146	1.317	0.193	1.821	0.172	0.445	0.0281	1.717	0.0622	1.609	0.0642	1.75	0.0336	1.836	0.151
A_52_P333567		a disintegrin and metallopeptidase domain 33 Gene [MGI:1341813] [ENSMUST00000147333]	-0.82	0.544	0.108	0.595	0.461	0.413	0.189	1.588	0.0809	2.206	0.032	0.901	0.118	1.418	0.0387	1.237	0.272	1.045	0.366	1.425	0.143
A_51_P502957	Stxbp4	syntaxin binding protein 4	-0.904	0.544	0.0189	0.64	0.184	0.468	0.0429	1.428	0.107	0.652	0.267	0.52	0.035	1.9	0.0819	1.481	0.398	2.153	0.0116	1.971	0.0567
A_52_P180499	Atxn7l3b	12 days embryo spinal ganglion cDNA, RIKEN full-length enriched library, clone:D130055C24 product:unclassifiable	-0.881	0.543	0.113	0.679	0.568	0.377	0.0419	1.357	0.198	1.808	0.0753	1.056	0.735	1.147	0.362	1.097	0.0794	0.991	0.933	1.046	0.739
A_51_P155977	Clec14a	C-type lectin domain family 14, member a	-0.847	0.543	0.00198	0.916	0.254	0.944	0.763	2.066	0.0279	0.963	0.756	0.608	0.0965	1.193	0.36	1.315	0.244	1.29	0.278	1.221	0.485
A_51_P458781	Hpgd	hydroxyprostaglandin dehydrogenase 15 (NAD)	-0.859	0.543	0.0273	0.278	0.218	0.53	0.346	2.448	0.00635	0.761	0.534	0.661	0.012	0.895	0.469	0.996	0.985	1.548	0.383	1.125	0.314
A_52_P171178	Ccdc33	coiled-coil domain containing 33	-0.941	0.542	0.0732	1.058	0.577	1.015	0.877	1.42	0.118	2.096	0.0211	0.783	0.21	1.511	0.105	1.279	0.0414	1.2	0.397	1.274	0.228
A_52_P49014	Shh	sonic hedgehog	-0.87	0.542	0.0301	0.283	0.187	0.597	0.125	1.161	0.561	0.646	0.0547	0.624	0.0301	2.129	0.0356	1.396	0.085	1.521	0.0369	1.915	0.0791
A_52_P38228	Arl5b	ADP-ribosylation factor-like 5B	-0.84	0.542	0.00339	0.782	0.337	0.755	0.0126	1.686	0.0777	0.64	0.318	0.458	0.0144	1.772	0.0687	1.325	0.449	1.606	0.128	1.655	0.0582
A_52_P442751	2310003H01Rik	adult male tongue cDNA, RIKEN full-length enriched library, clone:2310003H01 product:hypothetical Lipocalins structure containing protein	-0.862	0.541	0.0968	1.127	0.794	0.799	0.543	1.751	0.214	2.052	0.024	0.889	0.435	0.985	0.95	1.051	0.843	0.941	0.855	1.001	0.998
A_51_P196790	5530402H23Rik	10 days neonate head cDNA, RIKEN full-length enriched library, clone:5530402H23 product:unclassifiable	-0.889	0.541	0.0646	0.726	0.141	0.573	0.061	1.634	0.11	0.636	0.14	0.485	0.0294	1.771	0.029	1.642	0.31	1.924	0.0309	1.849	0.0656
A_52_P707884	Ptgfr	15 days embryo head cDNA, RIKEN full-length enriched library, clone:D930037F10 product:unclassifiable	-0.954	0.541	0.111	0.419	0.329	0.387	0.0259	1.848	0.056	1.457	0.144	0.752	0.013	1.084	0.19	1.021	0.92	1.579	0.24	1.35	0.00187
A_51_P355906	Kit	Mouse c-kit mRNA.	-0.881	0.54	0.0325	0.46	0.0427	0.479	0.0298	1.104	0.547	0.624	0.446	0.439	0.0264	1.244	0.222	1.196	0.615	1.687	0.258	1.359	0.0869
A_52_P550147	Sned1	sushi, nidogen and EGF-like domains 1 Gene [MGI:3045960] [ENSMUST00000062202]	-0.951	0.54	0.0618	1.055	0.798	0.797	0.112	1.863	0.0272	2.069	0.0136	0.77	0.269	1.443	0.0834	1.426	0.111	1.39	0.0792	1.621	0.0422
A_52_P613087			-0.839	0.54	0.016	0.95	0.891	0.721	0.264	2.404	0.0194	1.887	0.0107	0.669	0.112	1.067	0.691	1.162	0.0918	1.177	0.0575	1.364	0.0302
A_52_P596357		2 days pregnant adult female ovary cDNA, RIKEN full-length enriched library, clone:E330039N10 product:unclassifiable	-0.924	0.539	0.014	0.876	0.824	0.556	0.0502	1.532	0.0353	2.189	0.0182	0.986	0.907	1.083	0.485	1.176	0.239	0.801	0.239	0.91	0.707
A_52_P973126			-0.882	0.539	0.06	0.585	0.655	0.509	0.22	1.47	0.308	2.738	0.0159	1.178	0.113	1.199	0.00694	1.346	0.462	0.982	0.931	1.143	0.483
A_52_P875598		10 days neonate cerebellum cDNA, RIKEN full-length enriched library, clone:B930059J09 product:unclassifiable	-0.951	0.538	0.0942	0.42	0.407	0.3	0.0202	1.303	0.331	1.186	0.409	0.646	0.0334	1.392	0.337	1.34	0.413	1.175	0.568	1.42	0.385
A_51_P245525		16 days neonate heart cDNA, RIKEN full-length enriched library, clone:D830047O19 product:NADH dehydrogenase 4, mitochondrial	-0.83	0.538	0.0623	0.768	0.646	0.829	0.241	1.32	0.141	0.572	0.125	0.463	0.00265	2.259	0.000546	1.604	0.33	2.383	0.00194	2.202	0.0117
A_52_P310225	Dnaja1	DnaJ homolog, subfamily A, member 1	-0.858	0.537	0.0107	0.682	0.0394	0.702	0.345	1.367	0.0616	0.689	0.0495	0.576	0.00753	1.849	0.161	1.702	0.448	1.762	0.00558	2.34	0.0153
A_51_P466673	Srsf7	serine/arginine-rich splicing factor 7	-0.952	0.536	0.0339	0.551	0.352	0.372	0.0108	1.366	0.201	1.609	0.024	0.809	0.281	1.302	0.212	1.207	0.291	1.513	0.0909	1.327	0.219
A_52_P547662	P2ry1	purinergic receptor P2Y, G-protein coupled 1	-0.868	0.535	0.0628	0.814	0.235	0.709	0.0867	2	0.024	0.917	0.706	0.745	0.116	1.318	0.0182	1.32	0.303	1.31	0.362	1.274	0.234
A_52_P315988	Ccdc88c	coiled-coil domain containing 88C (cDNA clone IMAGE:3590850)	-0.896	0.535	0.0392	0.602	0.192	0.766	0.27	1.401	0.199	0.827	0.184	0.55	0.121	2.436	0.0167	1.708	0.122	2.073	0.0022	2.02	0.0581
A_51_P168219	Mrp63	mitochondrial ribosomal protein 63 , nuclear gene encoding mitochondrial protein	-0.904	0.533	0.0967	0.523	0.125	0.362	0.0255	1.362	0.187	0.617	0.0961	0.684	0.0382	1.355	0.109	1.313	0.191	1.784	0.0091	1.668	0.14
A_51_P364578	9930021J03Rik	RIKEN cDNA 9930021J03 gene	-0.853	0.533	0.0363	0.839	0.793	0.713	0.104	1.37	0.122	0.737	0.125	0.445	0.0323	1.673	0.0399	1.327	0.348	2.381	0.0292	1.927	0.0375
A_52_P453814	Rasgrp2	RAS, guanyl releasing protein 2	-0.773	0.532	0.0225	0.828	0.458	0.957	0.813	2.484	0.0302	1.471	0.375	0.583	0.224	1.388	0.389	1.96	0.15	1.598	0.243	2.172	0.127
A_51_P466910	Cacna1g	calcium channel, voltage-dependent, T type, alpha 1G subunit	-0.818	0.532	0.17	1.18	0.698	0.69	0.307	1.585	0.208	2.037	0.208	0.351	0.0792	2.549	0.0878	1.545	0.443	2.523	0.0975	2.674	0.0321
A_51_P216015	Dleu2	deleted in lymphocytic leukemia, 2 , non-coding RNA	-0.957	0.531	0.0154	0.56	0.452	0.305	0.00024	1.466	0.206	1.491	0.00482	0.645	0.03	1.292	0.178	1.341	0.142	1.397	0.109	1.36	0.00204
A_52_P932202		activated spleen cDNA, RIKEN full-length enriched library, clone:F830031D05 product:unclassifiable	-0.906	0.53	0.0279	1.118	0.843	0.497	0.37	2.007	0.0157	1.95	0.263	0.814	0.0589	1.41	0.0845	1.253	0.217	1.026	0.629	1.226	0.588
A_52_P1051692		adult male spinal cord cDNA, RIKEN full-length enriched library, clone:A330106F13 product:unclassifiable	-0.772	0.53	0.0304	0.522	0.681	0.399	0.227	1.672	0.014	3.775	0.00575	1.438	0.0974	0.942	0.742	0.912	0.699	0.584	0.246	0.798	0.482
A_52_P447929	Tnxb	tenascin XB	-0.881	0.53	0.0469	0.84	0.823	0.654	0.108	2.075	0.0488	2.88	0.0311	0.844	0.257	0.909	0.715	0.935	0.684	0.992	0.956	1.157	0.311
A_51_P325914	Jun	Jun oncogene	-0.886	0.53	0.0456	0.827	0.608	0.798	0.273	1.374	0.22	1.027	0.902	0.498	0.0362	1.268	0.0491	1.292	0.283	1.757	0.0174	1.419	0.226
A_52_P124074	Efr3a	16 days neonate thymus cDNA, RIKEN full-length enriched library, clone:A130089M23 product:unclassifiable	-0.912	0.529	0.0737	0.805	0.624	0.522	0.368	1.586	0.0012	0.763	0.547	0.503	0.000591	2.371	3.42e-05	1.676	0.317	1.785	0.0542	1.793	0.11
A_51_P241407	Arap2	ArfGAP with RhoGAP domain, ankyrin repeat and PH domain 2	-0.816	0.529	0.0478	0.781	0.541	0.79	0.00645	1.464	0.23	0.672	0.466	0.46	0.0248	1.396	0.166	1.307	0.196	1.95	0.202	1.346	0.0959
A_52_P475052	Ttyh1	adult retina cDNA, RIKEN full-length enriched library, clone:A930006N11 product:tweety homolog 1 (Drosophila)	-0.882	0.529	0.116	0.529	0.48	0.288	0.0458	1.795	0.166	0.682	0.567	0.851	0.251	1.524	0.234	1.285	0.658	1.51	0.0395	1.669	0.00832
A_51_P161401	Ankrd44	16 days neonate thymus cDNA, RIKEN full-length enriched library, clone:A130096K20 product:hypothetical Ankyrin repeat profile/Ankyrin-repeat/Ankyrin repeat region circular profile/Yeast DNA-binding domain containing protein	-0.898	0.528	0.0203	1.072	0.701	0.827	0.674	1.278	0.0928	2.646	0.0153	0.966	0.429	1.067	0.651	1.09	0.839	0.889	0.581	0.999	0.998
A_52_P1109107		601098206F1 NCI_CGAP_Mam5 cDNA clone IMAGE:3496848 5'.	-0.818	0.528	0.0109	0.717	0.55	0.758	0.268	1.728	0.225	0.7	0.429	0.611	0.0254	1.448	0.0667	1.297	0.123	2.858	0.00452	2.016	0.172
A_52_P615427	Hspa12a	adult male testis cDNA, RIKEN full-length enriched library, clone:4930413E16 product:unclassifiable	-0.815	0.527	0.0141	0.946	0.718	1.78	0.105	1.738	0.0534	2.004	0.0327	0.688	0.0371	1.654	0.18	1.468	0.148	1.276	0.219	1.493	0.0256
A_52_P269143	D630004D15Rik	0 day neonate kidney cDNA, RIKEN full-length enriched library, clone:D630004D15 product:unclassifiable	-0.797	0.527	0.0558	0.474	0.0737	0.796	0.191	2.08	0.00316	0.604	0.138	0.565	0.00197	1.851	0.0764	1.476	0.376	2.383	0.0955	2.11	0.00317
A_52_P520917	9530051G07Rik	adult male urinary bladder cDNA, RIKEN full-length enriched library, clone:9530051G07 product:unclassifiable	-0.87	0.526	0.0148	0.369	0.332	0.23	0.214	1.641	0.0653	2.565	0.419	0.709	0.203	3.69	0.0274	2.236	0.344	1.551	0.151	1.765	0.142
A_51_P490136	Spry1	sprouty homolog 1 (Drosophila)	-0.784	0.526	0.0136	0.917	0.863	1.089	0.365	1.465	0.0783	0.842	0.564	0.476	0.0116	1.55	0.0221	1.355	0.0619	2.088	0.0356	1.535	0.103
A_51_P104162	Gfod1	0 day neonate eyeball cDNA, RIKEN full-length enriched library, clone:E130012P04 product:CDNA FLJ20330 FIS, CLONE HEP10296 homolog	-0.878	0.525	0.00321	0.941	0.835	0.833	0.241	1.749	0.0822	2.716	0.028	0.942	0.618	1.172	0.325	1.283	0.158	0.823	0.686	1.064	0.864
A_52_P617636	Klf12	Kruppel-like factor 12	-0.848	0.525	0.0471	0.87	0.772	0.778	0.488	2.014	0.0964	0.82	0.553	0.508	0.000923	1.804	0.0511	1.629	0.0729	2.631	0.00135	1.966	0.0294
A_51_P210143	Syne2	synaptic nuclear envelope 2	-0.943	0.524	0.0528	0.84	0.633	0.669	0.29	1.563	0.0194	2.623	0.0445	0.793	0.392	1.175	0.517	1.363	0.33	1.071	0.768	1.123	0.625
A_52_P449974	Ppp1r16b	protein phosphatase 1, regulatory (inhibitor) subunit 16B	-0.928	0.523	0.0396	0.892	0.597	0.802	0.102	1.599	0.135	2.413	0.00264	0.761	0.0383	1.13	0.162	1.32	0.326	1.091	0.252	1.236	0.339
A_52_P755399		adult male hippocampus cDNA, RIKEN full-length enriched library, clone:2900072G21 product:unclassifiable	-0.852	0.523	0.0873	0.889	0.87	0.208	0.0258	1.663	0.209	2.506	0.0893	1.042	0.713	1.273	0.149	1.286	0.139	0.921	0.335	1.237	0.268
A_51_P365152	Hs3st1	heparan sulfate (glucosamine) 3-O-sulfotransferase 1	-0.828	0.522	0.0239	0.738	0.233	0.956	0.895	1.313	0.47	1.167	0.0982	0.452	0.000139	1.159	0.333	1.286	0.176	1.164	0.664	1.335	0.307
A_51_P188501		0 day neonate eyeball cDNA, RIKEN full-length enriched library, clone:E130112N23 product:hypothetical protein	-0.884	0.521	0.00285	0.774	0.742	0.452	0.225	1.78	0.0331	2.883	0.0427	1.092	0.343	1.074	0.548	1.2	0.138	1.035	0.932	1.192	0.538
A_52_P16136	D10Bwg1070e	activated spleen cDNA, RIKEN full-length enriched library, clone:F830023E07 product:hypothetical protein	-0.888	0.521	0.0191	0.867	0.749	0.535	0.0976	1.784	0.0733	2.739	0.0215	1.016	0.851	1.516	0.0139	1.305	0.0453	0.969	0.861	1.23	0.425
A_52_P980627		3 days neonate thymus cDNA, RIKEN full-length enriched library, clone:A630053J03 product:unclassifiable	-0.939	0.516	0.0136	0.653	0.517	0.391	0.159	1.684	0.152	2.259	0.00021	0.86	0.0678	1.327	0.321	1.499	0.0106	1.17	0.573	1.501	0.34
A_51_P247172	D19Ertd652e	0 day neonate skin cDNA, RIKEN full-length enriched library, clone:4632415N18 product:hypothetical G-protein beta WD-40 repeats containing protein	-0.844	0.516	0.0195	0.872	0.728	0.712	0.395	1.39	0.114	2.957	0.0322	1.04	0.8	1.349	0.0725	1.381	0.132	1.013	0.921	1.29	0.217
A_52_P1196325		12 days embryo spinal ganglion cDNA, RIKEN full-length enriched library, clone:D130060K07 product:unclassifiable	-0.85	0.516	0.0542	1.148	0.815	0.853	0.844	1.92	0.159	1.119	0.862	0.593	0.0959	2.37	0.0194	1.801	0.251	1.916	0.0769	2.188	0.135
A_52_P355004	Cttnbp2	10 days neonate cerebellum cDNA, RIKEN full-length enriched library, clone:B930091O06 product:CORTACTIN-BINDING PROTEIN 2 homolog	-0.82	0.516	0.0404	1.095	0.638	0.903	0.421	1.91	0.0706	0.973	0.882	0.472	0.0509	2.096	0.0379	1.666	0.0671	3.098	0.18	1.51	0.0958
A_52_P70888	Snhg11	small nucleolar RNA host gene 11 (non-protein coding)	-0.879	0.515	0.00792	0.501	0.598	0.842	0.557	1.716	0.0904	2.255	0.0276	1.003	0.973	1.473	0.0735	1.065	0.575	0.886	0.718	1.21	0.619
A_51_P254855	Ptgs2	prostaglandin-endoperoxide synthase 2	-0.898	0.515	0.00252	0.883	0.84	0.689	0.0715	1.167	0.4	1.069	0.532	0.447	0.00415	1.645	0.0243	1.667	0.16	2.22	0.0595	1.615	0.0128
A_51_P321743		Putative uncharacterized protein [Source:UniProtKB/TrEMBL;Acc:Q9D1Y2] [ENSMUST00000097692]	-0.819	0.514	0.0289	1.032	0.901	0.697	0.347	1.559	0.0139	2.378	0.0106	1.093	0.317	1.295	0.151	1.429	0.0489	1.081	0.382	1.449	0.103
A_52_P413826		0 day neonate kidney cDNA, RIKEN full-length enriched library, clone:D630006C15 product:unclassifiable	-0.918	0.513	0.0535	1.087	0.855	0.718	0.462	1.584	0.171	2.469	0.0237	1.031	0.665	1.138	0.277	1.06	0.753	0.857	0.189	0.819	0.409
A_51_P285077	Hhatl	hedgehog acyltransferase-like	-0.815	0.512	0.0727	1.358	0.133	1.167	0.598	1.718	0.0476	2.66	0.0452	0.785	0.33	1.333	0.295	1.418	0.277	1.151	0.511	1.199	0.462
A_51_P454993	Tmcc2	transmembrane and coiled-coil domains 2	-0.851	0.512	0.04	0.555	0.205	0.753	0.116	2.035	0.0493	0.883	0.505	0.502	0.0392	1.212	0.266	1.572	0.14	2.33	0.034	1.847	0.151
A_52_P234039	Znrf3	zinc and ring finger 3	-0.827	0.512	0.0399	0.816	0.729	0.868	0.308	1.831	0.0805	0.689	0.391	0.536	0.0368	1.869	0.0218	1.377	0.0314	2.267	0.0194	1.641	0.125
A_51_P379385	Abca8a	ATP-binding cassette, sub-family A (ABC1), member 8a	-0.828	0.512	0.0329	0.705	0.363	0.604	0.222	1.341	0.156	0.582	0.097	0.431	0.0908	2.025	0.00301	1.551	0.194	2.231	0.102	2.302	0.00853
A_52_P596360		2 days pregnant adult female ovary cDNA, RIKEN full-length enriched library, clone:E330039N10 product:unclassifiable	-0.899	0.51	0.0318	1.029	0.965	0.512	0.121	1.601	0.167	2.357	0.0205	1.01	0.915	0.923	0.475	1.045	0.662	0.876	0.38	0.924	0.676
A_52_P955235		15 days embryo male testis cDNA, RIKEN full-length enriched library, clone:8030404G01 product:unclassifiable	-0.955	0.51	0.00916	1.14	0.462	0.78	0.441	1.744	0.0211	2.297	0.0125	0.816	0.0742	1.376	0.0626	1.352	0.323	1.111	0.242	1.169	0.612
A_52_P374288			-0.768	0.509	0.0735	1.73	0.102	1.224	0.242	2.102	0.0226	1.897	0.00947	1.027	0.804	1.22	0.256	0.871	0.327	0.843	0.256	1.033	0.773
A_52_P668304	Dtna	adult male stomach cDNA, RIKEN full-length enriched library, clone:2210407P21 product:unclassifiable	-0.897	0.508	0.0949	0.414	0.0466	0.524	0.149	1.289	0.26	0.64	0.559	0.64	0.21	2.008	0.00656	0.99	0.985	1.856	0.316	1.708	0.432
A_52_P691533		12 days embryo spinal ganglion cDNA, RIKEN full-length enriched library, clone:D130063P19 product:unclassifiable	-0.901	0.508	0.0117	0.84	0.3	0.752	0.419	2.124	0.00466	0.915	0.548	0.501	0.0853	2.209	0.0579	1.485	0.344	1.609	0.189	1.672	0.135
A_52_P763332		16 days neonate cerebellum cDNA, RIKEN full-length enriched library, clone:9630054E03 product:unclassifiable	-0.886	0.507	0.0303	0.629	0.695	0.383	0.19	1.958	0.103	3.338	0.023	1.258	0.262	1.286	0.329	1.225	0.329	0.772	0.443	0.954	0.863
A_52_P470663	Rdh10	retinol dehydrogenase 10 (all-trans) Gene [MGI:1924238] [ENSMUST00000027053]	-0.784	0.507	0.0234	0.759	0.614	1.039	0.792	1.56	0.0382	0.647	0.0755	0.342	0.0823	2.429	0.0424	1.846	0.238	2.45	0.013	2.231	0.0185
A_52_P660765	Uqcc	10 days neonate skin cDNA, RIKEN full-length enriched library, clone:4732403A21 product:basic FGF repressed, Zic binding protein	-0.898	0.506	0.0338	1.231	0.215	0.907	0.573	1.856	0.11	2.584	0.00509	0.916	0.372	1.21	0.119	1.032	0.655	0.826	0.38	0.937	0.828
A_51_P394889	4930573O21Rik	adult male testis cDNA, RIKEN full-length enriched library, clone:4930573O21 product:gamma-aminobutyric acid (GABA-B) receptor, 1	-0.764	0.505	0.0144	1.102	0.348	0.811	0.556	1.909	0.0268	2.123	0.0122	1.109	0.102	1.067	0.158	0.916	0.116	1.401	0.503	1.151	0.42
A_51_P478978	Psme4	adult male aorta and vein cDNA, RIKEN full-length enriched library, clone:A530027G23 product:proteasome (prosome, macropain) activator subunit 4	-0.929	0.505	0.0495	1.018	0.927	0.53	0.429	1.662	0.125	2.246	0.0337	0.962	0.625	1.188	0.0993	1.143	0.129	0.985	0.917	1.161	0.316
A_51_P172131	D4Bwg0951e	DNA segment, Chr 4, Brigham & Women's Genetics 0951 expressed	-0.849	0.505	0.0417	0.783	0.588	1.097	0.51	1.512	0.235	0.776	0.35	0.497	0.0139	1.54	0.025	1.464	0.151	1.889	0.0599	1.562	0.0217
A_51_P314313	Taf4a	TAF4A RNA polymerase II, TATA box binding protein (TBP)-associated factor	-0.842	0.504	0.0137	0.7	0.636	0.675	0.142	1.547	0.164	0.56	0.0899	0.407	0.0585	2.102	0.0564	2.536	0.0217	3.083	0.0584	2.938	0.000538
A_51_P271887	Reck	reversion-inducing-cysteine-rich protein with kazal motifs	-0.86	0.503	0.0117	0.756	0.375	0.787	0.177	1.825	0.0315	0.895	0.705	0.503	0.019	1.398	0.105	1.405	0.116	2.11	0.0154	1.828	0.0252
A_51_P168960	Cnpy1	canopy 1 homolog (zebrafish)	-0.8	0.503	0.149	0.382	0.0546	0.72	0.19	1.219	0.163	0.398	0.441	0.507	0.0235	1.673	0.0187	1.696	0.221	2.203	0.019	2.138	0.015
A_52_P26195	Meis1	Meis homeobox 1	-0.896	0.502	0.0261	0.695	0.535	0.641	0.0408	1.401	0.15	0.843	0.735	0.471	0.0177	1.46	0.041	1.304	0.234	1.822	0.145	1.742	0.0158
A_52_P180988			-0.901	0.501	0.0397	0.28	0.0275	0.192	0.3	0.868	0.288	2.554	0.031	0.39	0.257	1.73	0.432	1.229	0.763	1.693	0.457	1.355	0.632
A_51_P203393	Ankrd33b	ankyrin repeat domain 33B	-0.866	0.501	0.0562	0.777	0.762	0.616	0.045	1.62	0.0465	2.142	0.0196	0.867	0.331	1.148	0.334	1.54	0.0855	0.964	0.876	1.381	0.2
A_52_P652289		12 days embryo male wolffian duct includes surrounding region cDNA, RIKEN full-length enriched library, clone:6720473C09 product:small nuclear ribonucleoprotein polypeptide A'	-0.853	0.5	0.0267	1.441	0.44	1.315	0.108	1.509	0.0198	1.24	0.7	0.749	0.101	1.269	0.172	1.254	0.144	1.124	0.44	1.363	0.332
A_51_P146701	Nsdhl	activated spleen cDNA, RIKEN full-length enriched library, clone:F830111P16 product:unclassifiable	-0.963	0.5	0.0248	0.568	0.402	0.425	0.0768	2.038	0.0492	1.578	0.273	0.857	0.163	1.39	0.192	1.336	0.187	1.078	0.489	1.385	0.205
A_51_P425205	Sod1	superoxide dismutase 1, soluble (cDNA clone IMAGE:5697222), with apparent retained intron.	-0.884	0.5	0.047	1.347	0.22	1.153	0.619	2.012	0.0542	1.475	0.18	0.666	0.0763	1.623	0.0176	1.276	0.122	1.155	0.0747	1.402	0.0638
A_52_P453864	Syne1	synaptic nuclear envelope 1	-0.928	0.499	0.318	0.555	0.355	0.494	0.292	1.18	0.74	1.058	0.928	0.452	0.00648	1.894	0.0453	1.457	0.0678	1.397	0.257	1.337	0.346
A_51_P176474	Kndc1	kinase non-catalytic C-lobe domain (KIND) containing 1	-0.974	0.499	0.0124	0.842	0.536	0.7	0.125	1.331	0.0025	2.001	0.164	0.688	0.109	1.393	0.127	1.285	0.0831	1.308	0.21	1.395	0.223
A_52_P279379	Zcchc11	adult male epididymis cDNA, RIKEN full-length enriched library, clone:9230115F04 product:unclassifiable	-0.953	0.499	0.0303	1.129	0.507	0.963	0.914	1.67	0.124	1.265	0.562	0.755	0.0468	1.432	0.103	1.329	0.0491	1.306	0.0141	1.356	0.218
A_52_P900990		AGENCOURT_12237970 NIH_MGC_136 cDNA clone IMAGE:30289467 5' sequence	-0.943	0.499	0.0061	0.864	0.133	0.7	0.169	1.811	0.0293	1.018	0.932	0.709	0.159	1.626	0.00613	1.327	0.381	1.295	0.0804	1.525	0.195
A_51_P276831	Cep70	centrosomal protein 70	-0.936	0.499	0.0421	0.698	0.123	1.03	0.833	1.437	0.194	1.157	0.193	0.636	0.066	1.625	0.143	1.314	0.122	1.537	0.102	1.483	0.141
A_52_P282631		0 day neonate kidney cDNA, RIKEN full-length enriched library, clone:D630018B17 product:unclassifiable	-0.907	0.499	0.0356	0.941	0.744	0.7	0.202	1.621	0.0704	0.86	0.474	0.652	0.133	1.725	0.142	1.472	0.208	1.409	0.216	1.728	0.097
A_52_P1123530		12 days embryo male wolffian duct includes surrounding region cDNA, RIKEN full-length enriched library, clone:6720430M22 product:unclassifiable	-0.927	0.499	0.0171	0.832	0.658	0.599	0.188	2.364	0.304	2.941	0.2	0.435	0.0498	2.588	0.132	1.386	0.384	1.874	0.034	2.014	0.0765
A_52_P241582	Trmt11	13 days embryo head cDNA, RIKEN full-length enriched library, clone:3110045I18 product:similar to MDS024	-0.941	0.499	0.0394	1.147	0.718	0.593	0.359	1.821	0.097	1.471	0.108	0.815	0.0826	1.304	0.0547	1.126	0.303	1.167	0.142	1.312	0.0454
A_52_P1140788	Gm10404	8 days embryo whole body cDNA, RIKEN full-length enriched library, clone:5730437O09 product:hypothetical protein	-0.822	0.498	0.0147	0.839	0.856	0.496	0.377	1.545	0.394	3.335	0.0946	1.423	0.21	0.832	0.5	0.759	0.318	0.526	0.427	0.783	0.421
A_51_P512340	Pde4b	phosphodiesterase 4B, cAMP specific	-0.762	0.498	0.0156	1.28	0.605	1.286	0.14	1.616	0.0335	1.416	0.581	0.57	0.0363	0.948	0.802	1.155	0.472	2.008	0.082	1.441	0.205
A_52_P433847	Vpreb3	pre-B lymphocyte gene 3	-0.922	0.498	0.0126	0.47	0.432	0.761	0.0527	1.438	0.0938	1.92	0.213	0.449	0.00311	1.699	0.0196	1.603	0.151	1.775	0.00764	1.73	0.171
A_52_P246703	Ak7	adenylate kinase 7	-0.968	0.498	0.0127	0.776	0.32	0.866	0.0864	1.308	0.161	1.716	0.313	0.671	0.0621	1.581	0.000634	1.435	0.143	1.4	0.0442	1.422	0.116
A_52_P465986	Efcab2	EF-hand calcium binding domain 2	-0.901	0.497	0.00295	1.037	0.93	1.095	0.576	1.578	0.274	2.6	0.145	0.753	0.348	1.162	0.561	1.275	0.379	1.068	0.791	1.056	0.804
A_52_P188026	Ccar1	cell division cycle and apoptosis regulator 1	-0.906	0.497	0.0419	1.084	0.848	1.06	0.772	1.677	0.0289	1.173	0.268	0.772	0.0139	1.668	0.0112	1.195	0.633	1.118	0.594	1.131	0.7
A_52_P285207	D630013G24Rik	0 day neonate kidney cDNA, RIKEN full-length enriched library, clone:D630002B10 product:inferred: hypothetical protein {Macaca fascicularis}	-0.878	0.497	0.00614	0.323	0.578	0.571	0.00717	1.933	0.0291	3.285	0.0863	1.06	0.635	1.025	0.89	1.01	0.868	0.957	0.892	0.899	0.652
A_52_P227984	Pdia2	protein disulfide isomerase associated 2	-0.935	0.497	0.0581	1.01	0.983	0.858	0.391	1.552	0.127	2.749	0.0229	0.811	0.0918	1.456	0.209	1.366	0.0336	1.06	0.514	1.242	0.443
A_51_P141152	Sirt1	sirtuin 1 (silent mating type information regulation 2, homolog) 1 (S. cerevisiae)	-0.916	0.497	0.0298	0.897	0.766	0.96	0.461	1.326	0.448	1.054	0.784	0.596	0.000212	1.467	0.121	1.456	0.0859	1.682	0.103	1.638	0.0459
A_51_P253732	Il17rd	interleukin 17 receptor D	-0.926	0.497	0.0388	0.796	0.13	0.766	0.161	1.804	0.0291	1.236	0.449	0.518	0.0243	1.566	0.0127	1.823	0.0109	1.929	0.0693	1.683	0.0369
A_52_P438359	Dnajc19	DnaJ (Hsp40) homolog, subfamily C, member 19 Gene [MGI:1914963] [ENSMUST00000011029]	-0.907	0.497	0.00209	0.751	0.417	0.815	0.217	1.611	0.117	0.97	0.735	0.634	0.105	1.246	0.0632	1.193	0.398	1.733	0.00379	1.357	0.012
A_52_P559808	Arhgef12	Rho guanine nucleotide exchange factor (GEF) 12	-0.867	0.497	0.00239	0.883	0.422	0.812	0.261	1.648	0.0917	0.812	0.291	0.535	0.0296	1.445	0.00954	1.377	0.333	1.917	0.0086	1.52	0.00458
A_51_P377914	Nr3c2	nuclear receptor subfamily 3, group C, member 2	-0.867	0.496	0.0322	0.809	0.716	1.068	0.781	2.144	0.0137	3.953	0.0204	0.833	0.0898	1.148	0.479	1.25	0.448	1.097	0.708	1.048	0.759
A_51_P120137	Fam82a1	family with sequence similarity 82, member A1	-0.941	0.496	0.0449	0.511	0.118	0.705	0.0475	1.607	0.173	1.204	0.208	0.773	0.006	1.298	0.0347	1.307	0.0598	1.66	0.0825	1.19	0.44
A_52_P37477	4430402I18Rik	RIKEN cDNA 4430402I18 gene	-0.954	0.496	0.00952	0.626	0.294	0.832	0.18	1.42	0.13	2.068	0.182	0.557	0.177	1.542	0.212	1.553	0.239	1.407	0.312	1.546	0.205
A_51_P455208	Ptpn13	protein tyrosine phosphatase, non-receptor type 13	-0.924	0.495	0.0129	0.726	0.114	0.911	0.168	1.596	0.235	1.019	0.466	0.482	0.0714	1.753	0.00791	1.642	0.208	1.933	0.0322	1.693	0.0558
A_52_P283055	Slc5a3	solute carrier family 5 (inositol transporters), member 3	-0.87	0.495	0.0223	1.168	0.433	0.923	0.385	1.566	0.158	1.122	0.228	0.539	0.00487	2.491	0.0237	1.732	0.402	1.668	0.0678	2.008	0.000684
A_51_P184672	Tcte3	t complex testis-specific protein mRNA, t haplotype	-0.921	0.494	0.0203	0.825	0.481	1.242	0.0819	1.254	0.0165	1.588	0.136	0.749	0.0538	1.466	0.102	1.376	0.0682	1.287	0.0601	1.114	0.578
A_52_P996429	D930043N17Rik	15 days embryo head cDNA, RIKEN full-length enriched library, clone:D930043N17 product:unclassifiable	-0.964	0.494	0.0372	0.896	0.477	0.734	0.37	1.522	0.0429	1.431	0.323	0.67	0.323	1.346	0.176	1.295	0.0878	1.167	0.56	1.168	0.289
A_52_P143107	C230013L11Rik	0 day neonate cerebellum cDNA, RIKEN full-length enriched library, clone:C230013L11 product:hypothetical protein	-0.964	0.494	0.0246	0.82	0.388	0.907	0.506	1.553	0.0929	1.966	0.0153	0.616	0.0375	1.622	0.222	1.396	0.118	1.46	0.278	1.59	0.253
A_52_P340073	Efnb2	ephrin B2	-0.93	0.494	0.0108	0.54	0.143	0.599	0.0304	1.203	0.325	1.027	0.96	0.676	0.0106	0.984	0.887	1.174	0.16	1.83	0.00534	1.365	0.199
A_52_P153804	2810055G20Rik	RIKEN cDNA 2810055G20 gene , non-coding RNA	-0.839	0.494	0.0179	1.161	0.374	1.032	0.896	1.88	0.00973	1.234	0.0573	0.567	0.0879	1.793	0.143	1.408	0.204	1.197	0.435	1.682	0.198
A_51_P149469	Actc1	actin, alpha, cardiac muscle 1	-0.919	0.494	0.0539	0.691	0.445	0.69	0.275	1.266	0.229	1.579	0.0682	0.432	0.00723	1.233	0.445	1.191	0.116	1.692	0.38	1.364	0.0497
A_51_P185175	Fkbp4	FK506 binding protein 4	-0.959	0.494	0.0532	0.647	0.248	0.536	0.0804	1.524	0.157	1.353	0.159	0.667	0.105	1.691	0.0362	1.725	0.0991	1.552	0.109	2.008	0.0207
A_52_P626101	Letm2	3 days neonate thymus cDNA, RIKEN full-length enriched library, clone:A630032J15 product:hypothetical protein	-0.976	0.493	0.0371	0.777	0.604	0.682	0.177	1.657	0.0715	2.105	0.0368	0.879	0.411	1.411	0.0697	1.314	0.262	1.032	0.865	1.168	0.553
A_52_P391639	1600029I14Rik	RIKEN cDNA 1600029I14 gene , non-coding RNA	-0.99	0.493	0.049	0.797	0.58	0.746	0.221	1.429	0.153	1.88	0.0921	0.654	0.0645	1.503	0.0729	1.444	0.0867	1.43	0.117	1.409	0.117
A_52_P803797		13 days embryo lung cDNA, RIKEN full-length enriched library, clone:D430037I24 product:unclassifiable	-0.948	0.493	0.0018	0.843	0.5	0.499	0.287	1.968	0.0798	1.776	0.255	0.828	0.0728	1.379	0.0316	1.435	0.0342	1.123	0.148	1.476	0.102
A_52_P907073	Neo1	10 days embryo whole body cDNA, RIKEN full-length enriched library, clone:2610028H22 product:unclassifiable	-0.969	0.493	0.00327	0.958	0.811	0.692	0.133	1.843	0.0186	1.543	0.115	0.697	0.113	1.352	0.283	1.168	0.259	1.401	0.205	1.292	0.0962
A_52_P679152	Clk1	CDC-like kinase 1	-0.915	0.493	0.0462	0.892	0.175	1.017	0.697	1.513	0.0481	1.027	0.929	0.572	0.0591	1.65	0.0942	1.319	0.125	1.642	0.0686	1.59	0.0956
A_51_P122157	Fam154b	family with sequence similarity 154, member B	-0.889	0.493	0.0227	0.879	0.523	0.972	0.688	1.173	0.618	1.166	0.192	0.628	0.0426	1.674	0.081	1.408	0.0575	1.589	0.0281	1.626	0.0502
A_52_P78168		13 days embryo male testis cDNA, RIKEN full-length enriched library, clone:6030446P15 product:unclassifiable	-0.906	0.492	0.0237	0.447	0.378	0.549	0.601	1.322	0.196	1.639	0.145	1.003	0.956	0.995	0.966	1.385	0.038	0.8	0.473	1.639	0.569
A_52_P462239	D130020G16Rik	12 days embryo spinal ganglion cDNA, RIKEN full-length enriched library, clone:D130085P08 product:unclassifiable	-0.866	0.492	0.00416	0.755	0.311	1.172	0.683	2.056	0.106	2.839	0.0488	0.878	0.205	1.507	0.192	1.444	0.338	1.136	0.574	1.394	0.458
A_51_P501773	Slc35f3	solute carrier family 35, member F3	-0.921	0.492	0.019	1.12	0.551	1.063	0.569	1.731	0.0518	2.573	0.0647	0.578	0.049	1.577	0.0218	1.391	0.0368	1.376	0.0365	1.217	0.342
A_51_P308549	Dnaja4	DnaJ (Hsp40) homolog, subfamily A, member 4	-0.977	0.492	0.0331	0.81	0.728	0.831	0.48	1.786	0.00682	2.209	0.237	0.645	0.254	1.594	0.211	1.486	0.265	1.35	0.365	1.593	0.258
A_52_P779691	D230018H15Rik	12 days embryo eyeball cDNA, RIKEN full-length enriched library, clone:D230018H15 product:unclassifiable	-0.856	0.492	0.00407	0.796	0.243	0.354	0.278	2	0.00433	1.637	0.324	1.013	0.765	1.507	0.162	1.256	0.289	1.885	0.333	1.442	0.231
A_51_P259029	Dusp26	dual specificity phosphatase 26 (putative)	-0.84	0.492	0.00795	0.688	0.473	1.199	0.412	1.252	0.422	2.2	0.193	0.425	0.0448	1.331	0.0392	1.338	0.045	1.818	0.0871	1.469	0.196
A_51_P216085	Lrrc46	leucine rich repeat containing 46	-0.968	0.492	0.0405	0.84	0.183	0.77	0.0891	1.511	0.233	1.237	0.189	0.643	0.0211	1.519	0.0266	1.415	0.0723	1.515	0.0148	1.749	0.12
A_51_P109976	1700001C02Rik	RIKEN cDNA 1700001C02 gene	-0.977	0.492	0.042	0.709	0.268	0.759	0.181	1.244	0.19	1.65	0.145	0.634	0.0691	1.509	0.0144	1.284	0.0193	1.426	0.0289	1.452	0.0965
A_51_P499122		BE368005 601221886F1 NCI_CGAP_Lu29 cDNA clone IMAGE:3590924 5' sequence	-0.841	0.492	0.0286	0.919	0.877	0.924	0.531	1.531	0.153	0.689	0.293	0.474	0.0517	2.482	0.0587	1.555	0.28	2.243	0.0615	2.057	0.0635
A_52_P884550		Q25015_9VEST Lysin precursor, partial (9%)	-0.967	0.492	0.0187	0.732	0.328	0.874	0.558	1.236	0.119	1.708	0.185	0.659	0.0475	1.587	0.0956	1.329	0.298	1.577	0.189	1.544	0.062
A_51_P299339	Klf15	Kruppel-like factor 15	-0.842	0.492	0.07	1.085	0.675	1.121	0.594	1.765	0.11	1.254	0.344	0.652	0.18	1.773	0.00422	1.171	0.488	2.116	0.176	2.42	0.0219
A_51_P159402	Gcat	glycine C-acetyltransferase	-0.921	0.491	0.0391	0.923	0.574	1.066	0.641	1.822	0.106	2.091	0.0766	1.103	0.532	0.937	0.691	1.142	0.385	1.179	0.265	1.009	0.885
A_51_P105991	Tbx6	T-box 6	-0.942	0.491	0.0265	0.921	0.882	0.754	0.171	1.82	0.00195	2.38	0.0429	0.831	0.377	1.424	0.138	1.463	0.203	1.059	0.645	1.417	0.397
[truncated: 758 more rows]
