# Supplementary material for: Radiation-induced pulmonary gene expression changes are attenuated by the CTGF antibody Pamrevlumab
Source: Respir Res. 2018 Jan 18;19:14. doi: 10.1186/s12931-018-0720-4 (PMC5774112; doi:10.1186/s12931-018-0720-4)
Supplement: Supplementary file 4 — GO categories associated with the RT-elevated gene set. (XLSX 24 kb) [file 12931_2018_720_MOESM4_ESM.xlsx]

## Sheet: Table S4
Table S4: GO categories associated with the RT-elevated gene set
Terminal GO categories with ≥9 members and >3-fold enrichment at p < 0.001 among RT-elevated and FG-3019-diminished genes were identified as described in the Materials and Methods. Enrichment = (n/1310 unique GO-annotated genes elevated by RT and diminished by FG-3019) / (N/19378 total unique genes associated with a GO term), where n = genes in list in category, and N = total genes in category; p…
Immune Response Categories
GO Term	Description	(n, N)	Enrichment	p	Genes in List in Category
GO:0019886	antigen processing & presentation of exogenous peptide via MHC class II	(11, 14)	11.6226	3.9e-11	H2-DMb2, H2-DMb1, H2-Ab1, H2-Oa, H2-Aa, Unc93b1, Fcgr2b, Fcer1g, Ifi30, H2-Eb1, H2-Dma
GO:0090026	positive regulation of monocyte chemotaxis	(7, 9)	11.5052	2.03e-07	Pla2g7, Ccl5, Ccr2, Aif1, Serpine1, S100a14, Cxcl12
GO:0042613	MHC class II protein complex	(7, 10)	10.3547	6.36e-07	H2-DMb2, H2-DMb1, H2-Ab1, H2-Aa, H2-Oa, H2-Eb1, H2-Dma
GO:0050857	positive regulation of antigen receptor-mediated signaling pathway	(6, 9)	9.86158	6.64e-06	Ccr7, Ptprc, Kcnn4, Nfam1, Prkcb, Ada
GO:0048247	lymphocyte chemotaxis	(7, 12)	8.62888	3.72e-06	Ccr7, Ccl5, Ccr2, Cxcr3, Ccl2, Ccl3, Adam8
GO:0043011	myeloid dendritic cell differentiation	(7, 12)	8.62888	3.72e-06	Relb, Gimap5, Sfpi1, Dcstamp, Lilrb3, Camk4, Ubd
GO:2000406	positive regulation of T cell migration	(6, 11)	8.06856	3.24e-05	Ccr7, Ccl5, Ccr2, Aif1, Adam8, Adam10
GO:0008009	chemokine activity	(17, 33)	7.62031	4.81e-12	Cxcl1, Ccl1, Ccl12, Cxcl3, Cxcl12, Cxcl14, Cxcl10, Ccl7, Ccl8, Ccl5, Cxcl16, Ccl6, Ccl9, Ccl17, Ccl2, Ccl3, Ccl4
GO:0001909	leukocyte mediated cytotoxicity	(7, 14)	7.39618	1.43e-05	Ncf1, Ptpn6, Stxbp2, Fcgr1, Fcgr3, Ctsh, Serpinb9
GO:0002281	macrophage activation involved in immune response	(7, 14)	7.39618	1.43e-05	Tlr2, Cx3cr1, Lbp, Tlr6, Tyrobp, Tlr7, Syk
GO:0001774	microglial cell activation	(6, 12)	7.39618	6.12e-05	Tlr2, Aif1, Casp1, Cx3cr1, Tlr6, Tlr7
GO:0019956	chemokine binding	(6, 12)	7.39618	6.12e-05	Darc, Ccr7, A2m, Ccr5, Ccr2, Cxcr3
GO:0071622	regulation of granulocyte chemotaxis	(5, 10)	7.39618	0.000265	Ccr7, C3ar1, Ccl5, S100a14, Ccl2
GO:0016064	immunoglobulin mediated immune response	(9, 19)	7.00691	1.43e-06	C4b, H2-Ab1, Fcgr1, Fcgr3, Fcgr2b, Fcer1g, H2-Eb1, H2-DMa, Irf7
GO:0048020	CCR chemokine receptor binding	(8, 17)	6.96111	5.98e-06	Ccl7, Ccl5, Ccl12, Stat1, Ccl17, Ccl2, Ccl3, Ccl4
GO:0006911	phagocytosis, engulfment	(7, 15)	6.9031	2.52e-05	Fcgr1, Fcgr3, Sirpa, Fcgr2b, Aif1, Fcer1g, Clec7a
GO:0045576	mast cell activation	(6, 13)	6.82725	0.000107	Lcp2, Lat2, Cd48, Fcgr3, Fcer1g, Rhoh
GO:0042535	positive regulation of tumor necrosis factor biosynthetic process	(5, 11)	6.7238	0.000459	Ccr2, Fcgr3, Tlr2, Lbp, Tlr1
GO:0042093	T-helper cell differentiation	(5, 11)	6.7238	0.000459	Relb, Ptger4, Il12b, Gadd45g, Il4
GO:0030593	neutrophil chemotaxis	(13, 29)	6.63106	1.42e-08	Itgam, Cxcl1, Fcgr3, Nckap1l, Cxcl3, Itgb2, Spp1, Amica1, Fcer1g, Cxadr, Ccl2, Ccl3, Syk
GO:0043032	positive regulation of macrophage activation	(5, 12)	6.16349	0.000743	Il1rl1, Lbp, H60a, Ulbp1, Il4ra
GO:0006968	cellular defense response	(5, 12)	6.16349	0.000743	Ncf1, Ccr2, Tnfrsf4, B2m, Ccl17
GO:0042119	neutrophil activation	(5, 12)	6.16349	0.000743	Ccl5, Fcer1g, Myo1f, Tyrobp, Syk
GO:0019865	immunoglobulin binding	(5, 12)	6.16349	0.000743	Fcgr3, Fcgr1, Fcgr2b, Fcer1g, Fcgrt
GO:0009620	response to fungus	(7, 17)	6.09097	6.76e-05	Ncf1, Clec4n, Clec7a, Cotl1, Bak1, Malt1, Ptx3
GO:0043372	positive regulation of CD4-positive, alpha-beta T cell differentiation	(7, 18)	5.75259	0.000104	Ccr7, Gimap5, Il6, Ccr2, Nckap1l, Sash3, Il4ra
GO:0043304	regulation of mast cell degranulation	(7, 18)	5.75259	0.000104	Stxbp2, Hmox1, Fcer1g, Adora3, Fgr, Cd300a, Syk
GO:0007159	leukocyte cell-cell adhesion	(12, 32)	5.54714	5.5e-07	Ptprc, Itgam, Ccl5, Icam1, Cd44, Fermt3, Olr1, Itgb2, Podxl2, Selp, Syk, Selplg
GO:0050850	positive regulation of calcium-mediated signaling	(9, 24)	5.54714	1.48e-05	2010110P09Rik, Exoc4, Adora3, Ada, Igf1, Ccl3, Ccl4, Syk, Ncam1
GO:0032733	positive regulation of interleukin-10 production	(6, 16)	5.54714	0.000419	Cd34, Il20rb, Il12b, Fcer1g, Sash3, Il4
GO:0050715	positive regulation of cytokine secretion	(19, 51)	5.51088	3.12e-10	Cd209d, Ccr7, Ccr5, Clec5a, Ptger4, AF251705, Tlr2, Casp1, Pycard, Fgrg, Clec4e, Cd34, Csf1r, Il1rl1, Clec4n, Ccl3, Syk, Scamp5, Il4ra
GO:0050766	positive regulation of phagocytosis	(13, 35)	5.49431	2.1e-07	Ccr7, Fcgr3, Sirpa, Fcgr2b, Clec7a, Nckap1l, Tub, Slc11a1, Fcgr1, Fcer1g, Pros1, Ccl2, Ptx3
GO:2000107	negative regulation of leukocyte apoptotic process	(10, 27)	5.47865	5.61e-06	Ccr7, Aurkb, Ccr5, Ccl5, Tnfrsf4, Cd44, Ada, Cxcl12, Serpinb9, Axl
GO:0050853	B cell receptor signaling pathway	(10, 27)	5.47865	5.61e-06	Ptprc, Ptpn6, Lat2, Nfam1, Nckap1l, Nfatc2, Prkcb, Klhl6, Mef2c, Syk
GO:0033209	tumor necrosis factor-mediated signaling pathway	(7, 19)	5.44982	0.000155	Tnfrsf1b, Tnfrsf4, Tnfsf18, 5730403B10Rik, Stat1, Pycard, Ptk2b
GO:0042098	T cell proliferation	(12, 33)	5.37904	8.11e-07	Ptprc, Itgam, Tnfrsf4, Dock2, Fcgr4, Tnfsf18, Fkbp1b, Itgb2, Cxcl12, Rps6, Malt1, Slc11a1
GO:0032760	positive regulation of tumor necrosis factor production	(11, 31)	5.2489	3.1e-06	Ccr7, Ccr5, Il12b, Tlr2, Fcer1g, Clec7a, Sash3, Lbp, Il18, Ccl3, Ccl4
GO:0002825	regulation of T-helper 1 type immune response	(7, 20)	5.17733	0.000225	Ccr7, Il1rl1, H2-Ab1, Ccr2, Il12b, Il4ra, Slc11a1
GO:0035458	cellular response to interferon-beta	(7, 20)	5.17733	0.000225	Pyhin1, Tmem173, Trex1, Ifit3, Ifi205, Ifi204, Ifit1
GO:0032722	positive regulation of chemokine production	(10, 29)	5.10082	1.18e-05	Csf1r, Il1rl1, Ccl5, Il6, Tlr2, P2ry2, Lbp, Il18, Tlr7, Il4ra
GO:0032814	regulation of natural killer cell activation	(8, 24)	4.93079	0.000118	Hps1, Il12b, Ptpn22, Slamf7, Il18, H60a, Ulbp1, Axl
GO:0045577	regulation of B cell differentiation	(7, 21)	4.93079	0.000318	Ptprc, Ptpn6, Card11, Nfam1, Nckap1l, Sfrp1, Syk
GO:0002820	negative regulation of adaptive immune response	(6, 18)	4.93079	0.000864	Ptpn6, Ptprc, Il1rl1, Il20rb, Fcgr2b, Samsn1
GO:0048525	negative regulation of viral reproduction	(6, 18)	4.93079	0.000864	Oas1a, Ccl5, Oas3, Rsad2, Oasl1, Ifit1
GO:0006956	complement activation	(10, 31)	4.77173	2.3e-05	Cfb, C4b, Masp1, C4bp, Cfi, C1rb, C1qa, C1qb, C1ra, Cfp
GO:0006953	acute-phase response	(9, 28)	4.75469	6.11e-05	Il6, Ptger3, Il1rn, Saa3, Lbp, Saa1, Saa2, Orm1, Orm2
GO:0051607	defense response to virus	(17, 58)	4.33569	1.61e-07	Ptprc, Tmem173, Il6, Il12b, Cxcl9, Dhx58, Rsad2, Tlr7, Tlr8, Itgax, Cxcl10, Apobec1, Cd86, Samhd1, Oas3, Cxadr, Ddx60
GO:0045087	innate immune response	(44, 154)	4.22639	8.39e-17	Ptpn6, Clec4a2, Clec5a, Unc93b1, Clec7a, Dhx58, Hck, Marco, Fgr, Irf7, Cfp, Axl, Irak4, Csf1r, Samhd1, Clec4n, Cfi, Fcgr1, Tmem173, Cfb, Tnfaip8l2, C4b, C4bp, C1rb, Tlr2, Cyba, Cybb, C1qb, Tlr7, Tlr8, Ly86, Zbp1, Il1rl1, Masp1, Btk, Clec4d, Lbp, Tlr1, Tlr6, Lcn2, C1ra, Il4, Syk, Il1rl2
GO:0030890	positive regulation of B cell proliferation	(10, 35)	4.22639	7.42e-05	Ptprc, Card11, Tnfrsf4, Cdkn1a, Nckap1l, Nfatc2, Sash3, Ada, Mef2c, Il4
GO:0042102	positive regulation of T cell proliferation	(18, 65)	4.09635	1.82e-07	Ptprc, Ccr7, Ccr2, Il6, Il12b, Aif1, Nckap1l, Sash3, Il18, Card11, Igfbp2, Cd86, Ccl5, Pdcd1lg2, Igf1, Cd276, Il4, Syk
GO:0032649	regulation of interferon-gamma production	(18, 65)	4.09635	1.82e-07	Irf8, Ccr7, Ccr2, Il12b, Sash3, Il18, H2-Eb1, Tlr7, Tlr8, Axl, Slc11a1, Il1rl1, Il20rb, Gimap5, Sh2d1b1, Cd276, Ulbp1, H60a
GO:0002221	pattern recognition receptor signaling pathway	(9, 34)	3.91563	0.000321	Cd86, Ptafr, Tlr2, Unc93b1, Clec7a, S100a14, Tnip3, Tlr6, Tlr7
GO:0034341	response to interferon-gamma	(9, 34)	3.91563	0.000321	H2-Ab1, Ccl5, Cxcl16, H2-Aa, Il12b, Stat1, Ccl2, Kynu, Slc11a1
GO:0005044	scavenger receptor activity	(10, 39)	3.79291	0.000201	Lgals3bp, Cd5, Cxcl16, Corin, Cfi, Enpp1, Msr1, Marco, Cd6, Loxl2
GO:0071222	cellular response to lipopolysaccharide	(16, 63)	3.75679	3.07e-06	Irf8, Fcgr4, Il12b, Il18, Ankrd1, Mef2c, Axl, Ccl5, Ptafr, Serpine1, Lbp, Tnip3, Stat1, Ccl2, Raet1a, Ccl3
GO:0001816	cytokine production	(12, 49)	3.62262	7.68e-05	Tmem173, Irak4, Fabp4, Runx3, Ptafr, Casp1, Nfatc2, Lipa, Pycard, Il4, Irf7, Slc11a1
GO:0042130	negative regulation of T cell proliferation	(10, 41)	3.60789	0.000312	Ptpn6, Vsig4, H2-Ab1, Il20rb, H2-Aa, Pdcd1lg2, Kng1, Cdkn2a, Cd276, H2-Eb1
GO:0006909	phagocytosis	(10, 41)	3.60789	0.000312	Irf8, Icam5, Ccr2, Cd302, Vav1, Coro1c, Hck, Tub, Slc11a1, Axl
GO:0050728	negative regulation of inflammatory response	(15, 69)	3.21573	4.59e-05	Chrna7, Ptger4, Il12b, Pparg, Fcgr2b, Aoah, H2-Eb1, Apoe, Tnfrsf1b, Il20rb, Ada, Nt5e, Cd276, Acp5, Il4
GO:0001818	negative regulation of cytokine production	(21, 97)	3.20247	1.6e-06	Chrna7, Il12b, Fcgr2b, Tlr2, Pparg, Dhx58, Nckap1l, H2-Eb1, Gba, Axl, Slc11a1, Trim30a, Cd34, Vsig4, Il1rl1, Il20rb, Gimap5, Hmox1, Sh2d1b1, Lbp, Acp5
GO:0002698	negative regulation of immune effector process	(13, 64)	3.0047	0.000298	Ptpn6, Ptprc, Ccr2, Fcgr2b, Cd300a, Ifit1, A2m, Masp1, Hmox1, Il20rb, Sh2d1b1, Il4, Il4ra
Table E2 (continued): Terminal GO categories associated with the RT-elevated gene set
Mitosis, Chromosome Condensation, Cyclin & Cell Division Categories
GO Term	Description	(n, N)	Enrichment	p	Genes in List in Category
GO:0000940	condensed chromosome outer kinetochore	(6, 10)	8.87542	1.56e-05	Cenpf, F630043A04Rik, Bub1b, Ska1, Plk1, Ccnb1
GO:0000777	condensed chromosome kinetochore	(5, 9)	8.21798	0.00014	Cenph, Bub1b, Birc5, Spc25, Cenpa
GO:0000779	condensed chromosome, centromeric region	(5, 11)	6.7238	0.000459	Aurkb, Cenpe, Sgol2, Sgol1, Cenpa
GO:0016538	cyclin-dependent protein kinase regulator activity	(8, 19)	6.22836	1.65e-05	Cdkn1a, Ccne1, Cdkn2b, Cdkn2a, Ccnd1, Cks2, Ccne2, Cks1b
GO:0030261	chromosome condensation	(9, 26)	5.12043	3.13e-05	Aifm2, Ncapd2, Cdca5, Ncapg2, Nusap1, Ncapg, Cdk1, Stra8, Top2a
GO:0034502	protein localization to chromosome	(7, 21)	4.93079	0.000318	Aurkb, Bub1b, Casc5, Gsg2, Cdk1, Plk1, Cenpa
GO:0010389	regulation of G2/M transition of mitotic cell cycle	(7, 24)	4.31444	0.000791	Cenpf, Stra8, Cdk1, Cdkn2a, Ccng1, Cdt1, Top2a
GO:0005819	spindle	(17, 62)	4.05597	4.66e-07	Kif22, Aurkb, Spag5, Psrc1, Aurka, Racgap1, Myc, Kif20a, Gsg2, Kif23, Plk1, Kif11, Prc1, Tpx2, Incenp, Cenpf, Ect2
GO:0005876	spindle microtubule	(10, 37)	3.99794	0.000124	Spag5, F630043A04Rik, Aurka, Nusap1, Kntc1, Birc5, Cdk1, Ska1, Plk1, Tpx2
GO:0000910	cytokinesis	(13, 57)	3.3737	8.64e-05	Aurkb, Racgap1, Ckap2, Kif20a, Kif23, Plk1, Prc1, Incenp, Pstpip1, Cep55, Nusap1, Ect2, Birc5
GO:0051781	positive regulation of cell division	(11, 52)	3.12915	0.000595	Aurkb, Ereg, Racgap1, Fgf2, Thbs4, Ect2, Pdgfd, Pgf, Mdk, Kif23, Pdgfc
GO:0007067	mitosis	(47, 223)	3.11767	1.99e-12	Spag5, Cenph, Ncapd2, Aspm, Kntc1, Rps6, Kif11, Plk1, Ercc6l, Cdca2, Cdca3, Tpx2, Ccnb2, Cenpe, Apitd1, Nuf2, Ccna2 , Cep55, Nek6, Ccna1, Spc25, Sgol1, Ccng1, Ccnb1, Ube2c, Ccnf, Psrc1, Aurkb, Aurka, Cdca5, Casc5, Kif2c, Ska1, Cdk1, Cenpw, Cdc20, Incenp, F630043A04Rik, Bub1b, Fam83d, D2Ertd750e, Cdca8, Ncapg2, Nusap1, Oip5, Birc5, Tubb3
ECM, Collagen, Bone or Tissue Remodeling & Integrin Related Categories
GO Term	Description	(n, N)	Enrichment	p	Genes in List in Category
GO:0005201	extracellular matrix structural constituent	(14, 28)	7.39618	6.35e-10	Col3a1, Col4a2, Col4a1, Col4a4, Col4a3, Col24a1, Comp, Col1a2, Col1a1, Emilin1, Mfap5, Eln, Fbn1, Col5a2
GO:0030574	collagen catabolic process	(8, 17)	6.96111	5.98e-06	Mmp14, Mmp19, Adamts2, Mmp8, Adam15, Prss2, Mmp2, Mmp3
GO:0034105	positive regulation of tissue remodeling	(7, 20)	5.17733	0.000225	Trf, Il18, Dcstamp, Spp1, Cdkn2a, Adam8, Syk
GO:0005581	collagen	(27, 83)	4.81197	2.52e-12	Col12a1, Col15a1, Col18a1, C1qtnf6, Col3a1, Marco, Col4a2, Col4a1, Col4a4, Col4a3, C1qtnf9, C1ql3, Col24a1, Emilin2, Emilin1, C1qc, Fcna, Col6a4, Msr1, C1qa, C1qb, Col28a1, Col1a2, Col1a1, Col8a1, Ccbe1, Col5a2
GO:0046850	regulation of bone remodeling	(9, 28)	4.75469	6.11e-05	Csf1r, Tnfrsf11b, Grem1, Trf, Sfrp1, Spp1, Dcstamp, Adam8, Syk
GO:0030279	negative regulation of ossification	(9, 29)	4.59073	8.34e-05	Grem1, Enpp1, P2ry2, Sox9, Sfrp1, Tph1, Mef2c, Ccl3, Ptk2b
GO:0008305	integrin complex	(8, 26)	4.5515	0.000222	Itgam, Itga7, Itgae, Itgb6, Itga3, Itgb2, Itgb4, Itgax
GO:0005604	basement membrane	(27, 88)	4.53857	1.2e-11	Sparc, Fn1, Col15a1, Timp3, Col18a1, Timp1, Vwa1, Cst3, Col4a2, Col4a1, Col4a4, Col4a3, Lamc2, Ccdc80, Itgb4, Fbn1, Loxl2, Tnc, Thbs4, Nid2, Mmrn2, Hspg2, Thbs2, Col28a1, Trf , Tgfbi, Col8a1
GO:0033628	regulation of cell adhesion mediated by integrin	(8, 30)	3.94463	0.000653	Ccl5, Plau, Lpxn, Nckap1l, Serpine1, Ada, Fermt3, Syk
GO:0030199	collagen fibril organization	(9, 34)	3.91563	0.000321	Grem1, Col1a2, Adamts2, Col1a1, Col3a1, Plod3, Tgfbr, Col5a2, Loxl2
GO:0007229	integrin-mediated signaling pathway	(19, 72)	3.90354	1.93e-07	Itgam, Itga7, Itgae, Adamts2, Itga3, Cib2, Vav1, Col3a1, Itgb2, Fgr, Adam8, Tyrobp, Ptk2b, Itgax, Fcer1g, Itgb6, Itgb4, Ctgf, Syk
GO:0005578	proteinaceous extracellular matrix	(65, 248)	3.87703	6.02e-22	Sparc, Fn1, Timp3, Adamtsl2, Gpc4, Timp1, Vwa1, Cpz, Lgals3bp, Col24a1, Mmp12, Fbln7, Emilin2, Wnt10a, Emilin1, Eln, Fbn1, Cilp, Loxl2, Adamts2, Col6a4, Tnc, Chl1, Mmp8, Mmp2, Hspg2, Mmp3, Ucma, Tnfrsf11b, Col28a1, Comp, Col1a2, Col1a1, Col8a1, Mfap5, Fmod, Col5a2, Col12a1, Mmp19, Adamts7, Col15a1, Col18a1, Col3a1, Col4a2, Crtac1, Col4a1, Col4a4, Col4a3, Adamts4, Lamc2, Ccdc80, Sparcl1, Ctgf, Ada…
GO:0050840	extracellular matrix binding	(9, 38)	3.50346	0.000781	Sparc, Itga7, Spock2, Lgals1, Thbs4, Tgfbi, Spp1, Eln, Fbln2
GO:0005178	integrin binding	(14, 68)	3.04549	0.000152	Gpnmb, Itga7, Icam1, Angptl3, Col3a1, Thbs4, Adam8, Col4a3, Mmp14, Itgb6, Fermt3, Igf1, Ctgf, Syk
Lipoprotein & Lipid Related Categories
GO Term	Description	(n, N)	Enrichment	p	Genes in List in Category
GO:0034362	low-density lipoprotein particle	(5, 12)	6.16349	0.000743	Apoe, Pla2g7, Apoc2, Msr1, Apobr
GO:0034361	very-low-density lipoprotein particle	(7, 18)	5.75259	0.000104	Apoe, Apoc1, Apoc2, Apoc4, Pcyox1, Apobr, Lpl
GO:0034364	high-density lipoprotein particle	(8, 23)	5.14517	8.36e-05	Apoc1, Apoe, Apoc2, Saa3, Clu, Apoc4, Saa1, Saa2
GO:0019915	lipid storage	(7, 21)	4.93079	0.000318	Enpp1, Angptl3, Plin2, Hexa, Hexb, Gm2a, Bscl2
GO:0050994	regulation of lipid catabolic process	(9, 39)	3.41362	0.000956	Apoc1, Apoc2, Gimap5, Angptl3, Abcd2, Aadac, Cpt1a, Mtor, Pik3cg
GO:0016298	lipase activity	(18, 87)	3.06049	1.7e-05	Lipf, Pld3, Aadac, Plb1, Lipa, Pla2g15, Plcl2, Lpl, Pla2g7, Pnpla3, Ccl5, Pld4, Hmox1, Mgll, Pla2g5, Abhd12, Plcd4, Plcb2
Other GO Categories
GO Term	Description	(n, N)	Enrichment	p	Genes in List in Category
GO:0043395	heparan sulfate proteoglycan binding	(6, 15)	5.91695	0.000278	Ptprc, Itgam, Grem1, Comp, Gpc4, Fst
GO:0006691	leukotriene metabolic process	(8, 24)	4.93079	0.000118	Ncf1, Cyp4f18, Alox5ap, Pla2g5, Alox5, Ltc4, Syk, Cyp4f16
GO:0071230	cellular response to amino acid stimulus	(10, 31)	4.77173	2.3e-05	2400001E08Rik, Col1a2, Col1a1, Col3a1, Pdgfd, Col4a1, Pdgfc, Mmp2, Col5a2, Mmp3
GO:0045429	positive regulation of nitric oxide biosynthetic process	(8, 30)	3.94463	0.000653	Il6, Icam1, Tlr2, Aif1, Itgb2, H60a, Ulbp1, Ptx3
GO:0051017	actin filament bundle assembly	(8, 30)	3.94463	0.000653	Cald1, Aif1, Gas7, Add2, Lcp1, Eln, Fscn1, Ptk2b
GO:0009897	external side of plasma membrane	(56, 220)	3.76533	1.91e-18	Cd5, Cd48, Cd44, Fcgr4, Emr1, Gpc4, Cxcl9, Abcg1, Cd86, Fcgr1, Fcer1g, D3Bwg0562e, Tnfrsf13b, Chrna7, Itgam, Itgae, Ncam1, Itgax, Tnfrsf18, Cd33, Cd34, Tnfrsf4, Cd22, 1600029D21Rik, Tnfrsf9, Ada, Cd200r1, Cd276, H60a, Icam1, Cd244, Clec7a, Ctsb, Ly6c1, Cxcl12, Ly75, Cxcl10, Dlk1, Fgg, Pdcd1, Ptprc, Ccr7, Ccr5, H2-Ab1, , Il6, H2-Aa, Tlr2, Fcgr2b, B2m, H2-Eb1, Il1rl1, Fga, Cxcr3, Ulbp1, Il4, Selp
GO:0008201	heparin binding	(29, 116)	3.69809	5.1e-10	Gpnmb, Tpsb2, Mcpt4, Lamc2, Apoe, Ccl7, Ccl8, Ccl5, Ccdc80, Fbln7, Ltbp2, Ltf, Ccl2, Mdk, Ctgf, Fstl1, Ptprc, Itgam, A930038C07Rik, Lrpap1, Thbs4, Sfrp1, Thbs2, Ncam1, Lpl, Comp, Pla2g5, Fgf2, Selp
GO:0051258	protein polymerization	(10, 40)	3.69809	0.000251	Was, Trpv4, Arpc4, Aif1, Gas7, Fgg, Tubb6, Tubb3, Tuba8, Ube2c
GO:0005764	lysosome	(63, 253)	3.68347	4.67e-20	Unc93b1, 5430435G22Rik, Vps33a, Lipa, Prcp, Man2b1, Neu1, H2-DMb2, Stxbp2, P2ry2, Acp5, Cd68, Acp2, H2-DMa, Ctsa, Mt1, Pcyox1, Glb1, Tmem55a, Tlr7, Gba, Slc11a1, Fuca1, Mmd, Chit1 , Scarb2, 2400001E08Rik, Psap, Ada, Naaa, Laptm5, Manba, Ctsb, Hck, Cst3, Itm2c, Pla2g15, Gm2a, Adam8, Slc29a3, Lgmn, Ctsz, Rnf152, Il4i1, Ctsd, Ctsh, Ctsk, Ctss, Ppt1, H2-Aa, March1, Ifi30, Hexa, Hexb, Plbd2, Gimap5, G…
GO:0046456	icosanoid biosynthetic process	(9, 37)	3.59814	0.000634	Tbxas1, Hpgds, Alox5ap, Ptges, Pla2g5, Alox5, Ptgs1, Ltc4s, Syk
GO:0030193	regulation of blood coagulation	(11, 51)	3.19051	0.000499	Apoe, Cd34, Cyp4f18, Fcer1g, Serpine1, Pros1, Kng1, F7, Syk, Selp, Pdpn
GO:0055072	iron ion homeostasis	(11, 51)	3.19051	0.000499	Nubp1, Hmox1, Myc, Trf, Mfi2, Ltf, Steap2, Lcn2, Tfr2, Steap4, Slc11a1
GO:0045766	positive regulation of angiogenesis	(18, 84)	3.16979	1.02e-05	Chrna7, C3ar1, Angptl3, Cma1, Itgb2, Cysltr1, Cd34, Ccl5, Grem1, Hmox1, Serpine1, Prkcb, Cx3cr1, Fgf2, Srpx2, Pgf, Ctsh, Adm
GO:0005615	extracellular space	(150, 718)	3.09033	6.38e-37	Gdf3, Cxcl3, Arg1, C1qtnf6, Axl, Gcnt1, Apoe, Pgf, Kng1, Acp5, Fbn1, Nppb, C1qtnf5, Hspg2, Chit1, Masp1, Enpp1, Psap, Ntm , Ada, Dkk2, F7, Pdgfc, Col12a1, Cd109, Gdf6, Icam1, Col15a1, Ctsb, Col18a1, Col3a1, Cst3, Cxcl10, Cck, Ctsz, Cxadr, Fbln5, Ltbp2, Pcsk5, Ctsd, Ctsh, Adm, Ctsk, Ereg, Podn, Npy, Cpxm2, Angptl3, Frzb, Sfrp1, B2m, Spp1, Mmrn2, Cxcl14, Igfbp2, Il1rl1, Plau, Pappa, Clu, Serpine1, …
GO:0004553	hydrolase activity, hydrolyzing O-glycosyl compounds	(18, 87)	3.06049	1.7e-05	Cd44, Manba, Glb1, Hexa, Hexb, Gm2a, Man2b1, Neu1, Gba, Fuca1, Chit1, Chi3l4, Edem1, Gusb, Acer3, Gla, Chi3l3, Fuca2
