# Supplementary material for: Radiation-induced pulmonary gene expression changes are attenuated by the CTGF antibody Pamrevlumab
Source: Respir Res. 2018 Jan 18;19:14. doi: 10.1186/s12931-018-0720-4 (PMC5774112; doi:10.1186/s12931-018-0720-4)
Supplement: Supplementary file 5 — GO categories associated with the RT-diminished gene set. (XLSX 12 kb) [file 12931_2018_720_MOESM5_ESM.xlsx]

## Sheet: Table S5
Table S5: GO categories associated with the RT-diminished gene set
Terminal GO categories with ≥9 members and >3-fold enrichment at p < 0.001 among RT-diminished and FG-3019-elevated genes were identified as described in the Materials and Methods. Enrichment = (n/695 unique GO-annotated genes elevated by RT and diminished by FG-3019) / (N/19378 total unique genes associated with a GO term), where n = genes in list in category, and N = total genes in category; p …
Muscle Contraction Related Categories
GO Term	Description	(n, N)	Enrichment	p	Genes in List in Category
GO:0045986	negative regulation of smooth muscle contraction	(4, 11)	10.14	0.000442	Sod1, Gucy1a3, Ptgs2, Adrb1
GO:0032982	myosin filament	(5, 14)	9.96	8.94e-05	Myh6, Myh8, Myom1, Myh7, Myh4
GO:0070252	actin-mediated cell contraction	(4, 12)	9.29	0.000645	Pard3, Myh6, Myh7, Actc1
GO:0043034	costamere	(5, 17)	8.2	0.000253	Cmya5, Pgm5, Synm, Dmd, Smpx
GO:0008307	structural constituent of muscle	(5, 18)	7.75	0.00034	Synm, Myh6, Myh7, Dmd, Ttn
GO:0002026	regulation of the force of heart contraction	(6, 22)	7.6	9.5e-05	Atp2a2, Pde5a, Myl3, Myh6, Pln, Adrb1
GO:0060048	cardiac muscle contraction	(7, 27)	7.23	3.51e-05	Scn5a, Tnni3, Myl1, Myl3, Ryr2, Taz, Actc1
GO:0030017	sarcomere	(5, 22)	6.34	0.000927	Syne1, Tnni3, Myom1, Actc1, Ttn
GO:0043292	contractile fiber	(9, 53)	4.73	0.0001	Myl1, Tnni3, Myh6, Myh7, Syne2, Myh4, Dmd, Pecam1, Smpx
GO:0014706	striated muscle tissue development	(10, 66)	4.22	0.000113	Foxp1, Nr2f2, Rbp4, Pln, Shh, Six1, Met, Dmd, Taz
Drug, Vitamin A or Steroid Metabolism Related Categories
GO Term	Description	(n, N)	Enrichment	p	Genes in List in Category
GO:0042178	xenobiotic catabolic process	(4, 11)	10.14	0.000442	Gsta2, Acsl1, Cyp1a1, Gsta1
GO:0048384	retinoic acid receptor signaling pathway	(5, 16)	8.71	0.000184	Rxrg, Cyp26b1, Rarb, Tbx1, Esrrg
GO:0042572	retinol metabolic process	(4, 13)	8.58	0.000905	Adh7, Lrat, Rbp4, Rdh10
GO:0017144	drug metabolic process	(6, 29)	5.77	0.000488	Cyp4b1, Cyp1a1, Fmo3, Cyp2e1, Cyp2d22, Fmo2
GO:0003707	steroid hormone receptor activity	(9, 50)	5.02	6.25e-05	Rxrg, Nr2f2, Ppara, Nr2c1, Rarb, Nr4a2, Esrrg, Esr2, Nr3c2
Other Categories
GO Term	Description	(n, N)	Enrichment	p	Genes in List in Category
GO:0004879	ligand-activated sequence-specific DNA binding RNA Pol II TF activity	(7, 41)	4.76	0.000575	Rxrg, Nr2f2, Ppara, Rarb, Nr4a2, Esrrg, Nr3c2
GO:0005516	calmodulin binding	(16, 134)	3.33	2.51e-05	Atp2b2, Epb4.1, Phka1, Cth, Adcy1, Ryr2, Kcnn2, Ttn, Scn5a, Myo1d, Dapk1, Myh6, Myh7, Myh4, Itpka, Esrrg
GO:0030055	cell-substrate junction	(12, 105)	3.19	0.000381	Pgm5, Grb7, Col17a1, Myh6, Pnma1, Myh7, Tns1, Syne2, Tppp, Ptk2, Dmd, Smpx
GO:0001764	neuron migration	(11, 98)	3.13	0.000769	Cckar, Reln, Nr2f2, Nr4a2, Mapt, Ptk2, Met, Sema6a, Esr2, Dcdc2a, D130043K22Rik
