# Supplementary material for: Radiation-induced pulmonary gene expression changes are attenuated by the CTGF antibody Pamrevlumab
Source: Respir Res. 2018 Jan 18;19:14. doi: 10.1186/s12931-018-0720-4 (PMC5774112; doi:10.1186/s12931-018-0720-4)
Supplement: Supplementary file 7 — Enrichment of RT and FG-3019 Responsive Genes and Cell-Type Distinguishing Genes in Other Public Lung RT Gene Sets. (XLSX 19 kb) [file 12931_2018_720_MOESM7_ESM.xlsx]

## Sheet: Table S7
Table S7: Enrichment of RT and FG-3019 Responsive Genes and Cell-Type Distinguishing Genes in Other Public Lung RT Gene Sets
	Proportional Representation of Select Gene Sets among RT-elevated Genes from the Paun Dataset (GSE2250)					Proportional Representation of Select Gene Sets among RT-elevated Genes from the Mathew Dataset (GSE25259)
	Gene Set	(n, N)	Fold Enrichment	p		Gene Set	(n, N)	Fold Enrichment	p
	RT-elevated / FG-3019-diminished	(734, 2623)	6.4882	<1E-308		RT-elevated / FG-3019-diminished	(133, 2623)	12.8	<1E-308
	Macrophage distinguishing	(63, 100)	17.389	2.62512e-132		Macrophage distinguishing	(30, 100)	90.202	<1E-308
	Dendritic cell distinguishing	(11, 42)	7.22899	7.70272e-12		Dendritic cell distinguishing	(1, 42)	7.15889	0.0228447
	Mesenchymal cell distinguishing	(31, 59)	14.5025	1.2949e-57		Mesenchymal cell distinguishing	(1, 59)	5.09616	0.0717813
	Mast cell distinguishing	(24, 133)	4.98074	7.87166e-16		Mast cell distinguishing	(5, 133)	9.04281	1.3025e-07
	Neutrophil distinguishing	(11, 48)	2.93979	0.000702099		Neutrophil distinguishing	(0, 48)	-	-
	B cell distinguishing	(11, 63)	4.81933	9.91381e-08		B cell distinguishing	(0, 63)	-	-
	T cell distinguishing	(8, 82)	2.69284	0.00530695		T cell distinguishing	(2, 82)	7.3335	0.00107187
	Endothelial cell distinguishing	(5, 52)	1.23348	0.653046		Endothelial cell distinguishing	(0, 52)	-	-
	Lung epithelial cell distinguishing	(16, 109)	1.88303	0.0159468		Lung epithelial cell distinguishing	(0, 109)	-	-
	Retinal epithelial cell distinguishing	(2, 99)	0.557608	0.406316		Retinal epithelial cell distinguishing	(0, 99)	-	-
	Genes from Paun et al. (Radiat Res 2010;173:512-521) elevated ≥ 2-fold (p < 0.05) in lung in any strain of mouribund mice after 18 Gy of RT were identified in GeneSpring. Enrichment of indicated RT and FG-3019 responsive or cell-type distinguishing gene sets in the RT-elevated gene set from Paun et al. = (n/t)/(N/T), where n = RT-elevated probes from the current FG-3019 study or cell-type disting…					Genes from Mathew et al. (FASEB J 2011;25:3388-3400) elevated ≥ 2-fold (p < 0.05) in lung six weeks after 25 Gy of RT were identified in GeneSpring. Enrichment of indicated RT and FG-3019 responsive or cell-type distinguishing gene sets in the RT-elevated gene set from Mathew et al. = (n/t)/(N/T), where n = RT-elevated probes from the current FG-3019 study or cell-type distinguishing probes that …
